# Supplementary material for: TGF-β induces GBM mesenchymal transition through upregulation of CLDN4 and nuclear translocation to activate TNF-α/NF-κB signal pathway
Source: Cell Death Dis. 2022 Apr 13;13(4):339. doi: 10.1038/s41419-022-04788-8 (PMC9008023; doi:10.1038/s41419-022-04788-8)
Supplement: Supplementary file 2 — Supplemental Table3 [file 41419_2022_4788_MOESM2_ESM.xlsx]

## Sheet: Sh VS Con显著性差异分析
Protein IDs	Gene Name	Fasta headers	Number of proteins	Peptides	Razor + unique peptides	Unique peptides	Sequence coverage [%]	Mol. weight [kDa]	LFQ intensity Sh1	LFQ intensity Sh2	LFQ intensity Sh3	LFQ intensity Con1	LFQ intensity Con2	LFQ intensity Con3	Average Sh	Average Con	Sh/Con	Regulation	P value
sp|P34931|HS71L_HUMAN	HSPA1L	sp|P34931|HS71L_HUMAN Heat shock 70 kDa protein 1-like OS=Homo sapiens OX=9606 GN=HSPA1L PE=1 SV=2	1	11	2	2	20.6	70.374	19989000	16769000	17153000	5974.3		3358.9	1.79703e+07	4666.6	3850.84	UP	0.000840556
sp|Q9H3M7|TXNIP_HUMAN	TXNIP	sp|Q9H3M7|TXNIP_HUMAN Thioredoxin-interacting protein OS=Homo sapiens OX=9606 GN=TXNIP PE=1 SV=1	1	6	6	6	18.4	43.661	1247100	977070	1408900	6632.3	6729.7	12995	1.21102e+06	8785.67	137.841	UP	0.000673258
sp|Q15011|HERP1_HUMAN	HERPUD1	sp|Q15011|HERP1_HUMAN Homocysteine-responsive endoplasmic reticulum-resident ubiquitin-like domain member 1 protein OS=Homo sapiens OX=9606 GN=HERPUD1 PE=1 SV=1	1	5	5	5	17.4	43.719	940090	1135200	1111400	6392.5		10353	1062230	8372.75	126.868	UP	0.000922586
sp|Q9Y2J4|AMOL2_HUMAN	AMOTL2	sp|Q9Y2J4|AMOL2_HUMAN Angiomotin-like protein 2 OS=Homo sapiens OX=9606 GN=AMOTL2 PE=1 SV=3	1	12	12	12	16.9	85.763	4170500	6001200	4400900	50260	25080	40170	4.85753e+06	38503.3	126.159	UP	0.00111421
sp|P09486|SPRC_HUMAN	SPARC	sp|P09486|SPRC_HUMAN SPARC OS=Homo sapiens OX=9606 GN=SPARC PE=1 SV=1	1	6	6	6	19.5	34.632	2577300	2399000	2322100	9389.2	27281	22916	2432800	19862.1	122.485	UP	5.79727e-06
sp|Q3SY69|AL1L2_HUMAN	ALDH1L2	sp|Q3SY69|AL1L2_HUMAN Mitochondrial 10-formyltetrahydrofolate dehydrogenase OS=Homo sapiens OX=9606 GN=ALDH1L2 PE=1 SV=2	1	20	20	17	25.2	101.74	14259000	11943000	13678000	203240	80285	116700	1.32933e+07	133408	99.644	UP	4.62493e-05
sp|P05091|ALDH2_HUMAN	ALDH2	sp|P05091|ALDH2_HUMAN Aldehyde dehydrogenase, mitochondrial OS=Homo sapiens OX=9606 GN=ALDH2 PE=1 SV=2	1	11	10	8	24	56.381	9219200	10911000	15761000	243790	131490	63689	1.19637e+07	146323	81.7625	UP	0.00382199
sp|P07305|H10_HUMAN	H1-0	sp|P07305|H10_HUMAN Histone H1.0 OS=Homo sapiens OX=9606 GN=H1-0 PE=1 SV=3	1	5	5	5	23.7	20.863	2959600	2104400	1884900		71436	23769	2316300	47602.5	48.6592	UP	0.0127358
sp|P09488|GSTM1_HUMAN	GSTM1	sp|P09488|GSTM1_HUMAN Glutathione S-transferase Mu 1 OS=Homo sapiens OX=9606 GN=GSTM1 PE=1 SV=3	1	8	3	1	28.4	25.712	1289400	1163400	800900	40712		4550.6	1.08457e+06	22631.3	47.9233	UP	0.0112306
sp|Q9H4G4|GAPR1_HUMAN	GLIPR2	sp|Q9H4G4|GAPR1_HUMAN Golgi-associated plant pathogenesis-related protein 1 OS=Homo sapiens OX=9606 GN=GLIPR2 PE=1 SV=3	1	3	3	3	27.9	17.218	600990	588340	578300	21451	4315.9		589210	12883.5	45.7339	UP	1.37481e-05
sp|P16219|ACADS_HUMAN	ACADS	sp|P16219|ACADS_HUMAN Short-chain specific acyl-CoA dehydrogenase, mitochondrial OS=Homo sapiens OX=9606 GN=ACADS PE=1 SV=1	1	8	8	8	25.5	44.297	2095000	1617500	2003400	41357	53137	42014	1905300	45502.7	41.8723	UP	0.000220927
sp|Q9H4W6|COE3_HUMAN;sp|Q9UH73|COE1_HUMAN;sp|Q9HAK2|COE2_HUMAN;sp|Q9BQW3|COE4_HUMAN	EBF3; EBF1	sp|Q9H4W6|COE3_HUMAN Transcription factor COE3 OS=Homo sapiens OX=9606 GN=EBF3 PE=1 SV=2;sp|Q9UH73|COE1_HUMAN Transcription factor COE1 OS=Homo sapiens OX=9606 GN=EBF1 PE=1 SV=2	4	8	8	8	19.1	64.863	802730	458280	520790	19407	23011	13845	593933	18754.3	31.6691	UP	0.00559008
sp|O60547|GMDS_HUMAN	GMDS	sp|O60547|GMDS_HUMAN GDP-mannose 4,6 dehydratase OS=Homo sapiens OX=9606 GN=GMDS PE=1 SV=1	1	5	5	5	17.7	41.949	1106800	981800	925500	35247		33542	1004700	34394.5	29.2111	UP	0.000784447
sp|P46934|NEDD4_HUMAN	NEDD4	sp|P46934|NEDD4_HUMAN E3 ubiquitin-protein ligase NEDD4 OS=Homo sapiens OX=9606 GN=NEDD4 PE=1 SV=4	1	10	10	9	9	149.11	2836200	2823800	3934700	73735	39857	215470	3.19823e+06	109687	29.1577	UP	0.00115116
sp|Q9P2K5|MYEF2_HUMAN	MYEF2	sp|Q9P2K5|MYEF2_HUMAN Myelin expression factor 2 OS=Homo sapiens OX=9606 GN=MYEF2 PE=1 SV=3	1	8	8	8	15.5	64.121	7095000	4228300	4295900	299140		72306	5206400	185723	28.0331	UP	0.0261218
sp|Q13153|PAK1_HUMAN	PAK1	sp|Q13153|PAK1_HUMAN Serine/threonine-protein kinase PAK 1 OS=Homo sapiens OX=9606 GN=PAK1 PE=1 SV=2	1	13	8	6	32.1	60.646	1102200	1113000	1096200	60404	37556	40855	1103800	46271.7	23.8548	UP	2.69702e-08
sp|P13929|ENOB_HUMAN	ENO3	sp|P13929|ENOB_HUMAN Beta-enolase OS=Homo sapiens OX=9606 GN=ENO3 PE=1 SV=5	1	12	8	8	36.4	46.986	2474100	1566400	1725900	106350	83797	57273	1.92213e+06	82473.3	23.3061	UP	0.00278276
sp|O60907|TBL1X_HUMAN	TBL1X	sp|O60907|TBL1X_HUMAN F-box-like/WD repeat-containing protein TBL1X OS=Homo sapiens OX=9606 GN=TBL1X PE=1 SV=3	1	6	2	1	14.2	62.495	657500	566900	657210	31294		24353	627203	27823.5	22.5422	UP	0.000598912
sp|P12235|ADT1_HUMAN	SLC25A4	sp|P12235|ADT1_HUMAN ADP/ATP translocase 1 OS=Homo sapiens OX=9606 GN=SLC25A4 PE=1 SV=4	1	13	3	3	38.3	33.064	2460200	2862800	2933600		114600	169940	2752200	142270	19.3449	UP	0.000853719
sp|Q9NVH6|TMLH_HUMAN	TMLHE	sp|Q9NVH6|TMLH_HUMAN Trimethyllysine dioxygenase, mitochondrial OS=Homo sapiens OX=9606 GN=TMLHE PE=1 SV=1	1	6	6	6	17.6	49.517	916240	890000	1081900	54994	48939	51603	962713	51845.3	18.5689	UP	0.000110479
sp|Q9P2X3|IMPCT_HUMAN	IMPACT	sp|Q9P2X3|IMPCT_HUMAN Protein IMPACT OS=Homo sapiens OX=9606 GN=IMPACT PE=1 SV=2	1	3	3	3	12.8	36.476	487520	382230	219080	21516		22074	362943	21795	16.6526	UP	0.0429659
sp|Q96G74|OTUD5_HUMAN	OTUD5	sp|Q96G74|OTUD5_HUMAN OTU domain-containing protein 5 OS=Homo sapiens OX=9606 GN=OTUD5 PE=1 SV=1	1	2	2	2	5.1	60.625	135630	127910		8988.4		7658.5	131770	8323.45	15.8312	UP	0.00100522
sp|P78330|SERB_HUMAN	PSPH	sp|P78330|SERB_HUMAN Phosphoserine phosphatase OS=Homo sapiens OX=9606 GN=PSPH PE=1 SV=2	1	7	7	7	27.6	25.007	919620	734630	983430	64953	72985	33110	879227	57016	15.4207	UP	0.000405607
sp|P48735|IDHP_HUMAN	IDH2	sp|P48735|IDHP_HUMAN Isocitrate dehydrogenase [NADP], mitochondrial OS=Homo sapiens OX=9606 GN=IDH2 PE=1 SV=2	1	19	19	18	45.6	50.909	14208000	13304000	15364000	1091800	883610	877080	14292000	950830	15.0311	UP	2.42678e-05
sp|Q3B7T1|EDRF1_HUMAN	EDRF1	sp|Q3B7T1|EDRF1_HUMAN Erythroid differentiation-related factor 1 OS=Homo sapiens OX=9606 GN=EDRF1 PE=1 SV=1	1	8	8	8	8.3	138.53	1377700	2975200	1299000	60581	223320	106820	1.88397e+06	130240	14.4653	UP	0.032936
sp|Q8IYB5|SMAP1_HUMAN	SMAP1	sp|Q8IYB5|SMAP1_HUMAN Stromal membrane-associated protein 1 OS=Homo sapiens OX=9606 GN=SMAP1 PE=1 SV=2	1	3	3	3	7.7	50.386	294970	313960	323950	7993.1		35090	310960	21541.5	14.4354	UP	0.000298799
sp|O00458|IFRD1_HUMAN	IFRD1	sp|O00458|IFRD1_HUMAN Interferon-related developmental regulator 1 OS=Homo sapiens OX=9606 GN=IFRD1 PE=1 SV=4	1	9	9	9	25.9	50.268	1531500	2506700	1883800	156260	179460	100410	1974000	145377	13.5785	UP	0.00307473
sp|P50454|SERPH_HUMAN	SERPINH1	sp|P50454|SERPH_HUMAN Serpin H1 OS=Homo sapiens OX=9606 GN=SERPINH1 PE=1 SV=2	1	19	19	19	50.7	46.44	36538000	35158000	37905000	3074800	1988200	3121500	3.65337e+07	2.72817e+06	13.3913	UP	2.68298e-06
sp|Q13423|NNTM_HUMAN	NNT	sp|Q13423|NNTM_HUMAN NAD(P) transhydrogenase, mitochondrial OS=Homo sapiens OX=9606 GN=NNT PE=1 SV=3	1	12	12	12	14.7	113.89	1349600	1086000	619030	62487	52980	126820	1018210	80762.3	12.6075	UP	0.0120331
sp|Q16649|NFIL3_HUMAN	NFIL3	sp|Q16649|NFIL3_HUMAN Nuclear factor interleukin-3-regulated protein OS=Homo sapiens OX=9606 GN=NFIL3 PE=1 SV=2	1	4	4	4	12.3	51.471	262820	260090	305180	27662	12647	26767	276030	22358.7	12.3455	UP	7.92278e-05
sp|Q9Y4P8|WIPI2_HUMAN	WIPI2	sp|Q9Y4P8|WIPI2_HUMAN WD repeat domain phosphoinositide-interacting protein 2 OS=Homo sapiens OX=9606 GN=WIPI2 PE=1 SV=1	1	7	7	7	19.4	49.408	874900	1283700	1063200	65522	72700	123040	1.07393e+06	87087.3	12.3317	UP	0.00117344
sp|Q9UKU7|ACAD8_HUMAN	ACAD8	sp|Q9UKU7|ACAD8_HUMAN Isobutyryl-CoA dehydrogenase, mitochondrial OS=Homo sapiens OX=9606 GN=ACAD8 PE=1 SV=1	1	5	5	5	16.4	45.069	1028600	683110	715900	69207	70296	63687	809203	67730	11.9475	UP	0.00253513
sp|Q9BRJ7|TIRR_HUMAN	NUDT16L1	sp|Q9BRJ7|TIRR_HUMAN Tudor-interacting repair regulator protein OS=Homo sapiens OX=9606 GN=NUDT16L1 PE=1 SV=1	1	5	5	5	33.2	23.338	383880	329120	318060	25183		34220	343687	29701.5	11.5714	UP	0.00129042
sp|Q9UKB1|FBW1B_HUMAN;sp|Q9Y297|FBW1A_HUMAN	FBXW11	sp|Q9UKB1|FBW1B_HUMAN F-box/WD repeat-containing protein 11 OS=Homo sapiens OX=9606 GN=FBXW11 PE=1 SV=1	2	7	7	7	15.5	62.09	495110	547450	525160	29477	30799	75563	522573	45279.7	11.541	UP	2.40732e-05
sp|P0DMV9|HS71B_HUMAN;sp|P0DMV8|HS71A_HUMAN	HSPA1B; HSPA1A	sp|P0DMV9|HS71B_HUMAN Heat shock 70 kDa protein 1B OS=Homo sapiens OX=9606 GN=HSPA1B PE=1 SV=1;sp|P0DMV8|HS71A_HUMAN Heat shock 70 kDa protein 1A OS=Homo sapiens OX=9606 GN=HSPA1A PE=1 SV=1	2	29	26	15	59	70.051	130010000	110300000	124920000	10763000	12661000	9837500	1.21743e+08	1.10872e+07	10.9806	UP	4.97125e-05
sp|P51692|STA5B_HUMAN	STAT5B	sp|P51692|STA5B_HUMAN Signal transducer and activator of transcription 5B OS=Homo sapiens OX=9606 GN=STAT5B PE=1 SV=2	1	10	10	2	15	89.865	790420	698890	889050	60210	66656	98043	792787	74969.7	10.5748	UP	0.00021557
sp|Q9H3C7|GGNB2_HUMAN	GGNBP2	sp|Q9H3C7|GGNB2_HUMAN Gametogenetin-binding protein 2 OS=Homo sapiens OX=9606 GN=GGNBP2 PE=1 SV=1	1	3	3	3	6.3	79.086	299260	208960	249460	25707	31949	16280	252560	24645.3	10.2478	UP	0.00100545
sp|Q53T59|H1BP3_HUMAN	HS1BP3	sp|Q53T59|H1BP3_HUMAN HCLS1-binding protein 3 OS=Homo sapiens OX=9606 GN=HS1BP3 PE=1 SV=1	1	6	6	6	16.3	42.78	434370		466440	53952	24975	58052	450405	45659.7	9.8644	UP	0.000192116
sp|Q8TD30|ALAT2_HUMAN;sp|P24298|ALAT1_HUMAN	GPT2	sp|Q8TD30|ALAT2_HUMAN Alanine aminotransferase 2 OS=Homo sapiens OX=9606 GN=GPT2 PE=1 SV=1	2	6	6	6	16.8	57.903	1020000	1036900	1160600	148820	107780	71453	1072500	109351	9.80787	UP	4.15792e-05
sp|Q5JWF2|GNAS1_HUMAN;sp|P63092|GNAS2_HUMAN;sp|P38405|GNAL_HUMAN	GNAS; GNAS	sp|Q5JWF2|GNAS1_HUMAN Guanine nucleotide-binding protein G(s) subunit alpha isoforms XLas OS=Homo sapiens OX=9606 GN=GNAS PE=1 SV=2;sp|P63092|GNAS2_HUMAN Guanine nucleotide-binding protein G(s) subunit alpha isoforms short OS=Homo sapiens OX=9606 GN=GNAS P	3	13	12	12	14.9	111.02	8859700	8223100	8519400	955180	793740	950750	8.53407e+06	899890	9.48346	UP	2.36205e-06
sp|Q32NB8|PGPS1_HUMAN	PGS1	sp|Q32NB8|PGPS1_HUMAN CDP-diacylglycerol--glycerol-3-phosphate 3-phosphatidyltransferase, mitochondrial OS=Homo sapiens OX=9606 GN=PGS1 PE=2 SV=1	1	5	5	5	12.2	62.73	305640	322980	242890	27901		34491	290503	31196	9.3122	UP	0.00375355
sp|Q13228|SBP1_HUMAN	SELENBP1	sp|Q13228|SBP1_HUMAN Methanethiol oxidase OS=Homo sapiens OX=9606 GN=SELENBP1 PE=1 SV=2	1	5	5	5	14.6	52.39	741230	582050	468590	95932		34321	597290	65126.5	9.17123	UP	0.0146882
sp|P07942|LAMB1_HUMAN	LAMB1	sp|P07942|LAMB1_HUMAN Laminin subunit beta-1 OS=Homo sapiens OX=9606 GN=LAMB1 PE=1 SV=2	1	25	25	25	19.8	198.04	3241400	4377800	3031700	403160	321430	440270	3550300	388287	9.1435	UP	0.00166112
sp|O43175|SERA_HUMAN	PHGDH	sp|O43175|SERA_HUMAN D-3-phosphoglycerate dehydrogenase OS=Homo sapiens OX=9606 GN=PHGDH PE=1 SV=4	1	17	17	17	33.4	56.65	14644000	15063000	14338000	1642500	1485700	1706400	1.46817e+07	1.61153e+06	9.11037	UP	4.81834e-07
sp|Q9Y5J9|TIM8B_HUMAN	TIMM8B	sp|Q9Y5J9|TIM8B_HUMAN Mitochondrial import inner membrane translocase subunit Tim8 B OS=Homo sapiens OX=9606 GN=TIMM8B PE=1 SV=1	1	3	3	3	37.3	9.3435	1869900	1878200	1805100	225040	231350	166350	1.85107e+06	207580	8.91737	UP	7.59714e-07
sp|P00966|ASSY_HUMAN	ASS1	sp|P00966|ASSY_HUMAN Argininosuccinate synthase OS=Homo sapiens OX=9606 GN=ASS1 PE=1 SV=2	1	9	9	9	27.4	46.53	783310	502210	1022200	125180	78098	55873	769240	86383.7	8.90492	UP	0.0108004
sp|Q86VN1|VPS36_HUMAN	VPS36	sp|Q86VN1|VPS36_HUMAN Vacuolar protein-sorting-associated protein 36 OS=Homo sapiens OX=9606 GN=VPS36 PE=1 SV=1	1	5	5	5	16.6	43.816	628710	454500	431810	82455		31334	505007	56894.5	8.87619	UP	0.0122586
sp|Q15417|CNN3_HUMAN	CNN3	sp|Q15417|CNN3_HUMAN Calponin-3 OS=Homo sapiens OX=9606 GN=CNN3 PE=1 SV=1	1	10	10	9	39.8	36.413	3227700	3548800	3076800	376320	587180	158640	3.28443e+06	374047	8.78081	UP	9.78645e-05
sp|Q9Y2I1|NISCH_HUMAN	NISCH	sp|Q9Y2I1|NISCH_HUMAN Nischarin OS=Homo sapiens OX=9606 GN=NISCH PE=1 SV=3	1	7	7	7	5.5	166.63	299000	299170	365300	42894		30912	321157	36903	8.70273	UP	0.00222112
sp|Q53H80|AKIR2_HUMAN	AKIRIN2	sp|Q53H80|AKIR2_HUMAN Akirin-2 OS=Homo sapiens OX=9606 GN=AKIRIN2 PE=1 SV=2	1	5	5	5	27.1	22.495	303620	201540	314690	45879		18344	273283	32111.5	8.51045	UP	0.014854
sp|Q9UDY4|DNJB4_HUMAN	DNAJB4	sp|Q9UDY4|DNJB4_HUMAN DnaJ homolog subfamily B member 4 OS=Homo sapiens OX=9606 GN=DNAJB4 PE=1 SV=1	1	6	5	5	20.2	37.806	1776800	1400700	1660600	142660	277710	149470	1612700	189947	8.49028	UP	0.000285476
sp|Q5VSL9|STRP1_HUMAN	STRIP1	sp|Q5VSL9|STRP1_HUMAN Striatin-interacting protein 1 OS=Homo sapiens OX=9606 GN=STRIP1 PE=1 SV=1	1	7	7	6	10.5	95.575	416930	376550	349580	82967	32177	20722	381020	45288.7	8.41314	UP	0.000253498
sp|Q9H875|PKRI1_HUMAN	PRKRIP1	sp|Q9H875|PKRI1_HUMAN PRKR-interacting protein 1 OS=Homo sapiens OX=9606 GN=PRKRIP1 PE=1 SV=1	1	2	2	2	15.2	20.997	389910	303850	301580	45486	28251	45465	331780	39734	8.35003	UP	0.000594654
sp|Q8N335|GPD1L_HUMAN	GPD1L	sp|Q8N335|GPD1L_HUMAN Glycerol-3-phosphate dehydrogenase 1-like protein OS=Homo sapiens OX=9606 GN=GPD1L PE=1 SV=1	1	8	8	8	21.4	38.418	1884000	1541100	1619800	186790	152470	273580	1.68163e+06	204280	8.232	UP	0.000176433
sp|Q7L5Y9|MAEA_HUMAN	MAEA	sp|Q7L5Y9|MAEA_HUMAN E3 ubiquitin-protein transferase MAEA OS=Homo sapiens OX=9606 GN=MAEA PE=1 SV=1	1	11	11	11	25	45.287	1349500	917370	756010	108180	105480	154490	1.00763e+06	122717	8.211	UP	0.007626
sp|A6NIH7|U119B_HUMAN	UNC119B	sp|A6NIH7|U119B_HUMAN Protein unc-119 homolog B OS=Homo sapiens OX=9606 GN=UNC119B PE=1 SV=1	1	4	4	3	18.7	28.136	695850	716880	508910	77104		80563	640547	78833.5	8.12531	UP	0.00713587
sp|Q6ZT12|UBR3_HUMAN	UBR3	sp|Q6ZT12|UBR3_HUMAN E3 ubiquitin-protein ligase UBR3 OS=Homo sapiens OX=9606 GN=UBR3 PE=2 SV=2	1	5	5	5	3.4	212.43	687410	438520	766390	76469	63541	99532	630773	79847.3	7.89974	UP	0.00517309
sp|Q96PU5|NED4L_HUMAN	NEDD4L	sp|Q96PU5|NED4L_HUMAN E3 ubiquitin-protein ligase NEDD4-like OS=Homo sapiens OX=9606 GN=NEDD4L PE=1 SV=2	1	9	8	8	11.8	111.93	624810	800450	945270	99580	102680	98539	790177	100266	7.88078	UP	0.00173797
sp|P17931|LEG3_HUMAN	LGALS3	sp|P17931|LEG3_HUMAN Galectin-3 OS=Homo sapiens OX=9606 GN=LGALS3 PE=1 SV=5	1	7	7	7	31.2	26.152	6149400	6184600	5666200	751700	666680	867910	6.00007e+06	762097	7.8731	UP	7.78513e-06
sp|Q53GT1|KLH22_HUMAN	KLHL22	sp|Q53GT1|KLH22_HUMAN Kelch-like protein 22 OS=Homo sapiens OX=9606 GN=KLHL22 PE=1 SV=2	1	5	5	5	9.6	71.666	383980	307810	380500		73550	21269	357430	47409.5	7.53921	UP	0.00371025
sp|Q8NBU5|ATAD1_HUMAN	ATAD1	sp|Q8NBU5|ATAD1_HUMAN ATPase family AAA domain-containing protein 1 OS=Homo sapiens OX=9606 GN=ATAD1 PE=1 SV=1	1	11	11	11	38.5	40.744	2870800	2869600	2786300	352600	430340	349370	2.84223e+06	377437	7.53036	UP	3.56857e-07
sp|Q16658|FSCN1_HUMAN	FSCN1	sp|Q16658|FSCN1_HUMAN Fascin OS=Homo sapiens OX=9606 GN=FSCN1 PE=1 SV=3	1	18	18	18	38.5	54.529	11798000	11154000	10538000	1405000	1494400	1585500	1.11633e+07	1.49497e+06	7.46728	UP	1.24015e-05
sp|P55809|SCOT1_HUMAN;sp|Q9BYC2|SCOT2_HUMAN	OXCT1	sp|P55809|SCOT1_HUMAN Succinyl-CoA:3-ketoacid coenzyme A transferase 1, mitochondrial OS=Homo sapiens OX=9606 GN=OXCT1 PE=1 SV=1	2	13	13	13	31.2	56.157	6984300	7214200	6665000	994920	882090	931810	6954500	936273	7.42785	UP	3.17782e-06
sp|Q15120|PDK3_HUMAN	PDK3	sp|Q15120|PDK3_HUMAN [Pyruvate dehydrogenase (acetyl-transferring)] kinase isozyme 3, mitochondrial OS=Homo sapiens OX=9606 GN=PDK3 PE=1 SV=1	1	3	3	3	10.3	46.938	544820	588840	306100	59655	52153	82253	479920	64687	7.41911	UP	0.00929051
sp|Q6ZXV5|TMTC3_HUMAN;sp|Q5T4D3|TMTC4_HUMAN	TMTC3	sp|Q6ZXV5|TMTC3_HUMAN Protein O-mannosyl-transferase TMTC3 OS=Homo sapiens OX=9606 GN=TMTC3 PE=1 SV=2	2	10	10	10	14.3	104.01	1237300	1174500	1386300	167590	150360	203640	1.26603e+06	173863	7.28177	UP	7.23662e-05
sp|Q13501|SQSTM_HUMAN	SQSTM1	sp|Q13501|SQSTM_HUMAN Sequestosome-1 OS=Homo sapiens OX=9606 GN=SQSTM1 PE=1 SV=1	1	9	9	9	37.5	47.687	6461600	7141400	7410700	959030	1104700	824270	7.00457e+06	962667	7.27621	UP	3.30141e-05
sp|P62699|YPEL5_HUMAN	YPEL5	sp|P62699|YPEL5_HUMAN Protein yippee-like 5 OS=Homo sapiens OX=9606 GN=YPEL5 PE=1 SV=1	1	3	3	3	33.1	13.841	909440	958650	1005600	137450	123290	134290	957897	131677	7.27461	UP	7.95637e-06
sp|Q07352|TISB_HUMAN	ZFP36L1	sp|Q07352|TISB_HUMAN mRNA decay activator protein ZFP36L1 OS=Homo sapiens OX=9606 GN=ZFP36L1 PE=1 SV=1	1	3	3	2	10.4	36.313	512170	338830	649090	109700	23019	73534	500030	68751	7.27306	UP	0.00983424
sp|Q8WVJ2|NUDC2_HUMAN	NUDCD2	sp|Q8WVJ2|NUDC2_HUMAN NudC domain-containing protein 2 OS=Homo sapiens OX=9606 GN=NUDCD2 PE=1 SV=1	1	4	4	4	30.6	17.676	1035300	1033000	1170300	282980	46546	116130	1.07953e+06	148552	7.26704	UP	0.000369226
sp|P10589|COT1_HUMAN;sp|P10588|NR2F6_HUMAN	NR2F1	sp|P10589|COT1_HUMAN COUP transcription factor 1 OS=Homo sapiens OX=9606 GN=NR2F1 PE=1 SV=1	2	6	6	1	17	46.155	372540	382180	422940	48644	73060	43240	392553	54981.3	7.13976	UP	4.72274e-05
sp|Q9H9L4|KANL2_HUMAN	KANSL2	sp|Q9H9L4|KANL2_HUMAN KAT8 regulatory NSL complex subunit 2 OS=Homo sapiens OX=9606 GN=KANSL2 PE=1 SV=3	1	4	4	4	10.6	55.042	134670	133780	105310	8259.4	23261	22031	124587	17850.5	6.97946	UP	0.000582812
sp|P55145|MANF_HUMAN	MANF	sp|P55145|MANF_HUMAN Mesencephalic astrocyte-derived neurotrophic factor OS=Homo sapiens OX=9606 GN=MANF PE=1 SV=3	1	10	10	10	51.6	20.7	5560300	8177900	7257400	1101400	948870	971470	6.99853e+06	1.00725e+06	6.94818	UP	0.00145754
sp|Q96II8|LRCH3_HUMAN	LRCH3	sp|Q96II8|LRCH3_HUMAN DISP complex protein LRCH3 OS=Homo sapiens OX=9606 GN=LRCH3 PE=1 SV=2	1	4	4	4	6.8	86.082	479720	438780	383240	62900	46430	79061	433913	62797	6.90978	UP	0.00022984
sp|Q9GZR2|REXO4_HUMAN	REXO4	sp|Q9GZR2|REXO4_HUMAN RNA exonuclease 4 OS=Homo sapiens OX=9606 GN=REXO4 PE=1 SV=2	1	6	6	6	17.8	46.671	1570400	1761700	1212800	184870	266470	206670	1.51497e+06	219337	6.90704	UP	0.0013472
sp|Q4G0F5|VP26B_HUMAN	VPS26B	sp|Q4G0F5|VP26B_HUMAN Vacuolar protein sorting-associated protein 26B OS=Homo sapiens OX=9606 GN=VPS26B PE=1 SV=2	1	11	10	10	36.3	39.154	987780	937200	1037800	204120	131860	103210	987593	146397	6.74601	UP	3.58866e-05
sp|Q96PC5|MIA2_HUMAN;sp|A4FU28|CTGE9_HUMAN;sp|Q86UF2|CTGE6_HUMAN;sp|A4D2H0|CTGEF_HUMAN;sp|Q8IX94|CTGE4_HUMAN;sp|P0CG41|CTGE8_HUMAN;sp|Q96RT6|CTGE2_HUMAN;sp|Q8IX95|CTGE3_HUMAN	MIA2; CTAGE9	sp|Q96PC5|MIA2_HUMAN Melanoma inhibitory activity protein 2 OS=Homo sapiens OX=9606 GN=MIA2 PE=1 SV=4;sp|A4FU28|CTGE9_HUMAN cTAGE family member 9 OS=Homo sapiens OX=9606 GN=CTAGE9 PE=2 SV=2;sp|Q86UF2|CTGE6_HUMAN cTAGE family member 6 OS=Homo sapiens OX=960	8	10	10	10	8	159.83	627110	1007600	673930	139720	94351	119970	769547	118014	6.52083	UP	0.00566766
sp|O95219|SNX4_HUMAN	SNX4	sp|O95219|SNX4_HUMAN Sorting nexin-4 OS=Homo sapiens OX=9606 GN=SNX4 PE=1 SV=1	1	6	6	6	19.1	51.908	520660	719490	597310	171010	31667	80183	612487	94286.7	6.49601	UP	0.00185892
sp|P11171|EPB41_HUMAN	EPB41	sp|P11171|EPB41_HUMAN Protein 4.1 OS=Homo sapiens OX=9606 GN=EPB41 PE=1 SV=4	1	6	6	4	8.7	97.016	385070	189100	360620	41712		54254	311597	47983	6.4939	UP	0.0455194
sp|P31937|3HIDH_HUMAN	HIBADH	sp|P31937|3HIDH_HUMAN 3-hydroxyisobutyrate dehydrogenase, mitochondrial OS=Homo sapiens OX=9606 GN=HIBADH PE=1 SV=2	1	8	8	8	36.6	35.329	1822600	2188500	2258600	320620	323170	326420	2089900	323403	6.46221	UP	0.000197984
sp|Q9H270|VPS11_HUMAN	VPS11	sp|Q9H270|VPS11_HUMAN Vacuolar protein sorting-associated protein 11 homolog OS=Homo sapiens OX=9606 GN=VPS11 PE=1 SV=1	1	8	8	8	10.9	107.84	122740	218440	289550	44975	26493	28599	210243	33355.7	6.30308	UP	0.0220874
sp|P61421|VA0D1_HUMAN	ATP6V0D1	sp|P61421|VA0D1_HUMAN V-type proton ATPase subunit d 1 OS=Homo sapiens OX=9606 GN=ATP6V0D1 PE=1 SV=1	1	6	6	6	17.4	40.329	1646400	2127700	1943000	425650		193370	1905700	309510	6.15715	UP	0.00414146
sp|P49591|SYSC_HUMAN	SARS1	sp|P49591|SYSC_HUMAN Serine--tRNA ligase, cytoplasmic OS=Homo sapiens OX=9606 GN=SARS1 PE=1 SV=3	1	18	18	18	40.3	58.777	10882000	10924000	11805000	1963300	1728200	1808100	1.12037e+07	1833200	6.11154	UP	7.01868e-06
sp|Q6P5R6|RL22L_HUMAN	RPL22L1	sp|Q6P5R6|RL22L_HUMAN 60S ribosomal protein L22-like 1 OS=Homo sapiens OX=9606 GN=RPL22L1 PE=1 SV=2	1	2	2	2	19.7	14.606	5992800	5953800	3986400	703760	1019600	893690	5311000	872350	6.08815	UP	0.00267376
sp|Q9Y244|POMP_HUMAN	POMP	sp|Q9Y244|POMP_HUMAN Proteasome maturation protein OS=Homo sapiens OX=9606 GN=POMP PE=1 SV=1	1	3	3	3	22.7	15.789	439630	671350	668340	90910		106730	593107	98820	6.00189	UP	0.0155607
sp|Q16822|PCKGM_HUMAN;sp|P35558|PCKGC_HUMAN	PCK2	sp|Q16822|PCKGM_HUMAN Phosphoenolpyruvate carboxykinase [GTP], mitochondrial OS=Homo sapiens OX=9606 GN=PCK2 PE=1 SV=4	2	14	14	14	28.1	70.698	2392800	2162500	3772500	505540	628810	266360	2.77593e+06	466903	5.94541	UP	0.0108748
sp|Q8WVC6|DCAKD_HUMAN	DCAKD	sp|Q8WVC6|DCAKD_HUMAN Dephospho-CoA kinase domain-containing protein OS=Homo sapiens OX=9606 GN=DCAKD PE=1 SV=1	1	8	8	8	33.3	26.55	1533500	1315400	1481000	259340	223830	248690	1443300	243953	5.9163	UP	5.57585e-05
sp|O95985|TOP3B_HUMAN	TOP3B	sp|O95985|TOP3B_HUMAN DNA topoisomerase 3-beta-1 OS=Homo sapiens OX=9606 GN=TOP3B PE=1 SV=1	1	6	6	6	10.1	96.661	264190	299640	195870	22317	86212	19949	253233	42826	5.91307	UP	0.00490732
sp|P11021|BIP_HUMAN	HSPA5	sp|P11021|BIP_HUMAN Endoplasmic reticulum chaperone BiP OS=Homo sapiens OX=9606 GN=HSPA5 PE=1 SV=2	1	39	39	38	52.1	72.332	302070000	372370000	318010000	54459000	55421000	60921000	3.30817e+08	5.69337e+07	5.81056	UP	0.000213841
sp|Q9P2B2|FPRP_HUMAN	PTGFRN	sp|Q9P2B2|FPRP_HUMAN Prostaglandin F2 receptor negative regulator OS=Homo sapiens OX=9606 GN=PTGFRN PE=1 SV=2	1	10	10	10	13.8	98.555	862930	674150	628050	164270		84741	721710	124506	5.79661	UP	0.00871871
sp|O95271|TNKS1_HUMAN	TNKS	sp|O95271|TNKS1_HUMAN Poly [ADP-ribose] polymerase tankyrase-1 OS=Homo sapiens OX=9606 GN=TNKS PE=1 SV=2	1	10	10	6	10.6	142.04	511380	339730	182450	59577	76158	47672	344520	61135.7	5.63534	UP	0.0410517
sp|Q9UBS4|DJB11_HUMAN	DNAJB11	sp|Q9UBS4|DJB11_HUMAN DnaJ homolog subfamily B member 11 OS=Homo sapiens OX=9606 GN=DNAJB11 PE=1 SV=1	1	12	12	12	29.6	40.513	6057000	6610100	6500900	1114100	1047100	1260900	6.38933e+06	1140700	5.60124	UP	8.33199e-06
sp|Q969X5|ERGI1_HUMAN	ERGIC1	sp|Q969X5|ERGI1_HUMAN Endoplasmic reticulum-Golgi intermediate compartment protein 1 OS=Homo sapiens OX=9606 GN=ERGIC1 PE=1 SV=1	1	7	7	7	30.7	32.592	2624300	2607400	2452100	445230	425570	504190	2.56127e+06	458330	5.58826	UP	3.86986e-06
sp|Q9Y4L1|HYOU1_HUMAN	HYOU1	sp|Q9Y4L1|HYOU1_HUMAN Hypoxia up-regulated protein 1 OS=Homo sapiens OX=9606 GN=HYOU1 PE=1 SV=1	1	26	26	26	33.9	111.33	11052000	11164000	11376000	1860900	1977400	2177000	1.11973e+07	2005100	5.58443	UP	2.58305e-07
sp|Q96GX2|A7L3B_HUMAN	ATXN7L3B	sp|Q96GX2|A7L3B_HUMAN Ataxin-7-like protein 3B OS=Homo sapiens OX=9606 GN=ATXN7L3B PE=1 SV=2	1	2	2	2	23.7	10.771	376850	258900	425270		64446	63442	353673	63944	5.53099	UP	0.0199795
sp|C9JRZ8|AK1BF_HUMAN	AKR1B15	sp|C9JRZ8|AK1BF_HUMAN Aldo-keto reductase family 1 member B15 OS=Homo sapiens OX=9606 GN=AKR1B15 PE=1 SV=2	1	3	2	1	9.5	36.537	1379200	984340	1119300	167180	255190		1.16095e+06	211185	5.4973	UP	0.00844705
sp|Q15014|MO4L2_HUMAN	MORF4L2	sp|Q15014|MO4L2_HUMAN Mortality factor 4-like protein 2 OS=Homo sapiens OX=9606 GN=MORF4L2 PE=1 SV=1	1	8	6	6	29.5	32.307	1758600	1351800	1347100	334250	384660	115400	1.48583e+06	278103	5.34274	UP	0.00162993
sp|O43865|SAHH2_HUMAN	AHCYL1	sp|O43865|SAHH2_HUMAN S-adenosylhomocysteine hydrolase-like protein 1 OS=Homo sapiens OX=9606 GN=AHCYL1 PE=1 SV=2	1	13	13	6	28.5	58.951	4905300	4845200	5190800	928980	1071300	818510	4.98043e+06	939597	5.30061	UP	6.24703e-06
sp|P28347|TEAD1_HUMAN;sp|Q99594|TEAD3_HUMAN;sp|Q15561|TEAD4_HUMAN;sp|Q15562|TEAD2_HUMAN	TEAD1; TEAD3	sp|P28347|TEAD1_HUMAN Transcriptional enhancer factor TEF-1 OS=Homo sapiens OX=9606 GN=TEAD1 PE=1 SV=2;sp|Q99594|TEAD3_HUMAN Transcriptional enhancer factor TEF-5 OS=Homo sapiens OX=9606 GN=TEAD3 PE=1 SV=2	4	5	5	5	13.4	47.945	330530	416220	356410	77747		63385	367720	70566	5.21101	UP	0.00294099
sp|Q9Y2G8|DJC16_HUMAN	DNAJC16	sp|Q9Y2G8|DJC16_HUMAN DnaJ homolog subfamily C member 16 OS=Homo sapiens OX=9606 GN=DNAJC16 PE=2 SV=3	1	6	6	6	10.2	90.59	762250	932480	1020300	233120	152200	137190	905010	174170	5.19613	UP	0.000851517
sp|O60337|MARH6_HUMAN	MARCHF6	sp|O60337|MARH6_HUMAN E3 ubiquitin-protein ligase MARCHF6 OS=Homo sapiens OX=9606 GN=MARCHF6 PE=1 SV=2	1	4	4	4	6.2	102.54	282110	280900	324490	78004	38583	56571	295833	57719.3	5.12538	UP	0.000201758
sp|P13716|HEM2_HUMAN	ALAD	sp|P13716|HEM2_HUMAN Delta-aminolevulinic acid dehydratase OS=Homo sapiens OX=9606 GN=ALAD PE=1 SV=1	1	4	4	4	16.4	36.294	847660	744570	864410	203810	232720	44019	818880	160183	5.11215	UP	0.000696131
sp|Q9BTT4|MED10_HUMAN	MED10	sp|Q9BTT4|MED10_HUMAN Mediator of RNA polymerase II transcription subunit 10 OS=Homo sapiens OX=9606 GN=MED10 PE=1 SV=1	1	3	3	3	31.9	15.688	280500	273550	284150	56404	48186	60302	279400	54964	5.08333	UP	1.18485e-06
sp|O75381|PEX14_HUMAN	PEX14	sp|O75381|PEX14_HUMAN Peroxisomal membrane protein PEX14 OS=Homo sapiens OX=9606 GN=PEX14 PE=1 SV=1	1	9	9	9	33.7	41.236	1579200	1666200	1687700	300770	353890	316370	1.64437e+06	323677	5.08028	UP	3.5689e-06
sp|Q9BT73|PSMG3_HUMAN	PSMG3	sp|Q9BT73|PSMG3_HUMAN Proteasome assembly chaperone 3 OS=Homo sapiens OX=9606 GN=PSMG3 PE=1 SV=1	1	3	3	3	40.2	13.104	334400	385730	309350	54455		81048	343160	67751.5	5.06498	UP	0.00291404
sp|Q53FT3|HIKES_HUMAN	HIKESHI	sp|Q53FT3|HIKES_HUMAN Protein Hikeshi OS=Homo sapiens OX=9606 GN=HIKESHI PE=1 SV=2	1	4	4	4	22.8	21.627	716950	475830	506310	89053		135540	566363	112296	5.04346	UP	0.0196715
sp|Q9BTT0|AN32E_HUMAN	ANP32E	sp|Q9BTT0|AN32E_HUMAN Acidic leucine-rich nuclear phosphoprotein 32 family member E OS=Homo sapiens OX=9606 GN=ANP32E PE=1 SV=1	1	5	5	5	23.1	30.692	4703100	4109900	4383700	880950	828610	910320	4398900	873293	5.03714	UP	3.42879e-05
sp|Q13867|BLMH_HUMAN	BLMH	sp|Q13867|BLMH_HUMAN Bleomycin hydrolase OS=Homo sapiens OX=9606 GN=BLMH PE=1 SV=1	1	8	8	8	21.8	52.562	1804900	1660500	1472200	362260	350910	272070	1.64587e+06	328413	5.01157	UP	0.000194837
sp|Q9Y5L4|TIM13_HUMAN	TIMM13	sp|Q9Y5L4|TIM13_HUMAN Mitochondrial import inner membrane translocase subunit Tim13 OS=Homo sapiens OX=9606 GN=TIMM13 PE=1 SV=1	1	6	6	6	77.9	10.5	4973100	5678400	5213900	987640	1054300	1132400	5.28847e+06	1.05811e+06	4.99802	UP	3.66452e-05
sp|Q96DH6|MSI2H_HUMAN;sp|O43347|MSI1H_HUMAN	MSI2	sp|Q96DH6|MSI2H_HUMAN RNA-binding protein Musashi homolog 2 OS=Homo sapiens OX=9606 GN=MSI2 PE=1 SV=1	2	5	5	5	19.2	35.196	563390	498320	401000	120380	64817	108410	487570	97869	4.98186	UP	0.00147455
sp|P42765|THIM_HUMAN	ACAA2	sp|P42765|THIM_HUMAN 3-ketoacyl-CoA thiolase, mitochondrial OS=Homo sapiens OX=9606 GN=ACAA2 PE=1 SV=2	1	10	10	10	39.5	41.924	2648000	2179900	2901400	460290	579380	513470	2.57643e+06	517713	4.97656	UP	0.000654179
sp|O95479|G6PE_HUMAN	H6PD	sp|O95479|G6PE_HUMAN GDH/6PGL endoplasmic bifunctional protein OS=Homo sapiens OX=9606 GN=H6PD PE=1 SV=2	1	8	8	8	12.3	88.892	818000	866730	757410	108890	254100	128610	814047	163867	4.96774	UP	0.000301251
sp|Q9P2J3|KLHL9_HUMAN;sp|Q9P2N7|KLH13_HUMAN	KLHL9	sp|Q9P2J3|KLHL9_HUMAN Kelch-like protein 9 OS=Homo sapiens OX=9606 GN=KLHL9 PE=1 SV=2	2	8	8	8	15.2	69.428	795290	474250	861780	151600		135650	710440	143625	4.94649	UP	0.0350751
sp|Q00013|EM55_HUMAN	MPP1	sp|Q00013|EM55_HUMAN 55 kDa erythrocyte membrane protein OS=Homo sapiens OX=9606 GN=MPP1 PE=1 SV=2	1	7	7	7	19.5	52.296	641240	558440	473310	62378	225870	55013	557663	114420	4.87381	UP	0.00388596
sp|O60502|OGA_HUMAN	OGA	sp|O60502|OGA_HUMAN Protein O-GlcNAcase OS=Homo sapiens OX=9606 GN=OGA PE=1 SV=2	1	14	14	14	18.3	102.91	985770	844790	1011300	185540	190060	214220	947287	196607	4.81818	UP	0.000139345
sp|Q9H019|MFR1L_HUMAN	MTFR1L	sp|Q9H019|MFR1L_HUMAN Mitochondrial fission regulator 1-like OS=Homo sapiens OX=9606 GN=MTFR1L PE=1 SV=2	1	2	2	2	9.6	31.957	200600	180130		66240	18145	34790	190365	39725	4.79207	UP	0.00467076
sp|Q7L5D6|GET4_HUMAN	GET4	sp|Q7L5D6|GET4_HUMAN Golgi to ER traffic protein 4 homolog OS=Homo sapiens OX=9606 GN=GET4 PE=1 SV=1	1	5	5	5	18.3	36.504	1291000	1219200	903670	190430	301280	225980	1.13796e+06	239230	4.75675	UP	0.00188709
sp|Q14554|PDIA5_HUMAN	PDIA5	sp|Q14554|PDIA5_HUMAN Protein disulfide-isomerase A5 OS=Homo sapiens OX=9606 GN=PDIA5 PE=1 SV=1	1	12	12	12	28.3	59.594	1465800	766100	1103400	168420	243440	296060	1.11177e+06	235973	4.71141	UP	0.0130128
sp|P30101|PDIA3_HUMAN	PDIA3	sp|P30101|PDIA3_HUMAN Protein disulfide-isomerase A3 OS=Homo sapiens OX=9606 GN=PDIA3 PE=1 SV=4	1	27	27	27	55.2	56.782	40417000	41312000	33363000	7749300	8100800	8585400	38364000	8.14517e+06	4.71003	UP	0.000279546
sp|Q9Y385|UB2J1_HUMAN	UBE2J1	sp|Q9Y385|UB2J1_HUMAN Ubiquitin-conjugating enzyme E2 J1 OS=Homo sapiens OX=9606 GN=UBE2J1 PE=1 SV=2	1	5	5	5	18.2	35.198	780210	1066900	954030	171650	221880	203850	933713	199127	4.68904	UP	0.00097117
sp|Q4G0N4|NAKD2_HUMAN	NADK2	sp|Q4G0N4|NAKD2_HUMAN NAD kinase 2, mitochondrial OS=Homo sapiens OX=9606 GN=NADK2 PE=1 SV=2	1	10	10	10	31	49.432	1553900	1067400	1169800	248000	276480	288730	1263700	271070	4.6619	UP	0.00260922
sp|P10515|ODP2_HUMAN	DLAT	sp|P10515|ODP2_HUMAN Dihydrolipoyllysine-residue acetyltransferase component of pyruvate dehydrogenase complex, mitochondrial OS=Homo sapiens OX=9606 GN=DLAT PE=1 SV=3	1	8	8	8	15.8	68.996	2686400	2850700	3017600	594590	575930	667260	2.85157e+06	612593	4.65491	UP	2.31765e-05
sp|Q96HW7|INT4_HUMAN	INTS4	sp|Q96HW7|INT4_HUMAN Integrator complex subunit 4 OS=Homo sapiens OX=9606 GN=INTS4 PE=1 SV=2	1	11	11	11	12.8	108.17	550370	557170	663940	170040	95142	116090	590493	127091	4.64624	UP	0.000420926
sp|Q01432|AMPD3_HUMAN;sp|P23109|AMPD1_HUMAN	AMPD3	sp|Q01432|AMPD3_HUMAN AMP deaminase 3 OS=Homo sapiens OX=9606 GN=AMPD3 PE=1 SV=1	2	5	5	5	7	88.811	365520	396230	283370	45146	110480	69699	348373	75108.3	4.63828	UP	0.0021226
sp|Q9HCE0|EPG5_HUMAN	EPG5	sp|Q9HCE0|EPG5_HUMAN Ectopic P granules protein 5 homolog OS=Homo sapiens OX=9606 GN=EPG5 PE=1 SV=2	1	3	3	3	1.7	292.48	397740		431850	135830		43803	414795	89816.5	4.61825	UP	0.0220504
sp|P61962|DCAF7_HUMAN	DCAF7	sp|P61962|DCAF7_HUMAN DDB1- and CUL4-associated factor 7 OS=Homo sapiens OX=9606 GN=DCAF7 PE=1 SV=1	1	9	9	9	30.7	38.926	1358600	1372300	1426300	222370	346220	333190	1.38573e+06	300593	4.60999	UP	1.66233e-05
sp|Q86UA1|PRP39_HUMAN	PRPF39	sp|Q86UA1|PRP39_HUMAN Pre-mRNA-processing factor 39 OS=Homo sapiens OX=9606 GN=PRPF39 PE=1 SV=3	1	9	9	9	17.8	78.429	564440	407270	372580	97440		97059	448097	97249.5	4.6077	UP	0.0192667
sp|P02751|FINC_HUMAN	FN1	sp|P02751|FINC_HUMAN Fibronectin OS=Homo sapiens OX=9606 GN=FN1 PE=1 SV=5	1	27	27	27	14.9	272.32	2485900	2500000	2418600	505810	555540	553190	2.46817e+06	538180	4.58614	UP	3.44456e-07
sp|P17152|TMM11_HUMAN	TMEM11	sp|P17152|TMM11_HUMAN Transmembrane protein 11, mitochondrial OS=Homo sapiens OX=9606 GN=TMEM11 PE=1 SV=1	1	3	3	3	17.2	21.541	1004300	982560	1233300	224660	218560	264760	1.07339e+06	235993	4.54838	UP	0.000505997
sp|P60604|UB2G2_HUMAN	UBE2G2	sp|P60604|UB2G2_HUMAN Ubiquitin-conjugating enzyme E2 G2 OS=Homo sapiens OX=9606 GN=UBE2G2 PE=1 SV=1	1	3	3	3	27.3	18.566	968390	1300700	885330	189320	248740	257350	1.05147e+06	231803	4.53606	UP	0.00311572
sp|P31040|SDHA_HUMAN	SDHA	sp|P31040|SDHA_HUMAN Succinate dehydrogenase [ubiquinone] flavoprotein subunit, mitochondrial OS=Homo sapiens OX=9606 GN=SDHA PE=1 SV=2	1	20	20	20	40.8	72.691	6461500	6577200	6363900	1431300	1623800	1232100	6.46753e+06	1.42907e+06	4.5257	UP	2.55053e-06
sp|Q9P246|STIM2_HUMAN	STIM2	sp|Q9P246|STIM2_HUMAN Stromal interaction molecule 2 OS=Homo sapiens OX=9606 GN=STIM2 PE=1 SV=2	1	6	6	6	10.5	83.97	511820	341790	274420	76612		89859	376010	83235.5	4.51742	UP	0.049109
sp|O94888|UBXN7_HUMAN	UBXN7	sp|O94888|UBXN7_HUMAN UBX domain-containing protein 7 OS=Homo sapiens OX=9606 GN=UBXN7 PE=1 SV=2	1	8	8	8	23.7	54.862	1098200	756770	937250	252740	97135	269600	930740	206492	4.5074	UP	0.00303114
sp|Q5VWQ0|RSBN1_HUMAN	RSBN1	sp|Q5VWQ0|RSBN1_HUMAN Lysine-specific demethylase 9 OS=Homo sapiens OX=9606 GN=RSBN1 PE=1 SV=2	1	10	10	10	16.3	90.071	366500	979860	780430	118760	184640	170830	708930	158077	4.48472	UP	0.0387459
sp|Q93034|CUL5_HUMAN	CUL5	sp|Q93034|CUL5_HUMAN Cullin-5 OS=Homo sapiens OX=9606 GN=CUL5 PE=1 SV=4	1	7	7	7	10.5	90.954	399170	453510	356920	106200	95469	68422	403200	90030.3	4.47849	UP	0.000483871
sp|Q9ULH0|KDIS_HUMAN	KIDINS220	sp|Q9ULH0|KDIS_HUMAN Kinase D-interacting substrate of 220 kDa OS=Homo sapiens OX=9606 GN=KIDINS220 PE=1 SV=3	1	16	16	16	10.9	196.54	933210	809240	794460	222280	123640	222710	845637	189543	4.46144	UP	0.000282244
sp|Q9UQB8|BAIP2_HUMAN	BAIAP2	sp|Q9UQB8|BAIP2_HUMAN Brain-specific angiogenesis inhibitor 1-associated protein 2 OS=Homo sapiens OX=9606 GN=BAIAP2 PE=1 SV=1	1	9	9	9	20.7	60.867	516060	631370	844580	107000	137310	202370	664003	148893	4.45959	UP	0.00680124
sp|O75182|SIN3B_HUMAN	SIN3B	sp|O75182|SIN3B_HUMAN Paired amphipathic helix protein Sin3b OS=Homo sapiens OX=9606 GN=SIN3B PE=1 SV=2	1	9	9	9	9.8	133.06	568500	468840	654500	27234		225780	563947	126507	4.45783	UP	0.0229087
sp|P58004|SESN2_HUMAN;sp|P58005|SESN3_HUMAN	SESN2	sp|P58004|SESN2_HUMAN Sestrin-2 OS=Homo sapiens OX=9606 GN=SESN2 PE=1 SV=1	2	11	11	11	29.4	54.493	696550	920060	651800	98377	320190	92780	756137	170449	4.43615	UP	0.00634
sp|Q96CN7|ISOC1_HUMAN	ISOC1	sp|Q96CN7|ISOC1_HUMAN Isochorismatase domain-containing protein 1 OS=Homo sapiens OX=9606 GN=ISOC1 PE=1 SV=3	1	5	5	5	22.5	32.236	910430	896320	919030	223530	142320	250750	908593	205533	4.42066	UP	2.95194e-05
sp|Q8NEJ9|NGDN_HUMAN	NGDN	sp|Q8NEJ9|NGDN_HUMAN Neuroguidin OS=Homo sapiens OX=9606 GN=NGDN PE=1 SV=1	1	7	7	7	25.1	35.894	1448200	1458800	1472100	329450	347090	319790	1459700	332110	4.39523	UP	4.62638e-08
sp|Q9NP77|SSU72_HUMAN	SSU72	sp|Q9NP77|SSU72_HUMAN RNA polymerase II subunit A C-terminal domain phosphatase SSU72 OS=Homo sapiens OX=9606 GN=SSU72 PE=1 SV=1	1	5	5	5	30.9	22.574	1130100	1225500	1247600	309860	232300	278550	1.20107e+06	273570	4.39034	UP	2.61148e-05
sp|Q7L523|RRAGA_HUMAN;sp|Q5VZM2|RRAGB_HUMAN	RRAGA; RRAGB	sp|Q7L523|RRAGA_HUMAN Ras-related GTP-binding protein A OS=Homo sapiens OX=9606 GN=RRAGA PE=1 SV=1;sp|Q5VZM2|RRAGB_HUMAN Ras-related GTP-binding protein B OS=Homo sapiens OX=9606 GN=RRAGB PE=1 SV=1	2	7	7	7	24.3	36.566	2294300	2313200	2048700	465790	495450	555800	2.21873e+06	505680	4.38762	UP	4.33474e-05
sp|Q9UBU8|MO4L1_HUMAN	MORF4L1	sp|Q9UBU8|MO4L1_HUMAN Mortality factor 4-like protein 1 OS=Homo sapiens OX=9606 GN=MORF4L1 PE=1 SV=2	1	9	9	7	31.2	41.473	2212500	2091200	2366500	567340	439670	516280	2223400	507763	4.37881	UP	4.05835e-05
sp|P45954|ACDSB_HUMAN	ACADSB	sp|P45954|ACDSB_HUMAN Short/branched chain specific acyl-CoA dehydrogenase, mitochondrial OS=Homo sapiens OX=9606 GN=ACADSB PE=1 SV=1	1	6	6	6	20.1	47.485	445020	441340	435520	94841	104210	102940	440627	100664	4.37722	UP	1.18623e-07
sp|O75530|EED_HUMAN	EED	sp|O75530|EED_HUMAN Polycomb protein EED OS=Homo sapiens OX=9606 GN=EED PE=1 SV=2	1	13	13	13	33.3	50.197	1470800	1586900	1351300	431350	162710	413680	1.46967e+06	335913	4.37514	UP	0.000504047
sp|O43837|IDH3B_HUMAN	IDH3B	sp|O43837|IDH3B_HUMAN Isocitrate dehydrogenase [NAD] subunit beta, mitochondrial OS=Homo sapiens OX=9606 GN=IDH3B PE=1 SV=2	1	13	13	13	43.4	42.183	4416600	4510400	4533700	905950	1131200	1039800	4486900	1025650	4.37469	UP	1.28784e-06
sp|Q15084|PDIA6_HUMAN	PDIA6	sp|Q15084|PDIA6_HUMAN Protein disulfide-isomerase A6 OS=Homo sapiens OX=9606 GN=PDIA6 PE=1 SV=1	1	14	14	14	38.4	48.121	21932000	21334000	28284000	5699600	5294500	5365200	23850000	5453100	4.37366	UP	0.00117202
sp|O95817|BAG3_HUMAN	BAG3	sp|O95817|BAG3_HUMAN BAG family molecular chaperone regulator 3 OS=Homo sapiens OX=9606 GN=BAG3 PE=1 SV=3	1	18	18	18	44.7	61.594	4172900	3807100	3802500	926410	900710	869110	3927500	898743	4.36999	UP	1.65747e-05
sp|Q9HCL2|GPAT1_HUMAN	GPAM	sp|Q9HCL2|GPAT1_HUMAN Glycerol-3-phosphate acyltransferase 1, mitochondrial OS=Homo sapiens OX=9606 GN=GPAM PE=1 SV=3	1	7	7	7	11.7	93.794	431800	448040	470720	106830	78276	124270	450187	103125	4.36543	UP	3.8348e-05
sp|Q93050|VPP1_HUMAN	ATP6V0A1	sp|Q93050|VPP1_HUMAN V-type proton ATPase 116 kDa subunit a1 OS=Homo sapiens OX=9606 GN=ATP6V0A1 PE=1 SV=3	1	12	12	11	17	96.412	1425400	1658100	1771000	425680	349760	347420	1.61817e+06	374287	4.32334	UP	0.000290065
sp|Q9HCC0|MCCB_HUMAN	MCCC2	sp|Q9HCC0|MCCB_HUMAN Methylcrotonoyl-CoA carboxylase beta chain, mitochondrial OS=Homo sapiens OX=9606 GN=MCCC2 PE=1 SV=1	1	10	10	10	24.2	61.332	947110	1039600	857780	167450	272110	219010	948163	219523	4.31919	UP	0.000273667
sp|Q13614|MTMR2_HUMAN	MTMR2	sp|Q13614|MTMR2_HUMAN Myotubularin-related protein 2 OS=Homo sapiens OX=9606 GN=MTMR2 PE=1 SV=4	1	3	3	2	5.6	73.38	203370	194560	189460	50516	39010	47461	195797	45662.3	4.28793	UP	9.41082e-06
sp|P62942|FKB1A_HUMAN	FKBP1A	sp|P62942|FKB1A_HUMAN Peptidyl-prolyl cis-trans isomerase FKBP1A OS=Homo sapiens OX=9606 GN=FKBP1A PE=1 SV=2	1	6	6	6	41.7	11.951	5815500	5256600	5151900	1245400	1300200	1249700	5408000	1265100	4.27476	UP	3.65905e-05
sp|Q99798|ACON_HUMAN	ACO2	sp|Q99798|ACON_HUMAN Aconitate hydratase, mitochondrial OS=Homo sapiens OX=9606 GN=ACO2 PE=1 SV=2	1	31	31	31	45.5	85.424	15325000	15614000	14601000	3617900	3455700	3681400	15180000	3585000	4.23431	UP	2.99969e-06
sp|Q8WVV9|HNRLL_HUMAN	HNRNPLL	sp|Q8WVV9|HNRLL_HUMAN Heterogeneous nuclear ribonucleoprotein L-like OS=Homo sapiens OX=9606 GN=HNRNPLL PE=1 SV=1	1	15	15	15	36.3	60.082	2069900	1996900	2075700	516850	478750	462940	2047500	486180	4.2114	UP	8.13814e-07
sp|Q93062|RBPMS_HUMAN	RBPMS	sp|Q93062|RBPMS_HUMAN RNA-binding protein with multiple splicing OS=Homo sapiens OX=9606 GN=RBPMS PE=1 SV=1	1	3	3	3	25.5	21.802	265240	281590	288000	79019	49843	69485	278277	66115.7	4.20894	UP	4.16798e-05
sp|Q8N4L2|PP4P2_HUMAN	PIP4P2	sp|Q8N4L2|PP4P2_HUMAN Type 2 phosphatidylinositol 4,5-bisphosphate 4-phosphatase OS=Homo sapiens OX=9606 GN=PIP4P2 PE=1 SV=1	1	4	3	3	22.6	28.081	518980	589320	565850	115370	185110	98783	558050	133088	4.1931	UP	0.000224266
sp|Q9Y639|NPTN_HUMAN	NPTN	sp|Q9Y639|NPTN_HUMAN Neuroplastin OS=Homo sapiens OX=9606 GN=NPTN PE=1 SV=2	1	5	5	5	15.6	44.387	1239700	1353500	1015300	278920	279230	306940	1.20283e+06	288363	4.17124	UP	0.000787185
sp|O76080|ZFAN5_HUMAN	ZFAND5	sp|O76080|ZFAN5_HUMAN AN1-type zinc finger protein 5 OS=Homo sapiens OX=9606 GN=ZFAND5 PE=1 SV=1	1	4	4	4	26.8	23.132	357830	158670	314690	75700	93035	31725	277063	66820	4.14641	UP	0.029175
sp|Q14254|FLOT2_HUMAN	FLOT2	sp|Q14254|FLOT2_HUMAN Flotillin-2 OS=Homo sapiens OX=9606 GN=FLOT2 PE=1 SV=2	1	9	9	9	26.2	47.064	798140	654410	592870	144980	165710	185140	681807	165277	4.12524	UP	0.00112835
sp|P35914|HMGCL_HUMAN	HMGCL	sp|P35914|HMGCL_HUMAN Hydroxymethylglutaryl-CoA lyase, mitochondrial OS=Homo sapiens OX=9606 GN=HMGCL PE=1 SV=2	1	4	4	4	16.3	34.36	1249500	1295900	1191500	457000	253580	195920	1.24563e+06	302167	4.12234	UP	0.000370491
sp|Q9Y487|VPP2_HUMAN	ATP6V0A2	sp|Q9Y487|VPP2_HUMAN V-type proton ATPase 116 kDa subunit a2 OS=Homo sapiens OX=9606 GN=ATP6V0A2 PE=1 SV=2	1	8	7	7	11.6	98.081	447730	342810	509240	101720	105050	109440	433260	105403	4.1105	UP	0.00252416
sp|Q66LE6|2ABD_HUMAN	PPP2R2D	sp|Q66LE6|2ABD_HUMAN Serine/threonine-protein phosphatase 2A 55 kDa regulatory subunit B delta isoform OS=Homo sapiens OX=9606 GN=PPP2R2D PE=1 SV=1	1	8	4	4	22.1	52.042	238800	180050		54252		48251	209425	51251.5	4.08622	UP	0.0331275
sp|Q6UWP7|LCLT1_HUMAN	LCLAT1	sp|Q6UWP7|LCLT1_HUMAN Lysocardiolipin acyltransferase 1 OS=Homo sapiens OX=9606 GN=LCLAT1 PE=1 SV=1	1	7	7	7	19.1	48.92	472680	670550	821010	195180	141030	145060	654747	160423	4.08137	UP	0.00846493
sp|P18858|DNLI1_HUMAN	LIG1	sp|P18858|DNLI1_HUMAN DNA ligase 1 OS=Homo sapiens OX=9606 GN=LIG1 PE=1 SV=1	1	9	9	8	13.3	101.73	220560	457640	395300	68434	101270	95116	357833	88273.3	4.0537	UP	0.0197544
sp|Q8TEL6|TP4AP_HUMAN	TRPC4AP	sp|Q8TEL6|TP4AP_HUMAN Short transient receptor potential channel 4-associated protein OS=Homo sapiens OX=9606 GN=TRPC4AP PE=1 SV=2	1	6	6	6	9.7	90.851	538530	378710	413020	120640	93752	114630	443420	109674	4.04307	UP	0.00247564
sp|Q9UL03|INT6_HUMAN;sp|Q5JSJ4|INT6L_HUMAN	INTS6	sp|Q9UL03|INT6_HUMAN Integrator complex subunit 6 OS=Homo sapiens OX=9606 GN=INTS6 PE=1 SV=1	2	13	13	13	16	100.39	721590	758630	651820	152930	187920	187850	710680	176233	4.03261	UP	8.92895e-05
sp|Q53S33|BOLA3_HUMAN	BOLA3	sp|Q53S33|BOLA3_HUMAN BolA-like protein 3 OS=Homo sapiens OX=9606 GN=BOLA3 PE=1 SV=1	1	1	1	1	12.1	12.114	223380	192030	170840	65112	32106		195417	48609	4.02017	UP	0.00800524
sp|Q9Y2D2|S35A3_HUMAN	SLC35A3	sp|Q9Y2D2|S35A3_HUMAN UDP-N-acetylglucosamine transporter OS=Homo sapiens OX=9606 GN=SLC35A3 PE=1 SV=1	1	1	1	1	4.6	35.984	196390	262530	281170	65919		56968	246697	61443.5	4.01502	UP	0.0115311
sp|Q9UKD1|GMEB2_HUMAN	GMEB2	sp|Q9UKD1|GMEB2_HUMAN Glucocorticoid modulatory element-binding protein 2 OS=Homo sapiens OX=9606 GN=GMEB2 PE=1 SV=1	1	3	3	3	7.4	56.421	160000	134650	136970	35413	36399		143873	35906	4.00694	UP	0.00193523
sp|P24539|AT5F1_HUMAN	ATP5PB	sp|P24539|AT5F1_HUMAN ATP synthase F(0) complex subunit B1, mitochondrial OS=Homo sapiens OX=9606 GN=ATP5PB PE=1 SV=2	1	11	11	11	34.8	28.908	4741500	6277000	6640800	1411400	1310400	1697500	5.88643e+06	1473100	3.99595	UP	0.00174586
sp|Q8NB50|ZFP62_HUMAN;sp|Q9H963|ZN702_HUMAN;sp|Q0VGE8|ZN816_HUMAN;sp|Q5TYW1|ZN658_HUMAN;sp|Q96IR2|ZN845_HUMAN;sp|Q8N4W9|ZN808_HUMAN;sp|Q9UJW7|ZN229_HUMAN;sp|Q4V348|Z658B_HUMAN;sp|Q9P0L1|ZKSC7_HUMAN;sp|Q86XN6|ZN761_HUMAN;sp|P17035|ZNF28_HUMAN;sp|P0CJ79|ZN888_HUMAN;sp|A6NHJ4|ZN860_HUMAN;sp|Q8N782|ZN525_HUMAN;sp|Q9BX82|ZN471_HUMAN;sp|Q6ZN06|ZN813_HUMAN;sp|Q96N58|ZN578_HUMAN;sp|Q15776|ZKSC8_HUMAN;sp|…	ZFP62	sp|Q8NB50|ZFP62_HUMAN Zinc finger protein 62 homolog OS=Homo sapiens OX=9606 GN=ZFP62 PE=1 SV=3	25	10	10	9	17.1	102.51	1023700	895830	806460	138240		319080	908663	228660	3.97386	UP	0.00760721
sp|Q16850|CP51A_HUMAN	CYP51A1	sp|Q16850|CP51A_HUMAN Lanosterol 14-alpha demethylase OS=Homo sapiens OX=9606 GN=CYP51A1 PE=1 SV=3	1	15	15	15	36.2	56.805	3389400	2735500	3171200	737310	783130	827470	3098700	782637	3.95931	UP	0.000281859
sp|P14735|IDE_HUMAN	IDE	sp|P14735|IDE_HUMAN Insulin-degrading enzyme OS=Homo sapiens OX=9606 GN=IDE PE=1 SV=4	1	15	15	15	17	117.97	1848100	1794900	1971900	570360	389370	462340	1.87163e+06	474023	3.9484	UP	4.69108e-05
sp|P11047|LAMC1_HUMAN;sp|Q9Y6N6|LAMC3_HUMAN	LAMC1	sp|P11047|LAMC1_HUMAN Laminin subunit gamma-1 OS=Homo sapiens OX=9606 GN=LAMC1 PE=1 SV=3	2	26	26	26	22.9	177.6	2458400	2806000	2778900	654370	607680	776820	2681100	679623	3.94498	UP	8.21044e-05
sp|Q14738|2A5D_HUMAN	PPP2R5D	sp|Q14738|2A5D_HUMAN Serine/threonine-protein phosphatase 2A 56 kDa regulatory subunit delta isoform OS=Homo sapiens OX=9606 GN=PPP2R5D PE=1 SV=1	1	10	6	6	18.6	69.991	937510	796260	834600	206670	239200	209870	856123	218580	3.91675	UP	0.000125226
sp|Q96Q11|TRNT1_HUMAN	TRNT1	sp|Q96Q11|TRNT1_HUMAN CCA tRNA nucleotidyltransferase 1, mitochondrial OS=Homo sapiens OX=9606 GN=TRNT1 PE=1 SV=2	1	9	9	9	27.6	50.127	1008200	863070	999760	290670	185680	263040	957010	246463	3.88297	UP	0.000231093
sp|P61587|RND3_HUMAN	RND3	sp|P61587|RND3_HUMAN Rho-related GTP-binding protein RhoE OS=Homo sapiens OX=9606 GN=RND3 PE=1 SV=1	1	7	7	7	40.2	27.368	550170	461360	589340	154680	133000	125340	533623	137673	3.87601	UP	0.000522958
sp|Q9GZP9|DERL2_HUMAN;sp|Q96Q80|DERL3_HUMAN	DERL2; DERL3	sp|Q9GZP9|DERL2_HUMAN Derlin-2 OS=Homo sapiens OX=9606 GN=DERL2 PE=1 SV=1;sp|Q96Q80|DERL3_HUMAN Derlin-3 OS=Homo sapiens OX=9606 GN=DERL3 PE=1 SV=2	2	2	2	2	7.9	27.567	234230	161840	286180	27276		90171	227417	58723.5	3.87267	UP	0.0479636
sp|Q96G28|CFA36_HUMAN	CFAP36	sp|Q96G28|CFA36_HUMAN Cilia- and flagella-associated protein 36 OS=Homo sapiens OX=9606 GN=CFAP36 PE=1 SV=2	1	3	3	3	12	39.446	237190	176630	279200	63110	56237		231007	59673.5	3.87118	UP	0.0211391
sp|Q13049|TRI32_HUMAN	TRIM32	sp|Q13049|TRI32_HUMAN E3 ubiquitin-protein ligase TRIM32 OS=Homo sapiens OX=9606 GN=TRIM32 PE=1 SV=2	1	12	12	12	23.3	71.988	756560	737970	860970	205570	266790	136530	785167	202963	3.86851	UP	0.000409944
sp|Q5TA45|INT11_HUMAN	INTS11	sp|Q5TA45|INT11_HUMAN Integrator complex subunit 11 OS=Homo sapiens OX=9606 GN=INTS11 PE=1 SV=2	1	5	5	5	10.7	67.662	507690	481850	483950	117370	116410	149030	491163	127603	3.84914	UP	1.14583e-05
sp|Q9H8S9|MOB1A_HUMAN;sp|Q7L9L4|MOB1B_HUMAN	MOB1A; MOB1B	sp|Q9H8S9|MOB1A_HUMAN MOB kinase activator 1A OS=Homo sapiens OX=9606 GN=MOB1A PE=1 SV=4;sp|Q7L9L4|MOB1B_HUMAN MOB kinase activator 1B OS=Homo sapiens OX=9606 GN=MOB1B PE=1 SV=3	2	5	5	5	22.7	25.079	1343200	966300	1536000	479470	159140	361410	1.28183e+06	333340	3.84542	UP	0.00776854
sp|Q15797|SMAD1_HUMAN	SMAD1	sp|Q15797|SMAD1_HUMAN Mothers against decapentaplegic homolog 1 OS=Homo sapiens OX=9606 GN=SMAD1 PE=1 SV=1	1	6	5	2	19.1	52.259	203250	167270	197430	46811		52104	189317	49457.5	3.82787	UP	0.00237994
sp|P0DPB6|RPAC2_HUMAN	POLR1D	sp|P0DPB6|RPAC2_HUMAN DNA-directed RNA polymerases I and III subunit RPAC2 OS=Homo sapiens OX=9606 GN=POLR1D PE=1 SV=1	1	4	4	4	35.3	15.237	988520	900840	917180	204710	222670	306220	935513	244533	3.82571	UP	7.45409e-05
sp|Q13107|UBP4_HUMAN	USP4	sp|Q13107|UBP4_HUMAN Ubiquitin carboxyl-terminal hydrolase 4 OS=Homo sapiens OX=9606 GN=USP4 PE=1 SV=3	1	10	8	7	12.9	108.56	792580	655340	792500	296780	112150	178390	746807	195773	3.81465	UP	0.00146698
sp|Q8NE86|MCU_HUMAN	MCU	sp|Q8NE86|MCU_HUMAN Calcium uniporter protein, mitochondrial OS=Homo sapiens OX=9606 GN=MCU PE=1 SV=1	1	9	9	9	31.6	39.866	1091500	974720	706720	289680	216410	221350	924313	242480	3.81192	UP	0.00422931
sp|Q9P2Q2|FRM4A_HUMAN	FRMD4A	sp|Q9P2Q2|FRM4A_HUMAN FERM domain-containing protein 4A OS=Homo sapiens OX=9606 GN=FRMD4A PE=1 SV=3	1	3	3	3	5.6	115.46	71880	67006		17618	8371.1	28775	69443	18254.7	3.80412	UP	0.00727167
sp|Q9Y296|TPPC4_HUMAN	TRAPPC4	sp|Q9Y296|TPPC4_HUMAN Trafficking protein particle complex subunit 4 OS=Homo sapiens OX=9606 GN=TRAPPC4 PE=1 SV=1	1	5	5	5	27.9	24.34	390090	360110	493880	82888	110480	135320	414693	109563	3.78499	UP	0.0021314
sp|Q86WR0|CCD25_HUMAN	CCDC25	sp|Q86WR0|CCD25_HUMAN Coiled-coil domain-containing protein 25 OS=Homo sapiens OX=9606 GN=CCDC25 PE=1 SV=2	1	5	5	5	27.9	24.479	513650	491330	430290	110780	127110	142110	478423	126667	3.77703	UP	0.000186334
sp|Q9NZM3|ITSN2_HUMAN	ITSN2	sp|Q9NZM3|ITSN2_HUMAN Intersectin-2 OS=Homo sapiens OX=9606 GN=ITSN2 PE=1 SV=3	1	6	6	6	5.7	193.46	197400	239980	201880	23248	62350	84311	213087	56636.3	3.76237	UP	0.00220734
sp|Q01433|AMPD2_HUMAN	AMPD2	sp|Q01433|AMPD2_HUMAN AMP deaminase 2 OS=Homo sapiens OX=9606 GN=AMPD2 PE=1 SV=2	1	19	19	19	22.1	100.69	2631100	2499900	2361000	712570	662670	626190	2.49733e+06	667143	3.74332	UP	2.37448e-05
sp|P09622|DLDH_HUMAN	DLD	sp|P09622|DLDH_HUMAN Dihydrolipoyl dehydrogenase, mitochondrial OS=Homo sapiens OX=9606 GN=DLD PE=1 SV=2	1	11	11	11	28.1	54.177	11296000	12004000	11100000	2640800	3283200	3268200	1.14667e+07	3.06407e+06	3.7423	UP	1.71919e-05
sp|Q96S52|PIGS_HUMAN	PIGS	sp|Q96S52|PIGS_HUMAN GPI transamidase component PIG-S OS=Homo sapiens OX=9606 GN=PIGS PE=1 SV=3	1	6	6	6	14.8	61.655	365660	338210	421820	106370	100220	94652	375230	100414	3.73683	UP	0.000379426
sp|Q9P258|RCC2_HUMAN	RCC2	sp|Q9P258|RCC2_HUMAN Protein RCC2 OS=Homo sapiens OX=9606 GN=RCC2 PE=1 SV=2	1	14	14	14	35.6	56.084	4830300	5588200	5149400	1430700	1341100	1398300	5189300	1.39003e+06	3.73322	UP	6.74736e-05
sp|Q06481|APLP2_HUMAN	APLP2	sp|Q06481|APLP2_HUMAN Amyloid-like protein 2 OS=Homo sapiens OX=9606 GN=APLP2 PE=1 SV=2	1	11	11	11	19.9	86.955	741470	693800	455210	166170	146930	195510	630160	169537	3.71695	UP	0.00680607
sp|Q9NQ29|LUC7L_HUMAN	LUC7L	sp|Q9NQ29|LUC7L_HUMAN Putative RNA-binding protein Luc7-like 1 OS=Homo sapiens OX=9606 GN=LUC7L PE=1 SV=1	1	10	6	6	28.3	43.727	1164900	1236200	1234000	328860	352890	297610	1211700	326453	3.71171	UP	6.27357e-06
sp|Q13131|AAPK1_HUMAN;sp|P54646|AAPK2_HUMAN	PRKAA1	sp|Q13131|AAPK1_HUMAN 5-AMP-activated protein kinase catalytic subunit alpha-1 OS=Homo sapiens OX=9606 GN=PRKAA1 PE=1 SV=4	2	10	10	10	22.4	64.009	1451800	1596600	1554200	464280	397820	385300	1534200	415800	3.68975	UP	2.26831e-05
sp|P17174|AATC_HUMAN	GOT1	sp|P17174|AATC_HUMAN Aspartate aminotransferase, cytoplasmic OS=Homo sapiens OX=9606 GN=GOT1 PE=1 SV=3	1	14	14	14	47.2	46.247	3131400	2665400	2916200	881700	765740	735710	2.90433e+06	794383	3.65609	UP	0.00011886
sp|Q9UKA9|PTBP2_HUMAN	PTBP2	sp|Q9UKA9|PTBP2_HUMAN Polypyrimidine tract-binding protein 2 OS=Homo sapiens OX=9606 GN=PTBP2 PE=1 SV=1	1	4	4	4	8.9	57.49	190760	337510	348020	69685		90551	292097	80118	3.64583	UP	0.04887
sp|P20338|RAB4A_HUMAN	RAB4A	sp|P20338|RAB4A_HUMAN Ras-related protein Rab-4A OS=Homo sapiens OX=9606 GN=RAB4A PE=1 SV=3	1	5	5	4	30.7	24.389	512350	532520	276360	95524	115830	153660	440410	121671	3.61967	UP	0.0191772
sp|Q9H0F7|ARL6_HUMAN	ARL6	sp|Q9H0F7|ARL6_HUMAN ADP-ribosylation factor-like protein 6 OS=Homo sapiens OX=9606 GN=ARL6 PE=1 SV=1	1	4	4	4	26.3	21.097	262390	235890	352530	89220		67529	283603	78374.5	3.61857	UP	0.0213205
sp|P11172|UMPS_HUMAN	UMPS	sp|P11172|UMPS_HUMAN Uridine 5-monophosphate synthase OS=Homo sapiens OX=9606 GN=UMPS PE=1 SV=1	1	11	11	11	25.6	52.221	1477400	1408900	1650500	394620	473440	389280	1.51227e+06	419113	3.60825	UP	0.000141964
sp|Q9H9Y2|RPF1_HUMAN	RPF1	sp|Q9H9Y2|RPF1_HUMAN Ribosome production factor 1 OS=Homo sapiens OX=9606 GN=RPF1 PE=1 SV=2	1	7	7	7	27.5	40.11	551740	694040	615870	169120	164640	183190	620550	172317	3.60122	UP	0.000417673
sp|Q15418|KS6A1_HUMAN	RPS6KA1	sp|Q15418|KS6A1_HUMAN Ribosomal protein S6 kinase alpha-1 OS=Homo sapiens OX=9606 GN=RPS6KA1 PE=1 SV=2	1	8	5	5	14.6	82.722	304050	265950	233950	52137	110290	61180	267983	74535.7	3.59537	UP	0.00205019
sp|Q8N4J0|CARME_HUMAN	CARNMT1	sp|Q8N4J0|CARME_HUMAN Carnosine N-methyltransferase OS=Homo sapiens OX=9606 GN=CARNMT1 PE=1 SV=1	1	4	4	4	11.7	47.185	199100	250820	216920	57275	57098	72267	222280	62213.3	3.57287	UP	0.000558416
sp|P12694|ODBA_HUMAN	BCKDHA	sp|P12694|ODBA_HUMAN 2-oxoisovalerate dehydrogenase subunit alpha, mitochondrial OS=Homo sapiens OX=9606 GN=BCKDHA PE=1 SV=2	1	8	8	8	23.6	50.47	596130	420690	425230	144960	92832	167740	480683	135177	3.55595	UP	0.00503649
sp|P00167|CYB5_HUMAN	CYB5A	sp|P00167|CYB5_HUMAN Cytochrome b5 OS=Homo sapiens OX=9606 GN=CYB5A PE=1 SV=2	1	5	5	5	49.3	15.33	2718100	2124100	2061700	675480	646610	619950	2301300	647347	3.55497	UP	0.00139959
sp|Q9HD67|MYO10_HUMAN	MYO10	sp|Q9HD67|MYO10_HUMAN Unconventional myosin-X OS=Homo sapiens OX=9606 GN=MYO10 PE=1 SV=3	1	4	4	4	2.4	237.34	107680	156950	173110	40176		41954	145913	41065	3.55323	UP	0.0258187
sp|O43293|DAPK3_HUMAN;sp|Q9UIK4|DAPK2_HUMAN	DAPK3	sp|O43293|DAPK3_HUMAN Death-associated protein kinase 3 OS=Homo sapiens OX=9606 GN=DAPK3 PE=1 SV=1	2	6	6	6	17.4	52.535	275200	203900	304210	80589	48042	92006	261103	73545.7	3.55022	UP	0.00451742
sp|O75746|CMC1_HUMAN	SLC25A12	sp|O75746|CMC1_HUMAN Calcium-binding mitochondrial carrier protein Aralar1 OS=Homo sapiens OX=9606 GN=SLC25A12 PE=1 SV=2	1	21	21	15	34.4	74.761	4362200	3717900	5085400	1337200	1266000	1114300	4388500	1.23917e+06	3.54149	UP	0.00141222
sp|Q9C0C7|AMRA1_HUMAN	AMBRA1	sp|Q9C0C7|AMRA1_HUMAN Activating molecule in BECN1-regulated autophagy protein 1 OS=Homo sapiens OX=9606 GN=AMBRA1 PE=1 SV=2	1	6	6	6	6.6	142.51	198210	225270	142350	66203	52769	41282	188610	53418	3.53083	UP	0.00604071
sp|O94903|PLPHP_HUMAN	PLPBP	sp|O94903|PLPHP_HUMAN Pyridoxal phosphate homeostasis protein OS=Homo sapiens OX=9606 GN=PLPBP PE=1 SV=1	1	2	2	2	10.5	30.344	269180	389800	361360	125220	81833	82226	340113	96426.3	3.52718	UP	0.0033916
sp|Q8IXI2|MIRO1_HUMAN	RHOT1	sp|Q8IXI2|MIRO1_HUMAN Mitochondrial Rho GTPase 1 OS=Homo sapiens OX=9606 GN=RHOT1 PE=1 SV=2	1	10	10	10	19.7	70.783	1059400	1040300	1122800	208270	435560	272020	1.07417e+06	305283	3.51859	UP	0.00043875
sp|Q9UJX5|APC4_HUMAN	ANAPC4	sp|Q9UJX5|APC4_HUMAN Anaphase-promoting complex subunit 4 OS=Homo sapiens OX=9606 GN=ANAPC4 PE=1 SV=2	1	8	8	8	10.9	92.115	482790	579640	453990	183890	158050	89639	505473	143860	3.51366	UP	0.00156949
sp|Q8N128|F177A_HUMAN	FAM177A1	sp|Q8N128|F177A_HUMAN Protein FAM177A1 OS=Homo sapiens OX=9606 GN=FAM177A1 PE=1 SV=1	1	4	4	4	29.1	23.757	392790	375310	396110	134780	84754	112670	388070	110735	3.5045	UP	6.25839e-05
sp|Q00403|TF2B_HUMAN	GTF2B	sp|Q00403|TF2B_HUMAN Transcription initiation factor IIB OS=Homo sapiens OX=9606 GN=GTF2B PE=1 SV=1	1	6	6	6	27.2	34.833	553520	583880	625880	159540	200080	148540	587760	169387	3.46993	UP	8.97228e-05
sp|O43776|SYNC_HUMAN	NARS1	sp|O43776|SYNC_HUMAN Asparagine--tRNA ligase, cytoplasmic OS=Homo sapiens OX=9606 GN=NARS1 PE=1 SV=1	1	16	16	16	31.2	62.942	8626600	6677800	8531200	2368900	2239600	2273000	7945200	2.29383e+06	3.46372	UP	0.00088348
sp|Q9NX47|MARH5_HUMAN	MARCHF5	sp|Q9NX47|MARH5_HUMAN E3 ubiquitin-protein ligase MARCHF5 OS=Homo sapiens OX=9606 GN=MARCHF5 PE=1 SV=1	1	7	7	7	31.7	31.231	1021800	1179200	1203000	360480	244300	380760	1.13467e+06	328513	3.45394	UP	0.000342827
sp|Q13503|MED21_HUMAN	MED21	sp|Q13503|MED21_HUMAN Mediator of RNA polymerase II transcription subunit 21 OS=Homo sapiens OX=9606 GN=MED21 PE=1 SV=1	1	2	2	2	22.2	15.564	248090	290550	316890	100580	60161	88226	285177	82989	3.43632	UP	0.00097673
sp|P13674|P4HA1_HUMAN	P4HA1	sp|P13674|P4HA1_HUMAN Prolyl 4-hydroxylase subunit alpha-1 OS=Homo sapiens OX=9606 GN=P4HA1 PE=1 SV=2	1	19	19	19	37.8	61.049	5386100	5035600	5484600	1459100	1318300	1875100	5302100	1.55083e+06	3.41887	UP	6.41062e-05
sp|P32322|P5CR1_HUMAN	PYCR1	sp|P32322|P5CR1_HUMAN Pyrroline-5-carboxylate reductase 1, mitochondrial OS=Homo sapiens OX=9606 GN=PYCR1 PE=1 SV=2	1	9	8	8	41.7	33.36	1489300	1035500	1124600	416240	332840	319450	1.21647e+06	356177	3.41535	UP	0.00375522
sp|Q49A26|GLYR1_HUMAN	GLYR1	sp|Q49A26|GLYR1_HUMAN Putative oxidoreductase GLYR1 OS=Homo sapiens OX=9606 GN=GLYR1 PE=1 SV=4	1	10	10	10	29.5	60.547	942610	896390	859560	243660	244500	302830	899520	263663	3.41162	UP	3.3352e-05
sp|Q16594|TAF9_HUMAN;sp|Q9HBM6|TAF9B_HUMAN	TAF9; TAF9B	sp|Q16594|TAF9_HUMAN Transcription initiation factor TFIID subunit 9 OS=Homo sapiens OX=9606 GN=TAF9 PE=1 SV=1;sp|Q9HBM6|TAF9B_HUMAN Transcription initiation factor TFIID subunit 9B OS=Homo sapiens OX=9606 GN=TAF9B PE=1 SV=1	2	6	6	6	26.9	28.974	367690	407570	516260	251750	49840	77146	430507	126245	3.41008	UP	0.0169948
sp|O43913|ORC5_HUMAN	ORC5	sp|O43913|ORC5_HUMAN Origin recognition complex subunit 5 OS=Homo sapiens OX=9606 GN=ORC5 PE=1 SV=1	1	7	7	7	14.5	50.282	589280	470550	722360	208890	128750	185060	594063	174233	3.40958	UP	0.00537368
sp|Q9BZJ0|CRNL1_HUMAN	CRNKL1	sp|Q9BZJ0|CRNL1_HUMAN Crooked neck-like protein 1 OS=Homo sapiens OX=9606 GN=CRNKL1 PE=1 SV=4	1	17	17	17	21.8	100.45	2065800	2055900	2150200	597530	559770	684290	2.09063e+06	613863	3.4057	UP	6.3654e-06
sp|Q9H920|RN121_HUMAN	RNF121	sp|Q9H920|RN121_HUMAN RING finger protein 121 OS=Homo sapiens OX=9606 GN=RNF121 PE=1 SV=1	1	3	3	2	11.9	37.882	165880	224470	139210	49227		54551	176520	51889	3.40188	UP	0.0314306
sp|O60220|TIM8A_HUMAN	TIMM8A	sp|O60220|TIM8A_HUMAN Mitochondrial import inner membrane translocase subunit Tim8 A OS=Homo sapiens OX=9606 GN=TIMM8A PE=1 SV=1	1	4	4	4	49.5	10.998	2547000	3040800	2875800	829960	834050	824630	2821200	829547	3.40089	UP	0.000163496
sp|Q96AE7|TTC17_HUMAN	TTC17	sp|Q96AE7|TTC17_HUMAN Tetratricopeptide repeat protein 17 OS=Homo sapiens OX=9606 GN=TTC17 PE=1 SV=1	1	5	5	5	5.7	129.56	200240	193410	141280	41294		63783	178310	52538.5	3.39389	UP	0.0159052
sp|Q96S55|WRIP1_HUMAN	WRNIP1	sp|Q96S55|WRIP1_HUMAN ATPase WRNIP1 OS=Homo sapiens OX=9606 GN=WRNIP1 PE=1 SV=2	1	6	6	6	11.4	72.132	315340	292860	419940	77778	62856	162420	342713	101018	3.3926	UP	0.00840304
sp|Q9P013|CWC15_HUMAN	CWC15	sp|Q9P013|CWC15_HUMAN Spliceosome-associated protein CWC15 homolog OS=Homo sapiens OX=9606 GN=CWC15 PE=1 SV=2	1	4	4	4	16.6	26.624	416580	310990	374220	128930	126650	70644	367263	108741	3.3774	UP	0.00201624
sp|Q14558|KPRA_HUMAN	PRPSAP1	sp|Q14558|KPRA_HUMAN Phosphoribosyl pyrophosphate synthase-associated protein 1 OS=Homo sapiens OX=9606 GN=PRPSAP1 PE=1 SV=2	1	8	7	7	33.7	39.393	956390	1127600	1061500	367340	263040	301440	1.0485e+06	310607	3.37564	UP	0.000226159
sp|O00178|GTPB1_HUMAN	GTPBP1	sp|O00178|GTPB1_HUMAN GTP-binding protein 1 OS=Homo sapiens OX=9606 GN=GTPBP1 PE=1 SV=3	1	12	12	12	25	72.453	869000	1046700	835700	262620	295560	257120	917133	271767	3.37471	UP	0.000634133
sp|Q8TAA9|VANG1_HUMAN	VANGL1	sp|Q8TAA9|VANG1_HUMAN Vang-like protein 1 OS=Homo sapiens OX=9606 GN=VANGL1 PE=1 SV=1	1	6	6	6	15.6	59.974	184880	152240	117060	55433	28809	50738	151393	44993.3	3.36479	UP	0.00743075
sp|Q6NUK1|SCMC1_HUMAN	SLC25A24	sp|Q6NUK1|SCMC1_HUMAN Calcium-binding mitochondrial carrier protein SCaMC-1 OS=Homo sapiens OX=9606 GN=SLC25A24 PE=1 SV=2	1	16	16	16	33.1	53.354	1854800	2518800	2193800	555070	491270	906260	2.18913e+06	650867	3.36341	UP	0.00264438
sp|Q9Y2G5|OFUT2_HUMAN	POFUT2	sp|Q9Y2G5|OFUT2_HUMAN GDP-fucose protein O-fucosyltransferase 2 OS=Homo sapiens OX=9606 GN=POFUT2 PE=1 SV=3	1	6	6	6	17	49.975	292080	274300	376940	96303	118790	65881	314440	93658	3.35732	UP	0.00329246
sp|P26440|IVD_HUMAN	IVD	sp|P26440|IVD_HUMAN Isovaleryl-CoA dehydrogenase, mitochondrial OS=Homo sapiens OX=9606 GN=IVD PE=1 SV=2	1	5	5	5	13.8	46.65	629990		860030	271180	238780	157820	745010	222593	3.34696	UP	0.0122354
sp|Q86WX3|AROS_HUMAN	RPS19BP1	sp|Q86WX3|AROS_HUMAN Active regulator of SIRT1 OS=Homo sapiens OX=9606 GN=RPS19BP1 PE=1 SV=1	1	3	3	3	19.1	15.434	373720	334930	351250	108620	127050	81262	353300	105644	3.34425	UP	0.000142069
sp|O43181|NDUS4_HUMAN	NDUFS4	sp|O43181|NDUS4_HUMAN NADH dehydrogenase [ubiquinone] iron-sulfur protein 4, mitochondrial OS=Homo sapiens OX=9606 GN=NDUFS4 PE=1 SV=1	1	2	2	2	14.3	20.108	1130600	1232600	1122600	377440	455850	210270	1.16193e+06	347853	3.3403	UP	0.000541038
sp|O00422|SAP18_HUMAN	SAP18	sp|O00422|SAP18_HUMAN Histone deacetylase complex subunit SAP18 OS=Homo sapiens OX=9606 GN=SAP18 PE=1 SV=1	1	4	4	4	17.6	17.561	1454000	1237300	1064000	375460	439800	309970	1.25177e+06	375077	3.33736	UP	0.0018019
sp|P30154|2AAB_HUMAN	PPP2R1B	sp|P30154|2AAB_HUMAN Serine/threonine-protein phosphatase 2A 65 kDa regulatory subunit A beta isoform OS=Homo sapiens OX=9606 GN=PPP2R1B PE=1 SV=3	1	12	6	6	26.3	66.213	559520	589740	522180	156050	170080	174960	557147	167030	3.33561	UP	4.35835e-05
sp|Q96J84|KIRR1_HUMAN	KIRREL1	sp|Q96J84|KIRR1_HUMAN Kin of IRRE-like protein 1 OS=Homo sapiens OX=9606 GN=KIRREL1 PE=1 SV=2	1	7	7	7	13.5	83.535	302160	304530	301450	89912	91726		302713	90819	3.33315	UP	6.08017e-07
sp|P23458|JAK1_HUMAN	JAK1	sp|P23458|JAK1_HUMAN Tyrosine-protein kinase JAK1 OS=Homo sapiens OX=9606 GN=JAK1 PE=1 SV=2	1	12	12	12	12.6	133.28	706300	642950	599790	186760	170600	230690	649680	196017	3.31441	UP	0.000222425
sp|Q12929|EPS8_HUMAN	EPS8	sp|Q12929|EPS8_HUMAN Epidermal growth factor receptor kinase substrate 8 OS=Homo sapiens OX=9606 GN=EPS8 PE=1 SV=1	1	13	13	13	23.2	91.88	301200	329470	276480	105100	86812	82397	302383	91436.3	3.30704	UP	0.000232148
sp|O95870|ABHGA_HUMAN	ABHD16A	sp|O95870|ABHGA_HUMAN Phosphatidylserine lipase ABHD16A OS=Homo sapiens OX=9606 GN=ABHD16A PE=1 SV=3	1	5	5	5	11.8	63.243	200850	196550	240540	63398		65590	212647	64494	3.29715	UP	0.00381199
sp|Q14257|RCN2_HUMAN	RCN2	sp|Q14257|RCN2_HUMAN Reticulocalbin-2 OS=Homo sapiens OX=9606 GN=RCN2 PE=1 SV=1	1	6	6	6	22.4	36.876	1415400	1278700	1475800	435400	430840	407090	1.38997e+06	424443	3.2748	UP	8.13888e-05
sp|Q6P2C8|MED27_HUMAN	MED27	sp|Q6P2C8|MED27_HUMAN Mediator of RNA polymerase II transcription subunit 27 OS=Homo sapiens OX=9606 GN=MED27 PE=1 SV=1	1	6	6	6	27.7	35.431	433740	377300	379430	158470	109100	96261	396823	121277	3.27204	UP	0.000480977
sp|P53597|SUCA_HUMAN	SUCLG1	sp|P53597|SUCA_HUMAN Succinate--CoA ligase [ADP/GDP-forming] subunit alpha, mitochondrial OS=Homo sapiens OX=9606 GN=SUCLG1 PE=1 SV=4	1	7	7	7	24.3	36.249	5788900	5477500	4702300	1553500	1628600	1706500	5322900	1.62953e+06	3.26652	UP	0.000346289
sp|O43396|TXNL1_HUMAN	TXNL1	sp|O43396|TXNL1_HUMAN Thioredoxin-like protein 1 OS=Homo sapiens OX=9606 GN=TXNL1 PE=1 SV=3	1	11	11	11	50.5	32.251	5064000	5350000	5251800	1596000	1563500	1672900	5.22193e+06	1610800	3.24183	UP	2.30058e-06
sp|P48147|PPCE_HUMAN	PREP	sp|P48147|PPCE_HUMAN Prolyl endopeptidase OS=Homo sapiens OX=9606 GN=PREP PE=1 SV=2	1	18	18	18	32.1	80.699	2467900	2567900	2510800	770020	696030	863860	2.51553e+06	776637	3.23901	UP	6.66069e-06
sp|Q3SXM5|HSDL1_HUMAN	HSDL1	sp|Q3SXM5|HSDL1_HUMAN Inactive hydroxysteroid dehydrogenase-like protein 1 OS=Homo sapiens OX=9606 GN=HSDL1 PE=1 SV=3	1	4	4	4	13.6	37.001	244040	158160	159310	35445	67651	70328	187170	57808	3.23779	UP	0.0133464
sp|Q9H9F9|ARP5_HUMAN	ACTR5	sp|Q9H9F9|ARP5_HUMAN Actin-related protein 5 OS=Homo sapiens OX=9606 GN=ACTR5 PE=1 SV=2	1	5	5	5	10	68.297		432950	597480	202050	141500	134140	515215	159230	3.23567	UP	0.0131899
sp|P42696|RBM34_HUMAN	RBM34	sp|P42696|RBM34_HUMAN RNA-binding protein 34 OS=Homo sapiens OX=9606 GN=RBM34 PE=1 SV=2	1	9	9	9	27.2	48.564	1002500	954940	1010600	276580	383260	264420	989347	308087	3.21126	UP	8.10101e-05
sp|Q8WXI9|P66B_HUMAN	GATAD2B	sp|Q8WXI9|P66B_HUMAN Transcriptional repressor p66-beta OS=Homo sapiens OX=9606 GN=GATAD2B PE=1 SV=1	1	15	14	14	38.1	65.26	1994800	2075000	1989000	604230	644360	639830	2019600	629473	3.2084	UP	1.38849e-06
sp|Q567U6|CCD93_HUMAN	CCDC93	sp|Q567U6|CCD93_HUMAN Coiled-coil domain-containing protein 93 OS=Homo sapiens OX=9606 GN=CCDC93 PE=1 SV=2	1	8	8	8	13.5	73.197	353280	366360	320490	111050	61531	152430	346710	108337	3.20029	UP	0.00129198
sp|Q9Y5M8|SRPRB_HUMAN	SRPRB	sp|Q9Y5M8|SRPRB_HUMAN Signal recognition particle receptor subunit beta OS=Homo sapiens OX=9606 GN=SRPRB PE=1 SV=3	1	11	11	11	49.8	29.702	5918800	6200300	6456500	1832800	2058000	1948000	6.19187e+06	1.94627e+06	3.18141	UP	1.46758e-05
sp|Q969S3|ZN622_HUMAN	ZNF622	sp|Q969S3|ZN622_HUMAN Zinc finger protein 622 OS=Homo sapiens OX=9606 GN=ZNF622 PE=1 SV=1	1	8	8	8	22.9	54.271	1328700	888740	1083100	525510	222250	291030	1100180	346263	3.17729	UP	0.00862371
sp|O14641|DVL2_HUMAN;sp|P54792|DVLP1_HUMAN;sp|O14640|DVL1_HUMAN	DVL2	sp|O14641|DVL2_HUMAN Segment polarity protein dishevelled homolog DVL-2 OS=Homo sapiens OX=9606 GN=DVL2 PE=1 SV=1	3	5	5	3	9.2	78.947	217180	288750	263480	44061	145660	54567	256470	81429.3	3.1496	UP	0.0104146
sp|P61026|RAB10_HUMAN	RAB10	sp|P61026|RAB10_HUMAN Ras-related protein Rab-10 OS=Homo sapiens OX=9606 GN=RAB10 PE=1 SV=1	1	9	8	8	47	22.541	4177100	4336200	3940400	1376100	1047100	1532700	4.15123e+06	1.31863e+06	3.14813	UP	0.000102935
sp|Q9NV06|DCA13_HUMAN	DCAF13	sp|Q9NV06|DCA13_HUMAN DDB1- and CUL4-associated factor 13 OS=Homo sapiens OX=9606 GN=DCAF13 PE=1 SV=2	1	14	14	14	40.4	51.402	1404000	1767700	1258500	476900	501290	431310	1.47673e+06	469833	3.1431	UP	0.00274714
sp|P50542|PEX5_HUMAN	PEX5	sp|P50542|PEX5_HUMAN Peroxisomal targeting signal 1 receptor OS=Homo sapiens OX=9606 GN=PEX5 PE=1 SV=3	1	8	8	8	20.2	70.864	389660	504050	428690	102110	238120	80508	440800	140246	3.14305	UP	0.00729884
sp|P54886|P5CS_HUMAN	ALDH18A1	sp|P54886|P5CS_HUMAN Delta-1-pyrroline-5-carboxylate synthase OS=Homo sapiens OX=9606 GN=ALDH18A1 PE=1 SV=2	1	27	27	27	41.5	87.301	10565000	10857000	11339000	3560700	3537400	3329500	1.09203e+07	3.47587e+06	3.14176	UP	6.15617e-06
sp|P34896|GLYC_HUMAN	SHMT1	sp|P34896|GLYC_HUMAN Serine hydroxymethyltransferase, cytosolic OS=Homo sapiens OX=9606 GN=SHMT1 PE=1 SV=1	1	6	5	5	16.8	53.082	406040	353910	414540	103170	136280	134510	391497	124653	3.14068	UP	0.000255377
sp|Q9UHJ6|SHPK_HUMAN	SHPK	sp|Q9UHJ6|SHPK_HUMAN Sedoheptulokinase OS=Homo sapiens OX=9606 GN=SHPK PE=1 SV=3	1	10	10	10	29.5	51.49	658910	888940	396570	258960	202200	159700	648140	206953	3.13182	UP	0.0383918
sp|Q96AX1|VP33A_HUMAN	VPS33A	sp|Q96AX1|VP33A_HUMAN Vacuolar protein sorting-associated protein 33A OS=Homo sapiens OX=9606 GN=VPS33A PE=1 SV=1	1	6	6	6	11.9	67.61	619320	570250	406770	148350	128340	234020	532113	170237	3.12573	UP	0.00734089
sp|P50213|IDH3A_HUMAN	IDH3A	sp|P50213|IDH3A_HUMAN Isocitrate dehydrogenase [NAD] subunit alpha, mitochondrial OS=Homo sapiens OX=9606 GN=IDH3A PE=1 SV=1	1	12	12	12	36.6	39.591	6188800	5602200	6535700	1939700	1754500	2170900	6108900	1.95503e+06	3.1247	UP	0.000153343
sp|Q96SI9|STRBP_HUMAN	STRBP	sp|Q96SI9|STRBP_HUMAN Spermatid perinuclear RNA-binding protein OS=Homo sapiens OX=9606 GN=STRBP PE=1 SV=1	1	11	7	7	17	73.652	409690	406470	415140	81129	230960	83400	410433	131830	3.11336	UP	0.00494989
sp|O14972|VP26C_HUMAN	VPS26C	sp|O14972|VP26C_HUMAN Vacuolar protein sorting-associated protein 26C OS=Homo sapiens OX=9606 GN=VPS26C PE=1 SV=1	1	6	6	6	28.6	33.01	473020	469640	481440	149520	153280	156450	474700	153083	3.10093	UP	1.49216e-07
sp|P46100|ATRX_HUMAN	ATRX	sp|P46100|ATRX_HUMAN Transcriptional regulator ATRX OS=Homo sapiens OX=9606 GN=ATRX PE=1 SV=5	1	15	15	15	8.2	282.58	470120	341460	470070	122160	105570	186610	427217	138113	3.09323	UP	0.00428214
sp|O15160|RPAC1_HUMAN	POLR1C	sp|O15160|RPAC1_HUMAN DNA-directed RNA polymerases I and III subunit RPAC1 OS=Homo sapiens OX=9606 GN=POLR1C PE=1 SV=1	1	7	7	7	27.7	39.249	1810300	1962700	1800500	589910	679210	538870	1.85783e+06	602663	3.08271	UP	4.67558e-05
sp|Q96LD4|TRI47_HUMAN	TRIM47	sp|Q96LD4|TRI47_HUMAN E3 ubiquitin-protein ligase TRIM47 OS=Homo sapiens OX=9606 GN=TRIM47 PE=1 SV=2	1	12	12	12	20.1	69.531	848330	773690	589940	292760	193690	231620	737320	239357	3.08042	UP	0.00371806
sp|Q9NPF5|DMAP1_HUMAN	DMAP1	sp|Q9NPF5|DMAP1_HUMAN DNA methyltransferase 1-associated protein 1 OS=Homo sapiens OX=9606 GN=DMAP1 PE=1 SV=1	1	9	9	9	22.7	52.992	865630	949390	1002400	317350	284270	313050	939140	304890	3.08026	UP	0.000103349
sp|Q9C0D3|ZY11B_HUMAN	ZYG11B	sp|Q9C0D3|ZY11B_HUMAN Protein zyg-11 homolog B OS=Homo sapiens OX=9606 GN=ZYG11B PE=1 SV=2	1	8	8	8	13.8	83.92	328000	444510	373120	142500	119480	110440	381877	124140	3.07618	UP	0.00185804
sp|Q9UNZ2|NSF1C_HUMAN	NSFL1C	sp|Q9UNZ2|NSF1C_HUMAN NSFL1 cofactor p47 OS=Homo sapiens OX=9606 GN=NSFL1C PE=1 SV=2	1	9	9	9	37.6	40.572	3021000	2219500	2517400	871600	951790	700060	2.58597e+06	841150	3.07432	UP	0.0020675
sp|Q12974|TP4A2_HUMAN	PTP4A2	sp|Q12974|TP4A2_HUMAN Protein tyrosine phosphatase type IVA 2 OS=Homo sapiens OX=9606 GN=PTP4A2 PE=1 SV=1	1	6	6	4	37.7	19.127	802200	775510	658750	244390	248780	235390	745487	242853	3.0697	UP	0.000341717
sp|P28331|NDUS1_HUMAN	NDUFS1	sp|P28331|NDUS1_HUMAN NADH-ubiquinone oxidoreductase 75 kDa subunit, mitochondrial OS=Homo sapiens OX=9606 GN=NDUFS1 PE=1 SV=3	1	25	25	25	46.8	79.467	7941800	7519900	7189300	2338000	2539300	2515100	7.55033e+06	2.46413e+06	3.06409	UP	2.34175e-05
sp|P25440|BRD2_HUMAN	BRD2	sp|P25440|BRD2_HUMAN Bromodomain-containing protein 2 OS=Homo sapiens OX=9606 GN=BRD2 PE=1 SV=2	1	12	12	12	22.7	88.06	657810	821310	901190	266300	252050	259170	793437	259173	3.06141	UP	0.00173701
sp|O95251|KAT7_HUMAN	KAT7	sp|O95251|KAT7_HUMAN Histone acetyltransferase KAT7 OS=Homo sapiens OX=9606 GN=KAT7 PE=1 SV=1	1	11	11	10	24.4	70.642	763280	865020	680460	255830	295190	204090	769587	251703	3.05751	UP	0.000961542
sp|Q9H089|LSG1_HUMAN	LSG1	sp|Q9H089|LSG1_HUMAN Large subunit GTPase 1 homolog OS=Homo sapiens OX=9606 GN=LSG1 PE=1 SV=2	1	17	17	17	28.7	75.225	2973100	3465100	2182200	851510	822590	1148200	2.87347e+06	940767	3.05439	UP	0.00758358
sp|Q8TC07|TBC15_HUMAN	TBC1D15	sp|Q8TC07|TBC15_HUMAN TBC1 domain family member 15 OS=Homo sapiens OX=9606 GN=TBC1D15 PE=1 SV=2	1	15	15	15	25	79.49	1344800	1523600	1552700	542410	431020	475850	1473700	483093	3.05055	UP	0.000167114
sp|Q99543|DNJC2_HUMAN	DNAJC2	sp|Q99543|DNJC2_HUMAN DnaJ homolog subfamily C member 2 OS=Homo sapiens OX=9606 GN=DNAJC2 PE=1 SV=4	1	14	14	14	31.6	71.996	1495500	1630800	1520900	520900	517060	488480	1.54907e+06	508813	3.04447	UP	1.69386e-05
sp|Q9HAV4|XPO5_HUMAN	XPO5	sp|Q9HAV4|XPO5_HUMAN Exportin-5 OS=Homo sapiens OX=9606 GN=XPO5 PE=1 SV=1	1	12	12	12	12.7	136.31	1186300	1139200	1176200	386740	397330	367480	1.16723e+06	383850	3.04086	UP	1.25687e-06
sp|Q99848|EBP2_HUMAN	EBNA1BP2	sp|Q99848|EBP2_HUMAN Probable rRNA-processing protein EBP2 OS=Homo sapiens OX=9606 GN=EBNA1BP2 PE=1 SV=2	1	10	10	10	36.3	34.852	3060800	3711600	2464100	1198700	746980	1103900	3.07883e+06	1.01653e+06	3.02878	UP	0.00589196
sp|P49902|5NTC_HUMAN	NT5C2	sp|P49902|5NTC_HUMAN Cytosolic purine 5-nucleotidase OS=Homo sapiens OX=9606 GN=NT5C2 PE=1 SV=1	1	5	5	5	10	64.969	261860	208330	257360	143540	42624	54087	242517	80083.7	3.02829	UP	0.0109453
sp|P08240|SRPRA_HUMAN	SRPRA	sp|P08240|SRPRA_HUMAN Signal recognition particle receptor subunit alpha OS=Homo sapiens OX=9606 GN=SRPRA PE=1 SV=2	1	13	13	13	23.2	69.81	3631200	3572200	3505000	1200100	1173300	1170100	3.56947e+06	1.18117e+06	3.02198	UP	3.70999e-07
sp|P16298|PP2BB_HUMAN	PPP3CB	sp|P16298|PP2BB_HUMAN Serine/threonine-protein phosphatase 2B catalytic subunit beta isoform OS=Homo sapiens OX=9606 GN=PPP3CB PE=1 SV=2	1	11	11	6	21.9	59.024	1251500	1204600	1345300	398660	467430	394120	1.26713e+06	420070	3.01648	UP	5.89754e-05
sp|Q9Y5U9|IR3IP_HUMAN	IER3IP1	sp|Q9Y5U9|IR3IP_HUMAN Immediate early response 3-interacting protein 1 OS=Homo sapiens OX=9606 GN=IER3IP1 PE=1 SV=1	1	2	2	2	34.1	8.9687	734140	875500	778610	298120		230880	796083	264500	3.00977	UP	0.00294659
sp|P20700|LMNB1_HUMAN	LMNB1	sp|P20700|LMNB1_HUMAN Lamin-B1 OS=Homo sapiens OX=9606 GN=LMNB1 PE=1 SV=2	1	32	29	29	49.5	66.408	16161000	14521000	13525000	4593000	4846100	5280500	1.47357e+07	4.90653e+06	3.00327	UP	0.000245068
sp|O75340|PDCD6_HUMAN	PDCD6	sp|O75340|PDCD6_HUMAN Programmed cell death protein 6 OS=Homo sapiens OX=9606 GN=PDCD6 PE=1 SV=1	1	6	6	6	33	21.868	2417500	2525800	3014600	981530	749480	919790	2.65263e+06	883600	3.00207	UP	0.000840124
sp|Q9HB90|RRAGC_HUMAN;sp|Q9NQL2|RRAGD_HUMAN	RRAGC; RRAGD	sp|Q9HB90|RRAGC_HUMAN Ras-related GTP-binding protein C OS=Homo sapiens OX=9606 GN=RRAGC PE=1 SV=1;sp|Q9NQL2|RRAGD_HUMAN Ras-related GTP-binding protein D OS=Homo sapiens OX=9606 GN=RRAGD PE=1 SV=1	2	13	13	13	32.3	44.223	2035700	1829000	2108400	654480	693850	646840	1.99103e+06	665057	2.99378	UP	9.83654e-05
sp|P11142|HSP7C_HUMAN	HSPA8	sp|P11142|HSP7C_HUMAN Heat shock cognate 71 kDa protein OS=Homo sapiens OX=9606 GN=HSPA8 PE=1 SV=1	1	38	37	26	67	70.897	233440000	261340000	248360000	83485000	84801000	80077000	2.47713e+08	8.27877e+07	2.99215	UP	3.57642e-05
sp|P40926|MDHM_HUMAN	MDH2	sp|P40926|MDHM_HUMAN Malate dehydrogenase, mitochondrial OS=Homo sapiens OX=9606 GN=MDH2 PE=1 SV=3	1	17	17	17	64.8	35.503	41752000	50801000	51530000	18337000	15036000	14918000	4.80277e+07	16097000	2.98364	UP	0.000667635
sp|Q9BYT8|NEUL_HUMAN	NLN	sp|Q9BYT8|NEUL_HUMAN Neurolysin, mitochondrial OS=Homo sapiens OX=9606 GN=NLN PE=1 SV=1	1	10	10	10	18.6	80.651	870390	1029300	1094900	322330	359670	324300	998197	335433	2.97584	UP	0.000611749
sp|O14672|ADA10_HUMAN	ADAM10	sp|O14672|ADA10_HUMAN Disintegrin and metalloproteinase domain-containing protein 10 OS=Homo sapiens OX=9606 GN=ADAM10 PE=1 SV=1	1	14	14	14	26.6	84.141	1034200	1076000	1089100	312830	309190	454460	1.06643e+06	358827	2.972	UP	0.000151821
sp|Q9NY61|AATF_HUMAN	AATF	sp|Q9NY61|AATF_HUMAN Protein AATF OS=Homo sapiens OX=9606 GN=AATF PE=1 SV=1	1	10	10	10	29.1	63.132	567820	676130	591460	211980	213960	194150	611803	206697	2.95991	UP	0.000267522
sp|P29317|EPHA2_HUMAN;sp|P54762|EPHB1_HUMAN;sp|P54764|EPHA4_HUMAN;sp|Q15375|EPHA7_HUMAN;sp|Q9UF33|EPHA6_HUMAN	EPHA2	sp|P29317|EPHA2_HUMAN Ephrin type-A receptor 2 OS=Homo sapiens OX=9606 GN=EPHA2 PE=1 SV=2	5	12	12	11	15.1	108.27	1249400	1548400	1381900	490580	481710	442660	1.39323e+06	471650	2.95396	UP	0.000464585
sp|O75475|PSIP1_HUMAN	PSIP1	sp|O75475|PSIP1_HUMAN PC4 and SFRS1-interacting protein OS=Homo sapiens OX=9606 GN=PSIP1 PE=1 SV=1	1	16	16	15	32.8	60.103	3604100	3409300	3227800	1026700	1297300	1147000	3.41373e+06	1157000	2.9505	UP	7.26717e-05
sp|Q9Y5X3|SNX5_HUMAN	SNX5	sp|Q9Y5X3|SNX5_HUMAN Sorting nexin-5 OS=Homo sapiens OX=9606 GN=SNX5 PE=1 SV=1	1	15	14	14	40.8	46.816	1569900	1669400	1584800	574480	631140	430610	1.60803e+06	545410	2.9483	UP	9.3721e-05
sp|Q75QN2|INT8_HUMAN	INTS8	sp|Q75QN2|INT8_HUMAN Integrator complex subunit 8 OS=Homo sapiens OX=9606 GN=INTS8 PE=1 SV=1	1	6	6	6	7.8	113.09	221930		223800	70682		80595	222865	75638.5	2.94645	UP	0.00117166
sp|P49821|NDUV1_HUMAN	NDUFV1	sp|P49821|NDUV1_HUMAN NADH dehydrogenase [ubiquinone] flavoprotein 1, mitochondrial OS=Homo sapiens OX=9606 GN=NDUFV1 PE=1 SV=4	1	17	17	17	43.8	50.817	3844700	3126100	3651700	1248700	1186300	1170900	3.54083e+06	1.20197e+06	2.94587	UP	0.000412965
sp|P20340|RAB6A_HUMAN;sp|Q14964|RB39A_HUMAN	RAB6A	sp|P20340|RAB6A_HUMAN Ras-related protein Rab-6A OS=Homo sapiens OX=9606 GN=RAB6A PE=1 SV=3	2	9	9	2	45.7	23.593	8607400	8890300	10620000	2777200	3220100	3579700	9.37257e+06	3.19233e+06	2.93596	UP	0.000769768
sp|Q96T23|RSF1_HUMAN	RSF1	sp|Q96T23|RSF1_HUMAN Remodeling and spacing factor 1 OS=Homo sapiens OX=9606 GN=RSF1 PE=1 SV=2	1	15	15	14	15	163.82	644400	629860	788560	227230	241890	234470	687607	234530	2.93185	UP	0.000875526
sp|O14735|CDIPT_HUMAN	CDIPT	sp|O14735|CDIPT_HUMAN CDP-diacylglycerol--inositol 3-phosphatidyltransferase OS=Homo sapiens OX=9606 GN=CDIPT PE=1 SV=1	1	4	4	4	21.1	23.539	804560	730740	884960	283450	276110	265970	806753	275177	2.93177	UP	0.000289389
sp|Q9UBW7|ZMYM2_HUMAN	ZMYM2	sp|Q9UBW7|ZMYM2_HUMAN Zinc finger MYM-type protein 2 OS=Homo sapiens OX=9606 GN=ZMYM2 PE=1 SV=1	1	6	6	6	5.7	154.91	140680	200990	271440	88387	35070	85853	204370	69770	2.9292	UP	0.0317704
sp|Q96K17|BT3L4_HUMAN	BTF3L4	sp|Q96K17|BT3L4_HUMAN Transcription factor BTF3 homolog 4 OS=Homo sapiens OX=9606 GN=BTF3L4 PE=1 SV=1	1	3	3	3	22.2	17.27	338440	295130	275970		151620	55393	303180	103506	2.92909	UP	0.0189104
sp|P49761|CLK3_HUMAN	CLK3	sp|P49761|CLK3_HUMAN Dual specificity protein kinase CLK3 OS=Homo sapiens OX=9606 GN=CLK3 PE=1 SV=3	1	9	9	9	16.9	73.514	400970	527130	433210	157330		154250	453770	155790	2.9127	UP	0.00886026
sp|Q8N1G4|LRC47_HUMAN	LRRC47	sp|Q8N1G4|LRC47_HUMAN Leucine-rich repeat-containing protein 47 OS=Homo sapiens OX=9606 GN=LRRC47 PE=1 SV=1	1	13	13	13	27.4	63.472	1010500	953570	963940	352570	309130	345080	976003	335593	2.90829	UP	8.36675e-06
sp|P08243|ASNS_HUMAN	ASNS	sp|P08243|ASNS_HUMAN Asparagine synthetase [glutamine-hydrolyzing] OS=Homo sapiens OX=9606 GN=ASNS PE=1 SV=4	1	19	19	19	39.9	64.369	3666400	4082700	4711400	1540400	1299300	1448600	4153500	1.42943e+06	2.9057	UP	0.000945221
sp|Q9NVX2|NLE1_HUMAN	NLE1	sp|Q9NVX2|NLE1_HUMAN Notchless protein homolog 1 OS=Homo sapiens OX=9606 GN=NLE1 PE=1 SV=4	1	9	9	9	24.5	53.32	1155500	1294900	1348000	408650	407120	494800	1.26613e+06	436857	2.89828	UP	0.00020844
sp|Q96L92|SNX27_HUMAN	SNX27	sp|Q96L92|SNX27_HUMAN Sorting nexin-27 OS=Homo sapiens OX=9606 GN=SNX27 PE=1 SV=2	1	8	8	8	21.4	61.264	795690	709980	656930	212070	286070	248050	720867	248730	2.89819	UP	0.000496304
sp|Q13148|TADBP_HUMAN	TARDBP	sp|Q13148|TADBP_HUMAN TAR DNA-binding protein 43 OS=Homo sapiens OX=9606 GN=TARDBP PE=1 SV=1	1	8	8	8	19.8	44.739	5910700	5195200	5808300	1889300	2018300	1930900	5.63807e+06	1.94617e+06	2.89701	UP	8.3067e-05
sp|O00330|ODPX_HUMAN	PDHX	sp|O00330|ODPX_HUMAN Pyruvate dehydrogenase protein X component, mitochondrial OS=Homo sapiens OX=9606 GN=PDHX PE=1 SV=3	1	4	4	4	12.4	54.122	350520	359320	339390	142410	138750	81822	349743	120994	2.89058	UP	0.000363279
sp|Q13217|DNJC3_HUMAN	DNAJC3	sp|Q13217|DNJC3_HUMAN DnaJ homolog subfamily C member 3 OS=Homo sapiens OX=9606 GN=DNAJC3 PE=1 SV=1	1	10	10	10	21.4	57.579	1070200	1476300	1636100	353520	592430	501670	1394200	482540	2.88929	UP	0.00748049
sp|Q5VST6|AB17B_HUMAN	ABHD17B	sp|Q5VST6|AB17B_HUMAN Alpha/beta hydrolase domain-containing protein 17B OS=Homo sapiens OX=9606 GN=ABHD17B PE=1 SV=1	1	5	5	5	25.3	32.214	171660	213640	238070	53977	141030	21015	207790	72007.3	2.88568	UP	0.02897
sp|O43715|TRIA1_HUMAN	TRIAP1	sp|O43715|TRIA1_HUMAN TP53-regulated inhibitor of apoptosis 1 OS=Homo sapiens OX=9606 GN=TRIAP1 PE=1 SV=1	1	5	5	5	64.5	8.7858	409130	526100	414390	173260	172850	121800	449873	155970	2.88436	UP	0.00215499
sp|Q9UBL3|ASH2L_HUMAN	ASH2L	sp|Q9UBL3|ASH2L_HUMAN Set1/Ash2 histone methyltransferase complex subunit ASH2 OS=Homo sapiens OX=9606 GN=ASH2L PE=1 SV=1	1	6	6	6	12.7	68.722	263330	293050	280350	103320	75831	111100	278910	96750.3	2.88278	UP	0.000186649
sp|P33947|ERD22_HUMAN;sp|P24390|ERD21_HUMAN	KDELR2; KDELR1	sp|P33947|ERD22_HUMAN ER lumen protein-retaining receptor 2 OS=Homo sapiens OX=9606 GN=KDELR2 PE=1 SV=1;sp|P24390|ERD21_HUMAN ER lumen protein-retaining receptor 1 OS=Homo sapiens OX=9606 GN=KDELR1 PE=1 SV=1	2	1	1	1	5.2	24.422	590200	857210	648930	248310	273400	205980	698780	242563	2.88081	UP	0.00542494
sp|P55039|DRG2_HUMAN	DRG2	sp|P55039|DRG2_HUMAN Developmentally-regulated GTP-binding protein 2 OS=Homo sapiens OX=9606 GN=DRG2 PE=1 SV=1	1	11	11	11	35.2	40.746	1831400	1844100	1821400	628780	826100	460480	1832300	638453	2.8699	UP	0.000352256
sp|P14550|AK1A1_HUMAN	AKR1A1	sp|P14550|AK1A1_HUMAN Aldo-keto reductase family 1 member A1 OS=Homo sapiens OX=9606 GN=AKR1A1 PE=1 SV=3	1	11	11	11	42.8	36.573	3067200	4233000	4670900	1307300	1396600	1474400	3.99037e+06	1.39277e+06	2.86506	UP	0.005691
sp|P00505|AATM_HUMAN	GOT2	sp|P00505|AATM_HUMAN Aspartate aminotransferase, mitochondrial OS=Homo sapiens OX=9606 GN=GOT2 PE=1 SV=3	1	20	20	20	50.7	47.517	12897000	13560000	14061000	4251000	5149000	4748100	13506000	4.71603e+06	2.86385	UP	3.24531e-05
sp|Q9NYU2|UGGG1_HUMAN;sp|Q9NYU1|UGGG2_HUMAN	UGGT1	sp|Q9NYU2|UGGG1_HUMAN UDP-glucose:glycoprotein glucosyltransferase 1 OS=Homo sapiens OX=9606 GN=UGGT1 PE=1 SV=3	2	25	25	25	18.3	177.19	4022800	3933800	3797500	1420900	1427200	1259900	3.91803e+06	1.36933e+06	2.86127	UP	7.4992e-06
sp|P35222|CTNB1_HUMAN	CTNNB1	sp|P35222|CTNB1_HUMAN Catenin beta-1 OS=Homo sapiens OX=9606 GN=CTNNB1 PE=1 SV=1	1	18	18	16	31.1	85.496	2885900	2733300	2477100	773090	1074500	987660	2.69877e+06	945083	2.85559	UP	0.000299423
sp|Q9UJX6|ANC2_HUMAN	ANAPC2	sp|Q9UJX6|ANC2_HUMAN Anaphase-promoting complex subunit 2 OS=Homo sapiens OX=9606 GN=ANAPC2 PE=1 SV=1	1	7	7	7	11.3	93.827	296510	352780	245340	124010	97568	91962	298210	104513	2.85332	UP	0.00400719
sp|P28482|MK01_HUMAN	MAPK1	sp|P28482|MK01_HUMAN Mitogen-activated protein kinase 1 OS=Homo sapiens OX=9606 GN=MAPK1 PE=1 SV=3	1	14	14	10	38.9	41.389	5734300	5117700	4974100	1872300	1844200	1834500	5.27537e+06	1.85033e+06	2.85104	UP	0.000125598
sp|Q9Y617|SERC_HUMAN	PSAT1	sp|Q9Y617|SERC_HUMAN Phosphoserine aminotransferase OS=Homo sapiens OX=9606 GN=PSAT1 PE=1 SV=2	1	13	13	13	37.6	40.422	5110000	3580500	5644300	1758000	1787600	1487900	4.77827e+06	1.67783e+06	2.84788	UP	0.00773428
sp|Q8NHH9|ATLA2_HUMAN;sp|Q8WXF7|ATLA1_HUMAN	ATL2	sp|Q8NHH9|ATLA2_HUMAN Atlastin-2 OS=Homo sapiens OX=9606 GN=ATL2 PE=1 SV=2	2	9	9	9	22.8	66.228	1195000	1143300	1158300	411450	401510	415120	1.16553e+06	409360	2.84721	UP	1.16518e-06
sp|Q9UBB9|TFP11_HUMAN	TFIP11	sp|Q9UBB9|TFP11_HUMAN Tuftelin-interacting protein 11 OS=Homo sapiens OX=9606 GN=TFIP11 PE=1 SV=1	1	17	17	17	26.9	96.819	1208700	1299400	1027100	416020	424750	401170	1178400	413980	2.84651	UP	0.000681395
sp|Q00688|FKBP3_HUMAN	FKBP3	sp|Q00688|FKBP3_HUMAN Peptidyl-prolyl cis-trans isomerase FKBP3 OS=Homo sapiens OX=9606 GN=FKBP3 PE=1 SV=1	1	8	8	8	36.6	25.177	3445400	3347500	3195900	1068400	1356500	1086800	3329600	1.17057e+06	2.84443	UP	5.25952e-05
sp|Q9UI12|VATH_HUMAN	ATP6V1H	sp|Q9UI12|VATH_HUMAN V-type proton ATPase subunit H OS=Homo sapiens OX=9606 GN=ATP6V1H PE=1 SV=1	1	12	12	12	30.2	55.882	1468500	1403100	1285700	470280	463870	528820	1.38577e+06	487657	2.84169	UP	9.69775e-05
sp|Q9H4L5|OSBL3_HUMAN	OSBPL3	sp|Q9H4L5|OSBL3_HUMAN Oxysterol-binding protein-related protein 3 OS=Homo sapiens OX=9606 GN=OSBPL3 PE=1 SV=1	1	17	17	16	27.1	101.22	395510	581880	587950	159620	175790	216150	521780	183853	2.83802	UP	0.00665014
sp|Q96T58|MINT_HUMAN	SPEN	sp|Q96T58|MINT_HUMAN Msx2-interacting protein OS=Homo sapiens OX=9606 GN=SPEN PE=1 SV=1	1	8	8	8	3	402.24	256210	183580	168400	63288	69729	81859	202730	71625.3	2.83042	UP	0.00901323
sp|Q9H0R4|HDHD2_HUMAN	HDHD2	sp|Q9H0R4|HDHD2_HUMAN Haloacid dehalogenase-like hydrolase domain-containing protein 2 OS=Homo sapiens OX=9606 GN=HDHD2 PE=1 SV=1	1	2	2	2	8.1	28.536	231930	248410	278300	99208	70786	98204	252880	89399.3	2.82866	UP	0.000576811
sp|O14657|TOR1B_HUMAN	TOR1B	sp|O14657|TOR1B_HUMAN Torsin-1B OS=Homo sapiens OX=9606 GN=TOR1B PE=1 SV=2	1	9	9	9	31.8	37.978	537630	430680	465140	205700	179660	122730	477817	169363	2.82125	UP	0.00151049
sp|O60701|UGDH_HUMAN	UGDH	sp|O60701|UGDH_HUMAN UDP-glucose 6-dehydrogenase OS=Homo sapiens OX=9606 GN=UGDH PE=1 SV=1	1	16	16	16	39.3	55.023	3389900	3630200	4198100	1355900	1267500	1356900	3739400	1.32677e+06	2.81843	UP	0.000563568
sp|Q13033|STRN3_HUMAN	STRN3	sp|Q13033|STRN3_HUMAN Striatin-3 OS=Homo sapiens OX=9606 GN=STRN3 PE=1 SV=3	1	11	11	10	17.6	87.208	1097000	1038500	995270	416820	321540	379080	1043590	372480	2.80173	UP	7.73142e-05
sp|Q13085|ACACA_HUMAN;sp|O00763|ACACB_HUMAN	ACACA	sp|Q13085|ACACA_HUMAN Acetyl-CoA carboxylase 1 OS=Homo sapiens OX=9606 GN=ACACA PE=1 SV=2	2	34	34	34	18.4	265.55	3062500	3681000	3590500	1253900	1148200	1288200	3.44467e+06	1230100	2.80031	UP	0.000359584
sp|Q06546|GABPA_HUMAN	GABPA	sp|Q06546|GABPA_HUMAN GA-binding protein alpha chain OS=Homo sapiens OX=9606 GN=GABPA PE=1 SV=1	1	5	5	5	13.2	51.295	605530	607090	607440	207530	211830	231480	606687	216947	2.79648	UP	7.75934e-07
sp|Q99496|RING2_HUMAN	RNF2	sp|Q99496|RING2_HUMAN E3 ubiquitin-protein ligase RING2 OS=Homo sapiens OX=9606 GN=RNF2 PE=1 SV=1	1	9	7	7	33.3	37.655	666870	762300	561340	231740	213280	267160	663503	237393	2.79495	UP	0.00209623
sp|P49593|PPM1F_HUMAN	PPM1F	sp|P49593|PPM1F_HUMAN Protein phosphatase 1F OS=Homo sapiens OX=9606 GN=PPM1F PE=1 SV=3	1	5	5	5	17	49.83	401130	422590	255260	127130	156300	103010	359660	128813	2.7921	UP	0.0135398
sp|Q13425|SNTB2_HUMAN	SNTB2	sp|Q13425|SNTB2_HUMAN Beta-2-syntrophin OS=Homo sapiens OX=9606 GN=SNTB2 PE=1 SV=1	1	10	10	10	23.7	57.949	793020	661440	675470	248010	243060	272140	709977	254403	2.79075	UP	0.000436132
sp|Q07157|ZO1_HUMAN	TJP1	sp|Q07157|ZO1_HUMAN Tight junction protein ZO-1 OS=Homo sapiens OX=9606 GN=TJP1 PE=1 SV=3	1	29	29	29	22.9	195.46	3582700	3352500	3060800	1105700	1229500	1249300	3332000	1.19483e+06	2.78867	UP	0.000170964
sp|Q99470|SDF2_HUMAN	SDF2	sp|Q99470|SDF2_HUMAN Stromal cell-derived factor 2 OS=Homo sapiens OX=9606 GN=SDF2 PE=1 SV=2	1	2	2	2	18.5	23.026	270270	287510	255860	81273	133490	77052	271213	97271.7	2.7882	UP	0.00102369
sp|Q8NBK3|SUMF1_HUMAN	SUMF1	sp|Q8NBK3|SUMF1_HUMAN Formylglycine-generating enzyme OS=Homo sapiens OX=9606 GN=SUMF1 PE=1 SV=3	1	3	3	3	12.3	40.556	449820	434350	438850	105380	173170	196640	441007	158397	2.78419	UP	0.000523174
sp|P36776|LONM_HUMAN	LONP1	sp|P36776|LONM_HUMAN Lon protease homolog, mitochondrial OS=Homo sapiens OX=9606 GN=LONP1 PE=1 SV=2	1	25	25	25	27.7	106.49	14093000	14027000	12528000	4796000	4736200	5089800	1.35493e+07	4874000	2.77992	UP	7.71197e-05
sp|P32189|GLPK_HUMAN;sp|Q14409|GLPK3_HUMAN	GK; GK3P	sp|P32189|GLPK_HUMAN Glycerol kinase OS=Homo sapiens OX=9606 GN=GK PE=1 SV=3;sp|Q14409|GLPK3_HUMAN Glycerol kinase 3 OS=Homo sapiens OX=9606 GN=GK3P PE=2 SV=2	2	11	11	9	25.6	61.244	777310	938370	833540	389790	263730	264530	849740	306017	2.77678	UP	0.000997207
sp|P17858|PFKAL_HUMAN	PFKL	sp|P17858|PFKAL_HUMAN ATP-dependent 6-phosphofructokinase, liver type OS=Homo sapiens OX=9606 GN=PFKL PE=1 SV=6	1	14	11	11	24.6	85.018	2063900	2180200	2155200	732190	811860	761710	2133100	768587	2.77535	UP	5.51025e-06
sp|O94913|PCF11_HUMAN	PCF11	sp|O94913|PCF11_HUMAN Pre-mRNA cleavage complex 2 protein Pcf11 OS=Homo sapiens OX=9606 GN=PCF11 PE=1 SV=3	1	9	9	9	7	173.05	349520	358720	246290	110930	178660	54647	318177	114746	2.77289	UP	0.0161063
sp|O43252|PAPS1_HUMAN	PAPSS1	sp|O43252|PAPS1_HUMAN Bifunctional 3-phosphoadenosine 5-phosphosulfate synthase 1 OS=Homo sapiens OX=9606 GN=PAPSS1 PE=1 SV=2	1	11	11	10	21.8	70.832	1102500	963620	1126000	309870	382300	460490	1064040	384220	2.76935	UP	0.000524238
sp|Q9Y4X5|ARI1_HUMAN	ARIH1	sp|Q9Y4X5|ARI1_HUMAN E3 ubiquitin-protein ligase ARIH1 OS=Homo sapiens OX=9606 GN=ARIH1 PE=1 SV=2	1	9	9	9	19	64.117	1064500	926940	878330	304610	401910	330040	956590	345520	2.76855	UP	0.000628671
sp|O43395|PRPF3_HUMAN	PRPF3	sp|O43395|PRPF3_HUMAN U4/U6 small nuclear ribonucleoprotein Prp3 OS=Homo sapiens OX=9606 GN=PRPF3 PE=1 SV=2	1	18	18	18	29.4	77.528	2322300	2028100	2206000	768260	858030	742180	2.18547e+06	789490	2.7682	UP	0.000112177
sp|Q15208|STK38_HUMAN	STK38	sp|Q15208|STK38_HUMAN Serine/threonine-protein kinase 38 OS=Homo sapiens OX=9606 GN=STK38 PE=1 SV=1	1	5	5	4	14.2	54.19	219660	238950	212370	80705	62368	99417	223660	80830	2.76704	UP	0.000427925
sp|Q12907|LMAN2_HUMAN	LMAN2	sp|Q12907|LMAN2_HUMAN Vesicular integral-membrane protein VIP36 OS=Homo sapiens OX=9606 GN=LMAN2 PE=1 SV=1	1	11	11	11	28.4	40.228	4133200	4694600	4144500	1190300	1652800	1856200	4324100	1.56643e+06	2.76047	UP	0.000521201
sp|P08574|CY1_HUMAN	CYC1	sp|P08574|CY1_HUMAN Cytochrome c1, heme protein, mitochondrial OS=Homo sapiens OX=9606 GN=CYC1 PE=1 SV=3	1	6	6	6	18.2	35.422	1908800	1992300	1765500	509040	742040	804680	1.88887e+06	685253	2.75645	UP	0.00042053
sp|Q01581|HMCS1_HUMAN	HMGCS1	sp|Q01581|HMCS1_HUMAN Hydroxymethylglutaryl-CoA synthase, cytoplasmic OS=Homo sapiens OX=9606 GN=HMGCS1 PE=1 SV=2	1	6	6	6	19	57.293	383610	387470		177760	135280	106800	385540	139947	2.75491	UP	0.00270424
sp|Q14814|MEF2D_HUMAN;sp|Q06413|MEF2C_HUMAN;sp|Q02078|MEF2A_HUMAN	MEF2D; MEF2C	sp|Q14814|MEF2D_HUMAN Myocyte-specific enhancer factor 2D OS=Homo sapiens OX=9606 GN=MEF2D PE=1 SV=1;sp|Q06413|MEF2C_HUMAN Myocyte-specific enhancer factor 2C OS=Homo sapiens OX=9606 GN=MEF2C PE=1 SV=1;sp|Q02078|MEF2A_HUMAN Myocyte-specific enhancer factor	3	4	4	4	8.3	55.937	264190	342140	284220	168110	71865	83293	296850	107756	2.75483	UP	0.00784077
sp|P25705|ATPA_HUMAN	ATP5F1A	sp|P25705|ATPA_HUMAN ATP synthase subunit alpha, mitochondrial OS=Homo sapiens OX=9606 GN=ATP5F1A PE=1 SV=1	1	28	28	28	58	59.75	50832000	51280000	55977000	19974000	19011000	18524000	5.26963e+07	1.91697e+07	2.74894	UP	3.89633e-05
sp|Q96CS3|FAF2_HUMAN	FAF2	sp|Q96CS3|FAF2_HUMAN FAS-associated factor 2 OS=Homo sapiens OX=9606 GN=FAF2 PE=1 SV=2	1	14	14	14	45.4	52.623	2227600	2568200	2340200	922350	833080	850090	2.37867e+06	868507	2.7388	UP	0.000130084
sp|Q96BM9|ARL8A_HUMAN	ARL8A	sp|Q96BM9|ARL8A_HUMAN ADP-ribosylation factor-like protein 8A OS=Homo sapiens OX=9606 GN=ARL8A PE=1 SV=1	1	6	2	2	45.2	21.416	610130	592770	719080	181500		288400	640660	234950	2.72679	UP	0.00820194
sp|P17544|ATF7_HUMAN;sp|P15336|ATF2_HUMAN	ATF7	sp|P17544|ATF7_HUMAN Cyclic AMP-dependent transcription factor ATF-7 OS=Homo sapiens OX=9606 GN=ATF7 PE=1 SV=3	2	3	3	3	9.9	51.756	126650	140830	90681	56786		30912	119387	43849	2.72268	UP	0.0393165
sp|P16435|NCPR_HUMAN	POR	sp|P16435|NCPR_HUMAN NADPH--cytochrome P450 reductase OS=Homo sapiens OX=9606 GN=POR PE=1 SV=2	1	22	22	22	35.3	76.689	4167800	5129900	4916400	1746500	1883200	1593500	4.73803e+06	1.74107e+06	2.72134	UP	0.000589852
sp|Q9H6Z4|RANB3_HUMAN	RANBP3	sp|Q9H6Z4|RANB3_HUMAN Ran-binding protein 3 OS=Homo sapiens OX=9606 GN=RANBP3 PE=1 SV=1	1	16	16	15	39.3	60.209	1450300	1189200	1317000	694470	231180	529610	1.31883e+06	485087	2.71876	UP	0.00578929
sp|Q15819|UB2V2_HUMAN	UBE2V2	sp|Q15819|UB2V2_HUMAN Ubiquitin-conjugating enzyme E2 variant 2 OS=Homo sapiens OX=9606 GN=UBE2V2 PE=1 SV=4	1	5	5	3	39.3	16.363	3492700	3481900	2062100	1871600	208030	1245700	3.01223e+06	1.10844e+06	2.71753	UP	0.0486205
sp|Q6UB35|C1TM_HUMAN	MTHFD1L	sp|Q6UB35|C1TM_HUMAN Monofunctional C1-tetrahydrofolate synthase, mitochondrial OS=Homo sapiens OX=9606 GN=MTHFD1L PE=1 SV=1	1	23	23	23	27.8	105.79	4278900	4462400	4837300	1705100	1675900	1617000	4526200	1666000	2.71681	UP	6.71353e-05
sp|Q96SY0|INT14_HUMAN	INTS14	sp|Q96SY0|INT14_HUMAN Integrator complex subunit 14 OS=Homo sapiens OX=9606 GN=INTS14 PE=1 SV=2	1	4	4	4	10.8	57.47	253560	242510	264740	100360	81296	98387	253603	93347.7	2.71676	UP	5.39908e-05
sp|Q9H8H2|DDX31_HUMAN	DDX31	sp|Q9H8H2|DDX31_HUMAN Probable ATP-dependent RNA helicase DDX31 OS=Homo sapiens OX=9606 GN=DDX31 PE=1 SV=2	1	11	11	11	16.9	94.086	707970	599620	674370	292080	195640	243140	660653	243620	2.71182	UP	0.000600954
sp|Q9Y478|AAKB1_HUMAN	PRKAB1	sp|Q9Y478|AAKB1_HUMAN 5-AMP-activated protein kinase subunit beta-1 OS=Homo sapiens OX=9606 GN=PRKAB1 PE=1 SV=4	1	4	4	3	20.4	30.382	413680	230530	446570	209530	115780	76995	363593	134102	2.71133	UP	0.042096
sp|P46379|BAG6_HUMAN	BAG6	sp|P46379|BAG6_HUMAN Large proline-rich protein BAG6 OS=Homo sapiens OX=9606 GN=BAG6 PE=1 SV=2	1	20	20	20	25.9	119.41	2680100	2328600	3011300	980190	960510	1018700	2.67333e+06	986467	2.71001	UP	0.00103832
sp|Q96QD8|S38A2_HUMAN	SLC38A2	sp|Q96QD8|S38A2_HUMAN Sodium-coupled neutral amino acid transporter 2 OS=Homo sapiens OX=9606 GN=SLC38A2 PE=1 SV=2	1	4	4	4	12.6	56.025	720180	1207200	1136900	351680	427250	353160	1.02143e+06	377363	2.70675	UP	0.0138988
sp|Q9H0D6|XRN2_HUMAN	XRN2	sp|Q9H0D6|XRN2_HUMAN 5-3 exoribonuclease 2 OS=Homo sapiens OX=9606 GN=XRN2 PE=1 SV=1	1	18	18	18	24.3	108.58	2969900	3071300	2927800	1091200	1174500	1047900	2.98967e+06	1.10453e+06	2.70672	UP	4.81719e-06
sp|P00367|DHE3_HUMAN;sp|P49448|DHE4_HUMAN	GLUD1; GLUD2	sp|P00367|DHE3_HUMAN Glutamate dehydrogenase 1, mitochondrial OS=Homo sapiens OX=9606 GN=GLUD1 PE=1 SV=2;sp|P49448|DHE4_HUMAN Glutamate dehydrogenase 2, mitochondrial OS=Homo sapiens OX=9606 GN=GLUD2 PE=1 SV=2	2	24	24	24	47.5	61.397	12012000	12456000	11845000	3945400	4931000	4549400	1.21043e+07	4.47527e+06	2.70472	UP	2.33453e-05
sp|Q9Y680|FKBP7_HUMAN	FKBP7	sp|Q9Y680|FKBP7_HUMAN Peptidyl-prolyl cis-trans isomerase FKBP7 OS=Homo sapiens OX=9606 GN=FKBP7 PE=1 SV=2	1	3	3	3	17.6	25.794		316970	339680	199580	89834	75446	328325	121620	2.6996	UP	0.0274923
sp|Q7Z569|BRAP_HUMAN	BRAP	sp|Q7Z569|BRAP_HUMAN BRCA1-associated protein OS=Homo sapiens OX=9606 GN=BRAP PE=1 SV=2	1	8	8	8	17.9	67.304	280210	300510	323480	128700	87632	119100	301400	111811	2.69563	UP	0.000421891
sp|P08754|GNAI3_HUMAN;sp|P11488|GNAT1_HUMAN;sp|P19087|GNAT2_HUMAN;sp|A8MTJ3|GNAT3_HUMAN	GNAI3	sp|P08754|GNAI3_HUMAN Guanine nucleotide-binding protein G(i) subunit alpha OS=Homo sapiens OX=9606 GN=GNAI3 PE=1 SV=3	4	10	5	5	32.8	40.532	1706000	1834900	1685900	714660	693970	530770	1.74227e+06	646467	2.69506	UP	0.000124808
sp|Q9Y3Y2|CHTOP_HUMAN	CHTOP	sp|Q9Y3Y2|CHTOP_HUMAN Chromatin target of PRMT1 protein OS=Homo sapiens OX=9606 GN=CHTOP PE=1 SV=2	1	4	4	4	25	26.396	3720800	3948100	3337700	1316600	1277900	1502700	3.66887e+06	1.36573e+06	2.68637	UP	0.00027207
sp|P51948|MAT1_HUMAN	MNAT1	sp|P51948|MAT1_HUMAN CDK-activating kinase assembly factor MAT1 OS=Homo sapiens OX=9606 GN=MNAT1 PE=1 SV=1	1	6	6	6	24.6	35.823	613000	497490	464480	169090	191350	225930	524990	195457	2.68597	UP	0.00235121
sp|Q00325|MPCP_HUMAN	SLC25A3	sp|Q00325|MPCP_HUMAN Phosphate carrier protein, mitochondrial OS=Homo sapiens OX=9606 GN=SLC25A3 PE=1 SV=2	1	12	12	12	32.6	40.094	13749000	15380000	13774000	5545600	5058100	5379300	14301000	5.32767e+06	2.68429	UP	8.75717e-05
sp|Q96QC0|PP1RA_HUMAN	PPP1R10	sp|Q96QC0|PP1RA_HUMAN Serine/threonine-protein phosphatase 1 regulatory subunit 10 OS=Homo sapiens OX=9606 GN=PPP1R10 PE=1 SV=1	1	9	9	9	12.2	99.057	1028500	821330	787960	318800	301550	362870	879263	327740	2.68281	UP	0.00205271
sp|O75955|FLOT1_HUMAN	FLOT1	sp|O75955|FLOT1_HUMAN Flotillin-1 OS=Homo sapiens OX=9606 GN=FLOT1 PE=1 SV=3	1	11	11	11	34.2	47.355	763500	636940	691320	287360	253350	240200	697253	260303	2.67862	UP	0.0003707
sp|Q9UNH7|SNX6_HUMAN;sp|Q86XE0|SNX32_HUMAN	SNX6	sp|Q9UNH7|SNX6_HUMAN Sorting nexin-6 OS=Homo sapiens OX=9606 GN=SNX6 PE=1 SV=1	2	16	16	15	34.7	46.648	2189500	2167800	1930900	721130	810500	818640	2.09607e+06	783423	2.67552	UP	0.000120386
sp|Q0VDF9|HSP7E_HUMAN	HSPA14	sp|Q0VDF9|HSP7E_HUMAN Heat shock 70 kDa protein 14 OS=Homo sapiens OX=9606 GN=HSPA14 PE=1 SV=1	1	13	13	13	30.6	54.794	1360600	1363500	1486900	556290	516090	503800	1.40367e+06	525393	2.67165	UP	3.90172e-05
sp|P06396|GELS_HUMAN	GSN	sp|P06396|GELS_HUMAN Gelsolin OS=Homo sapiens OX=9606 GN=GSN PE=1 SV=1	1	14	14	5	25.6	85.696	6701100	5628300	6086600	2402700	1996300	2527800	6.13867e+06	2.30893e+06	2.65866	UP	0.000395129
sp|Q15773|MLF2_HUMAN	MLF2	sp|Q15773|MLF2_HUMAN Myeloid leukemia factor 2 OS=Homo sapiens OX=9606 GN=MLF2 PE=1 SV=1	1	3	3	3	14.9	28.147	612510	570970	505210	172890	243590	219610	562897	212030	2.6548	UP	0.00072706
sp|P68400|CSK21_HUMAN;sp|Q8NEV1|CSK23_HUMAN	CSNK2A1; CSNK2A3	sp|P68400|CSK21_HUMAN Casein kinase II subunit alpha OS=Homo sapiens OX=9606 GN=CSNK2A1 PE=1 SV=1;sp|Q8NEV1|CSK23_HUMAN Casein kinase II subunit alpha 3 OS=Homo sapiens OX=9606 GN=CSNK2A3 PE=1 SV=2	2	15	15	15	44.8	45.143	7115200	7558700	7601600	2803700	2613200	3004200	7.42517e+06	2.80703e+06	2.6452	UP	1.77714e-05
sp|P52435|RPB11_HUMAN;sp|Q9H1A7|RPB1C_HUMAN;sp|Q9GZM3|RPB1B_HUMAN	POLR2J; POLR2J3	sp|P52435|RPB11_HUMAN DNA-directed RNA polymerase II subunit RPB11-a OS=Homo sapiens OX=9606 GN=POLR2J PE=1 SV=1;sp|Q9H1A7|RPB1C_HUMAN DNA-directed RNA polymerase II subunit RPB11-b2 OS=Homo sapiens OX=9606 GN=POLR2J3 PE=1 SV=1;sp|Q9GZM3|RPB1B_HUMAN DNA-di	3	4	4	4	30.8	13.293	448720	479460	417460	138000	263380	107340	448547	169573	2.64515	UP	0.00542501
sp|P09417|DHPR_HUMAN	QDPR	sp|P09417|DHPR_HUMAN Dihydropteridine reductase OS=Homo sapiens OX=9606 GN=QDPR PE=1 SV=2	1	7	7	7	45.1	25.789	842050	700020	723390	294740	316130	246130	755153	285667	2.64348	UP	0.000642507
sp|P62487|RPB7_HUMAN	POLR2G	sp|P62487|RPB7_HUMAN DNA-directed RNA polymerase II subunit RPB7 OS=Homo sapiens OX=9606 GN=POLR2G PE=1 SV=1	1	5	5	5	41.3	19.294	895670	802390	858040	244970	327570	395410	852033	322650	2.64074	UP	0.000495524
sp|Q16836|HCDH_HUMAN	HADH	sp|Q16836|HCDH_HUMAN Hydroxyacyl-coenzyme A dehydrogenase, mitochondrial OS=Homo sapiens OX=9606 GN=HADH PE=1 SV=3	1	9	9	9	37.9	34.293	2360400	1874800	1737000	679820	745350	837610	1.99073e+06	754260	2.63932	UP	0.00313948
sp|Q9BS26|ERP44_HUMAN	ERP44	sp|Q9BS26|ERP44_HUMAN Endoplasmic reticulum resident protein 44 OS=Homo sapiens OX=9606 GN=ERP44 PE=1 SV=1	1	12	12	12	32.3	46.971	3036600	3100500	2666300	1028700	1185000	1126300	2.93447e+06	1.11333e+06	2.63575	UP	0.000217918
sp|Q92598|HS105_HUMAN	HSPH1	sp|Q92598|HS105_HUMAN Heat shock protein 105 kDa OS=Homo sapiens OX=9606 GN=HSPH1 PE=1 SV=1	1	37	36	33	55.2	96.864	19969000	17591000	22567000	8202800	7473400	7182100	2.00423e+07	7.61943e+06	2.63042	UP	0.00107026
sp|Q8IY18|SMC5_HUMAN	SMC5	sp|Q8IY18|SMC5_HUMAN Structural maintenance of chromosomes protein 5 OS=Homo sapiens OX=9606 GN=SMC5 PE=1 SV=2	1	14	14	14	15.9	128.81	520310	423360	612580	202940	97179	292630	518750	197583	2.62548	UP	0.0150106
sp|Q8NAV1|PR38A_HUMAN	PRPF38A	sp|Q8NAV1|PR38A_HUMAN Pre-mRNA-splicing factor 38A OS=Homo sapiens OX=9606 GN=PRPF38A PE=1 SV=1	1	9	9	9	25.6	37.476	1654900	1756600	1643700	580530	793800	553560	1.68507e+06	642630	2.62214	UP	0.000242881
sp|P60900|PSA6_HUMAN	PSMA6	sp|P60900|PSA6_HUMAN Proteasome subunit alpha type-6 OS=Homo sapiens OX=9606 GN=PSMA6 PE=1 SV=1	1	11	11	11	52.8	27.399	14863000	15703000	13362000	5052800	6230300	5492600	1.46427e+07	5591900	2.61855	UP	0.000293751
sp|Q8NI37|PPTC7_HUMAN	PPTC7	sp|Q8NI37|PPTC7_HUMAN Protein phosphatase PTC7 homolog OS=Homo sapiens OX=9606 GN=PPTC7 PE=1 SV=1	1	5	5	5	23	32.645	170760	133570	214790	55770		76433	173040	66101.5	2.61779	UP	0.0418402
sp|Q9HCD5|NCOA5_HUMAN	NCOA5	sp|Q9HCD5|NCOA5_HUMAN Nuclear receptor coactivator 5 OS=Homo sapiens OX=9606 GN=NCOA5 PE=1 SV=2	1	12	12	12	31.8	65.536	1268400	1300900	1265600	483130	438910	546740	1278300	489593	2.61094	UP	1.88026e-05
sp|Q96RT1|ERBIN_HUMAN	ERBIN	sp|Q96RT1|ERBIN_HUMAN Erbin OS=Homo sapiens OX=9606 GN=ERBIN PE=1 SV=2	1	4	4	4	3.4	158.3	145000	140740	165450		41371	75128	150397	58249.5	2.58194	UP	0.0103576
sp|Q16832|DDR2_HUMAN	DDR2	sp|Q16832|DDR2_HUMAN Discoidin domain-containing receptor 2 OS=Homo sapiens OX=9606 GN=DDR2 PE=1 SV=2	1	6	6	6	9	96.735	287800	285580	231690		156610	51651	268357	104130	2.57712	UP	0.0369844
sp|P22570|ADRO_HUMAN	FDXR	sp|P22570|ADRO_HUMAN NADPH:adrenodoxin oxidoreductase, mitochondrial OS=Homo sapiens OX=9606 GN=FDXR PE=1 SV=3	1	8	8	8	22	53.836	321810	342660	490620	170300	145160	133000	385030	149487	2.57568	UP	0.0122433
sp|Q15528|MED22_HUMAN	MED22	sp|Q15528|MED22_HUMAN Mediator of RNA polymerase II transcription subunit 22 OS=Homo sapiens OX=9606 GN=MED22 PE=1 SV=2	1	3	3	3	16	22.22	249860	232150	222370	100310	81272	92391	234793	91324.3	2.57098	UP	0.000124511
sp|Q5T9L3|WLS_HUMAN	WLS	sp|Q5T9L3|WLS_HUMAN Protein wntless homolog OS=Homo sapiens OX=9606 GN=WLS PE=1 SV=2	1	8	8	8	16.5	62.253	661900	623830	529530	306380	189890	210220	605087	235497	2.56941	UP	0.0022676
sp|O14681|EI24_HUMAN	EI24	sp|O14681|EI24_HUMAN Etoposide-induced protein 2.4 homolog OS=Homo sapiens OX=9606 GN=EI24 PE=1 SV=4	1	3	3	3	10.6	38.964	417030	534990	414030	201060	141730	190660	455350	177817	2.56078	UP	0.00318391
sp|Q5T160|SYRM_HUMAN	RARS2	sp|Q5T160|SYRM_HUMAN Probable arginine--tRNA ligase, mitochondrial OS=Homo sapiens OX=9606 GN=RARS2 PE=1 SV=1	1	7	7	7	14.4	65.505	322630	337930	315300	160050	105720	115740	325287	127170	2.55789	UP	0.000385147
sp|Q5TDH0|DDI2_HUMAN;sp|Q8WTU0|DDI1_HUMAN	DDI2	sp|Q5TDH0|DDI2_HUMAN Protein DDI1 homolog 2 OS=Homo sapiens OX=9606 GN=DDI2 PE=1 SV=1	2	6	6	6	22.3	44.522	462690	495140	635410	230580	235490	158510	531080	208193	2.5509	UP	0.00527685
sp|Q9BW92|SYTM_HUMAN	TARS2	sp|Q9BW92|SYTM_HUMAN Threonine--tRNA ligase, mitochondrial OS=Homo sapiens OX=9606 GN=TARS2 PE=1 SV=1	1	8	8	8	14.2	81.035	641030	720280	601380	248980	226340	295640	654230	256987	2.54577	UP	0.000603987
sp|P35998|PRS7_HUMAN	PSMC2	sp|P35998|PRS7_HUMAN 26S proteasome regulatory subunit 7 OS=Homo sapiens OX=9606 GN=PSMC2 PE=1 SV=3	1	26	26	26	61	48.633	18138000	19453000	18645000	7123800	7489200	7486700	1.87453e+07	7.36657e+06	2.54465	UP	9.24115e-06
sp|Q8N442|GUF1_HUMAN	GUF1	sp|Q8N442|GUF1_HUMAN Translation factor GUF1, mitochondrial OS=Homo sapiens OX=9606 GN=GUF1 PE=1 SV=1	1	9	9	9	18.8	74.327		447440	497880	206940	136330	214110	472660	185793	2.54401	UP	0.00451439
sp|P61599|NAA20_HUMAN	NAA20	sp|P61599|NAA20_HUMAN N-alpha-acetyltransferase 20 OS=Homo sapiens OX=9606 GN=NAA20 PE=1 SV=1	1	5	5	5	35.4	20.368	819000	958110	851240	247880	397550	387740	876117	344390	2.54397	UP	0.00115052
sp|P11498|PYC_HUMAN	PC	sp|P11498|PYC_HUMAN Pyruvate carboxylase, mitochondrial OS=Homo sapiens OX=9606 GN=PC PE=1 SV=2	1	21	21	21	23.4	129.63	2426400	1818200	2340000	846390	938870	803490	2.19487e+06	862917	2.54354	UP	0.00236295
sp|P43034|LIS1_HUMAN	PAFAH1B1	sp|P43034|LIS1_HUMAN Platelet-activating factor acetylhydrolase IB subunit beta OS=Homo sapiens OX=9606 GN=PAFAH1B1 PE=1 SV=2	1	12	12	12	40.5	46.637	3858000	3551700	3408100	1292200	1728800	1234400	3.60593e+06	1.41847e+06	2.54213	UP	0.000435555
sp|Q08752|PPID_HUMAN	PPID	sp|Q08752|PPID_HUMAN Peptidyl-prolyl cis-trans isomerase D OS=Homo sapiens OX=9606 GN=PPID PE=1 SV=3	1	12	12	12	37.6	40.763	1744600	1277000	1498300	592690	470900	716370	1.50663e+06	593320	2.53933	UP	0.0039099
sp|Q08J23|NSUN2_HUMAN	NSUN2	sp|Q08J23|NSUN2_HUMAN RNA cytosine C(5)-methyltransferase NSUN2 OS=Homo sapiens OX=9606 GN=NSUN2 PE=1 SV=2	1	27	27	27	44.9	86.47	5872300	6227800	5870900	2309900	2317400	2460900	5.99033e+06	2.36273e+06	2.53534	UP	9.36762e-06
sp|P14625|ENPL_HUMAN	HSP90B1	sp|P14625|ENPL_HUMAN Endoplasmin OS=Homo sapiens OX=9606 GN=HSP90B1 PE=1 SV=1	1	42	40	35	51.2	92.468	88146000	89212000	87733000	34089000	33519000	36996000	8.83637e+07	34868000	2.53423	UP	1.33751e-06
sp|Q9NTI5|PDS5B_HUMAN	PDS5B	sp|Q9NTI5|PDS5B_HUMAN Sister chromatid cohesion protein PDS5 homolog B OS=Homo sapiens OX=9606 GN=PDS5B PE=1 SV=1	1	31	28	28	25.5	164.67	2178600	2385700	2343800	913830	901310	910870	2302700	908670	2.53414	UP	2.52097e-05
sp|O60749|SNX2_HUMAN	SNX2	sp|O60749|SNX2_HUMAN Sorting nexin-2 OS=Homo sapiens OX=9606 GN=SNX2 PE=1 SV=2	1	18	18	16	36.2	58.47	3573600	3259200	3046200	1071200	1573400	1256700	3293000	1.30043e+06	2.53223	UP	0.000714592
sp|Q9NUP9|LIN7C_HUMAN;sp|O14910|LIN7A_HUMAN;sp|Q9HAP6|LIN7B_HUMAN	LIN7C; LIN7A	sp|Q9NUP9|LIN7C_HUMAN Protein lin-7 homolog C OS=Homo sapiens OX=9606 GN=LIN7C PE=1 SV=1;sp|O14910|LIN7A_HUMAN Protein lin-7 homolog A OS=Homo sapiens OX=9606 GN=LIN7A PE=1 SV=2	3	6	6	6	39.6	21.834	1149200	982040	962850	404130	620590	197230	1.03136e+06	407317	2.53209	UP	0.0100654
sp|Q96HR3|MED30_HUMAN	MED30	sp|Q96HR3|MED30_HUMAN Mediator of RNA polymerase II transcription subunit 30 OS=Homo sapiens OX=9606 GN=MED30 PE=1 SV=1	1	3	3	3	15.7	20.277	312220	250540	300640	165530	72316	103320	287800	113722	2.53073	UP	0.00639927
sp|Q9NPA0|EMC7_HUMAN	EMC7	sp|Q9NPA0|EMC7_HUMAN ER membrane protein complex subunit 7 OS=Homo sapiens OX=9606 GN=EMC7 PE=1 SV=1	1	4	4	4	19.4	26.47	1426400	1575800	1811900	630370	732400	541860	1604700	634877	2.52758	UP	0.00148701
sp|Q00169|PIPNA_HUMAN	PITPNA	sp|Q00169|PIPNA_HUMAN Phosphatidylinositol transfer protein alpha isoform OS=Homo sapiens OX=9606 GN=PITPNA PE=1 SV=2	1	10	9	9	41.5	31.806	1090500	1067800	1059500	458070	363460	452040	1072600	424523	2.5266	UP	3.4893e-05
sp|O94966|UBP19_HUMAN	USP19	sp|O94966|UBP19_HUMAN Ubiquitin carboxyl-terminal hydrolase 19 OS=Homo sapiens OX=9606 GN=USP19 PE=1 SV=2	1	13	13	13	17.9	145.65	304480	542250	645520	217970	207040	165870	497417	196960	2.52547	UP	0.0424035
sp|P63000|RAC1_HUMAN;sp|P60763|RAC3_HUMAN	RAC1; RAC3	sp|P63000|RAC1_HUMAN Ras-related C3 botulinum toxin substrate 1 OS=Homo sapiens OX=9606 GN=RAC1 PE=1 SV=1;sp|P60763|RAC3_HUMAN Ras-related C3 botulinum toxin substrate 3 OS=Homo sapiens OX=9606 GN=RAC3 PE=1 SV=1	2	8	4	4	39.1	21.45	3604600	3527800	3545000	1337600	1893900	997600	3.55913e+06	1409700	2.52475	UP	0.00120767
sp|O94842|TOX4_HUMAN;sp|O15405|TOX3_HUMAN;sp|Q96NM4|TOX2_HUMAN;sp|O94900|TOX_HUMAN	TOX4; TOX3	sp|O94842|TOX4_HUMAN TOX high mobility group box family member 4 OS=Homo sapiens OX=9606 GN=TOX4 PE=1 SV=1;sp|O15405|TOX3_HUMAN TOX high mobility group box family member 3 OS=Homo sapiens OX=9606 GN=TOX3 PE=1 SV=2	4	4	4	4	10.3	66.194	542220	583410	602820	207400	241160	238970	576150	229177	2.514	UP	7.7584e-05
sp|O60613|SEP15_HUMAN	SELENOF	sp|O60613|SEP15_HUMAN Selenoprotein F OS=Homo sapiens OX=9606 GN=SELENOF PE=1 SV=4	1	2	2	2	15.2	18.092	525840	515190	537280	132300	239760	256420	526103	209493	2.51131	UP	0.00130345
sp|Q8WXA9|SREK1_HUMAN	SREK1	sp|Q8WXA9|SREK1_HUMAN Splicing regulatory glutamine/lysine-rich protein 1 OS=Homo sapiens OX=9606 GN=SREK1 PE=1 SV=1	1	4	4	4	12	59.38	444970	474880	461130	170410	180160	200440	460327	183670	2.50627	UP	2.36416e-05
sp|P78332|RBM6_HUMAN	RBM6	sp|P78332|RBM6_HUMAN RNA-binding protein 6 OS=Homo sapiens OX=9606 GN=RBM6 PE=1 SV=5	1	9	8	8	7.7	128.64	309170	254980	190730	89883	104160	108160	251627	100734	2.49792	UP	0.0121456
sp|Q9BY77|PDIP3_HUMAN	POLDIP3	sp|Q9BY77|PDIP3_HUMAN Polymerase delta-interacting protein 3 OS=Homo sapiens OX=9606 GN=POLDIP3 PE=1 SV=2	1	12	12	11	43	46.089	1157500	1197000	963870	307830	641710	380170	1.10612e+06	443237	2.49556	UP	0.00596899
sp|O00505|IMA4_HUMAN	KPNA3	sp|O00505|IMA4_HUMAN Importin subunit alpha-4 OS=Homo sapiens OX=9606 GN=KPNA3 PE=1 SV=2	1	7	5	5	17.9	57.81	1096000	1311200	1346300	556330	518770	432690	1.25117e+06	502597	2.48941	UP	0.00097551
sp|Q8TDN6|BRX1_HUMAN	BRIX1	sp|Q8TDN6|BRX1_HUMAN Ribosome biogenesis protein BRX1 homolog OS=Homo sapiens OX=9606 GN=BRIX1 PE=1 SV=2	1	15	15	15	47.9	41.401	3471000	4451400	3742900	1424400	1656700	1614500	3.88843e+06	1565200	2.4843	UP	0.00151359
sp|Q13017|RHG05_HUMAN	ARHGAP5	sp|Q13017|RHG05_HUMAN Rho GTPase-activating protein 5 OS=Homo sapiens OX=9606 GN=ARHGAP5 PE=1 SV=2	1	10	10	10	8.8	172.46	220780	239240	199420	80190	99115	86452	219813	88585.7	2.48136	UP	0.000507379
sp|P36915|GNL1_HUMAN	GNL1	sp|P36915|GNL1_HUMAN Guanine nucleotide-binding protein-like 1 OS=Homo sapiens OX=9606 GN=GNL1 PE=1 SV=2	1	10	10	10	18.5	68.66	573200	415200	514520	157490	244560	205700	500973	202583	2.47292	UP	0.00474389
sp|Q9Y6X9|MORC2_HUMAN	MORC2	sp|Q9Y6X9|MORC2_HUMAN ATPase MORC2 OS=Homo sapiens OX=9606 GN=MORC2 PE=1 SV=2	1	16	16	15	19.4	117.82	418850	572840	398020	186720	191660	184470	463237	187617	2.46906	UP	0.00751327
sp|Q9UJW0|DCTN4_HUMAN	DCTN4	sp|Q9UJW0|DCTN4_HUMAN Dynactin subunit 4 OS=Homo sapiens OX=9606 GN=DCTN4 PE=1 SV=1	1	11	11	11	29.6	52.337	1149900	1045800	1047500	414420	479220	420490	1.08107e+06	438043	2.46794	UP	8.88402e-05
sp|Q14139|UBE4A_HUMAN	UBE4A	sp|Q14139|UBE4A_HUMAN Ubiquitin conjugation factor E4 A OS=Homo sapiens OX=9606 GN=UBE4A PE=1 SV=2	1	6	6	6	7.8	122.56	254790	275980	220040	135110	41197	128260	250270	101522	2.46517	UP	0.0123401
sp|Q9ULW3|ABT1_HUMAN	ABT1	sp|Q9ULW3|ABT1_HUMAN Activator of basal transcription 1 OS=Homo sapiens OX=9606 GN=ABT1 PE=1 SV=1	1	5	5	5	23.2	31.079	460910	503680	450510	110020	323900	140640	471700	191520	2.46293	UP	0.0151422
sp|P62979|RS27A_HUMAN;sp|P0CG47|UBB_HUMAN;sp|P0CG48|UBC_HUMAN	RPS27A; UBB; UBC	sp|P62979|RS27A_HUMAN Ubiquitin-40S ribosomal protein S27a OS=Homo sapiens OX=9606 GN=RPS27A PE=1 SV=2;sp|P0CG47|UBB_HUMAN Polyubiquitin-B OS=Homo sapiens OX=9606 GN=UBB PE=1 SV=1;sp|P0CG48|UBC_HUMAN Polyubiquitin-C OS=Homo sapiens OX=9606 GN=UBC PE=1 SV=3	3	9	9	3	52.6	17.965	96203000	91795000	100760000	40537000	39482000	37311000	9.62527e+07	39110000	2.46108	UP	3.20063e-05
sp|P62834|RAP1A_HUMAN	RAP1A	sp|P62834|RAP1A_HUMAN Ras-related protein Rap-1A OS=Homo sapiens OX=9606 GN=RAP1A PE=1 SV=1	1	9	3	3	49.5	20.987	663990	637730	633130	238620	248340	300070	644950	262343	2.45842	UP	5.70531e-05
sp|P49207|RL34_HUMAN	RPL34	sp|P49207|RL34_HUMAN 60S ribosomal protein L34 OS=Homo sapiens OX=9606 GN=RPL34 PE=1 SV=3	1	5	5	5	29.1	13.293	7004900	7800800	6552100	1962900	3452400	3281300	7.11927e+06	2.89887e+06	2.45588	UP	0.00209312
sp|P49841|GSK3B_HUMAN	GSK3B	sp|P49841|GSK3B_HUMAN Glycogen synthase kinase-3 beta OS=Homo sapiens OX=9606 GN=GSK3B PE=1 SV=2	1	12	12	10	40	46.744	1204100	1175100	1401600	524610	489230	528160	1.26027e+06	514000	2.45188	UP	0.000495427
sp|Q6PCB5|RSBNL_HUMAN	RSBN1L	sp|Q6PCB5|RSBNL_HUMAN Lysine-specific demethylase RSBN1L OS=Homo sapiens OX=9606 GN=RSBN1L PE=1 SV=2	1	3	3	2	6.4	94.868	80283	100700	114030	40784		39683	98337.7	40233.5	2.44417	UP	0.0194953
sp|Q9UPN9|TRI33_HUMAN	TRIM33	sp|Q9UPN9|TRI33_HUMAN E3 ubiquitin-protein ligase TRIM33 OS=Homo sapiens OX=9606 GN=TRIM33 PE=1 SV=3	1	14	14	13	12.1	122.53	829300	934530	829780	349780	427260	284320	864537	353787	2.44367	UP	0.000704091
sp|O43149|ZZEF1_HUMAN	ZZEF1	sp|O43149|ZZEF1_HUMAN Zinc finger ZZ-type and EF-hand domain-containing protein 1 OS=Homo sapiens OX=9606 GN=ZZEF1 PE=1 SV=6	1	4	4	4	1.9	331.07	127060	113480	110340	65743		30128	116960	47935.5	2.43995	UP	0.0187219
sp|O00425|IF2B3_HUMAN	IGF2BP3	sp|O00425|IF2B3_HUMAN Insulin-like growth factor 2 mRNA-binding protein 3 OS=Homo sapiens OX=9606 GN=IGF2BP3 PE=1 SV=2	1	17	17	15	36.1	63.704	3606200	3327900	3735100	1589900	1461400	1322400	3556400	1457900	2.4394	UP	0.000124922
sp|Q9H9A6|LRC40_HUMAN	LRRC40	sp|Q9H9A6|LRC40_HUMAN Leucine-rich repeat-containing protein 40 OS=Homo sapiens OX=9606 GN=LRRC40 PE=1 SV=1	1	9	9	9	18.9	68.249	566330	490370	451550	208000	200700	210840	502750	206513	2.43447	UP	0.000938789
sp|Q9BQP7|MGME1_HUMAN	MGME1	sp|Q9BQP7|MGME1_HUMAN Mitochondrial genome maintenance exonuclease 1 OS=Homo sapiens OX=9606 GN=MGME1 PE=1 SV=1	1	6	6	6	22.4	39.42	480170	482420		122750	230630	239940	481295	197773	2.43357	UP	0.0100104
sp|Q5MNZ6|WIPI3_HUMAN	WDR45B	sp|Q5MNZ6|WIPI3_HUMAN WD repeat domain phosphoinositide-interacting protein 3 OS=Homo sapiens OX=9606 GN=WDR45B PE=1 SV=2	1	1	1	1	4.1	38.121	158980	165850	164360	50361		83654	163063	67007.5	2.43351	UP	0.00478959
sp|P60468|SC61B_HUMAN	SEC61B	sp|P60468|SC61B_HUMAN Protein transport protein Sec61 subunit beta OS=Homo sapiens OX=9606 GN=SEC61B PE=1 SV=2	1	3	3	3	37.5	9.9743	4937600	6156400	5610500	2257100	3139200	1483800	5.56817e+06	2.29337e+06	2.42794	UP	0.00528497
sp|O95197|RTN3_HUMAN	RTN3	sp|O95197|RTN3_HUMAN Reticulon-3 OS=Homo sapiens OX=9606 GN=RTN3 PE=1 SV=2	1	4	4	4	5.8	112.61	2388900	2200700	2147200	864550	1045300	869850	2245600	926567	2.42357	UP	0.000151755
sp|Q8N6M3|FITM2_HUMAN	FITM2	sp|Q8N6M3|FITM2_HUMAN Fat storage-inducing transmembrane protein 2 OS=Homo sapiens OX=9606 GN=FITM2 PE=1 SV=1	1	2	2	2	8.4	29.855	451690	536730	605870	177800		260820	531430	219310	2.42319	UP	0.0174428
sp|Q8N6H7|ARFG2_HUMAN	ARFGAP2	sp|Q8N6H7|ARFG2_HUMAN ADP-ribosylation factor GTPase-activating protein 2 OS=Homo sapiens OX=9606 GN=ARFGAP2 PE=1 SV=1	1	6	6	6	14	56.72	388780	249290	325160	136500	82819	178280	321077	132533	2.42262	UP	0.0181857
sp|P09497|CLCB_HUMAN	CLTB	sp|P09497|CLCB_HUMAN Clathrin light chain B OS=Homo sapiens OX=9606 GN=CLTB PE=1 SV=1	1	6	6	6	21	25.19	869690	969250	1036800	591370	93613	502070	958580	395684	2.42259	UP	0.0248451
sp|Q9P2R3|ANFY1_HUMAN	ANKFY1	sp|Q9P2R3|ANFY1_HUMAN Rabankyrin-5 OS=Homo sapiens OX=9606 GN=ANKFY1 PE=1 SV=2	1	16	16	16	17.3	128.4	726740	749050	682760	313770	274460	303280	719517	297170	2.42123	UP	4.95095e-05
sp|Q9Y316|MEMO1_HUMAN	MEMO1	sp|Q9Y316|MEMO1_HUMAN Protein MEMO1 OS=Homo sapiens OX=9606 GN=MEMO1 PE=1 SV=1	1	9	9	9	44.1	33.733	1281600	1274100	1434800	573070	558660	517020	1.33017e+06	549583	2.42032	UP	0.000143033
sp|Q9Y6E2|BZW2_HUMAN	BZW2	sp|Q9Y6E2|BZW2_HUMAN Basic leucine zipper and W2 domain-containing protein 2 OS=Homo sapiens OX=9606 GN=BZW2 PE=1 SV=1	1	14	14	14	33.2	48.162	3344700	3395600	3095300	1329800	1542400	1199400	3.27853e+06	1357200	2.41566	UP	0.000147359
sp|Q14520|HABP2_HUMAN	HABP2	sp|Q14520|HABP2_HUMAN Hyaluronan-binding protein 2 OS=Homo sapiens OX=9606 GN=HABP2 PE=1 SV=1	1	2	2	2	3.6	62.671	180300	154790	206390	68492		80997	180493	74744.5	2.4148	UP	0.0128114
sp|Q92785|REQU_HUMAN	DPF2	sp|Q92785|REQU_HUMAN Zinc finger protein ubi-d4 OS=Homo sapiens OX=9606 GN=DPF2 PE=1 SV=2	1	14	14	13	44	44.155	2008000	1921000	1848600	830470	781550	783430	1.92587e+06	798483	2.41191	UP	2.07676e-05
sp|Q6VN20|RBP10_HUMAN	RANBP10	sp|Q6VN20|RBP10_HUMAN Ran-binding protein 10 OS=Homo sapiens OX=9606 GN=RANBP10 PE=1 SV=1	1	8	6	6	18.1	67.256	214300	254250	225250	62328		130750	231267	96539	2.39558	UP	0.0202019
sp|Q8N511|TM199_HUMAN	TMEM199	sp|Q8N511|TM199_HUMAN Transmembrane protein 199 OS=Homo sapiens OX=9606 GN=TMEM199 PE=1 SV=1	1	4	4	4	14.9	23.13	554790	315860	387270	215890	189680	120210	419307	175260	2.39248	UP	0.0330084
sp|Q8WVM8|SCFD1_HUMAN	SCFD1	sp|Q8WVM8|SCFD1_HUMAN Sec1 family domain-containing protein 1 OS=Homo sapiens OX=9606 GN=SCFD1 PE=1 SV=4	1	17	17	17	37.9	72.379	2546600	2296700	2710400	1067000	1087800	1010300	2517900	1.05503e+06	2.38656	UP	0.000281673
sp|Q13555|KCC2G_HUMAN	CAMK2G	sp|Q13555|KCC2G_HUMAN Calcium/calmodulin-dependent protein kinase type II subunit gamma OS=Homo sapiens OX=9606 GN=CAMK2G PE=1 SV=4	1	10	7	6	22.4	62.606	248740	194040	291710	101170	109930	97135	244830	102745	2.38289	UP	0.00758105
sp|P35573|GDE_HUMAN	AGL	sp|P35573|GDE_HUMAN Glycogen debranching enzyme OS=Homo sapiens OX=9606 GN=AGL PE=1 SV=3	1	3	3	3	2	174.76	123870	111820	113910	43774		54162	116533	48968	2.37979	UP	0.00162735
sp|P12931|SRC_HUMAN	SRC	sp|P12931|SRC_HUMAN Proto-oncogene tyrosine-protein kinase Src OS=Homo sapiens OX=9606 GN=SRC PE=1 SV=3	1	9	9	5	22	59.834	1863800	1310900	1625600	728440	591750	697150	1600100	672447	2.37952	UP	0.00496132
sp|O95785|WIZ_HUMAN	WIZ	sp|O95785|WIZ_HUMAN Protein Wiz OS=Homo sapiens OX=9606 GN=WIZ PE=1 SV=2	1	7	7	7	6.5	178.67	205600	264960	200990	80585	132570	69229	223850	94128	2.37814	UP	0.0102329
sp|Q9H6R0|DHX33_HUMAN	DHX33	sp|Q9H6R0|DHX33_HUMAN ATP-dependent RNA helicase DHX33 OS=Homo sapiens OX=9606 GN=DHX33 PE=1 SV=2	1	11	11	11	19.1	78.873	825410	884870	845880	350600	369370	354990	852053	358320	2.37791	UP	1.13138e-05
sp|Q5BKZ1|ZN326_HUMAN	ZNF326	sp|Q5BKZ1|ZN326_HUMAN DBIRD complex subunit ZNF326 OS=Homo sapiens OX=9606 GN=ZNF326 PE=1 SV=2	1	16	16	16	36.4	65.653	1734700	2012600	1844900	740770	792110	819490	1.86407e+06	784123	2.37726	UP	0.00021126
sp|P31689|DNJA1_HUMAN	DNAJA1	sp|P31689|DNJA1_HUMAN DnaJ homolog subfamily A member 1 OS=Homo sapiens OX=9606 GN=DNAJA1 PE=1 SV=2	1	13	13	13	37.8	44.868	12322000	11258000	11885000	4836200	5271600	4826700	1.18217e+07	4.97817e+06	2.3747	UP	3.67543e-05
sp|P48730|KC1D_HUMAN;sp|P49674|KC1E_HUMAN	CSNK1D; CSNK1E	sp|P48730|KC1D_HUMAN Casein kinase I isoform delta OS=Homo sapiens OX=9606 GN=CSNK1D PE=1 SV=2;sp|P49674|KC1E_HUMAN Casein kinase I isoform epsilon OS=Homo sapiens OX=9606 GN=CSNK1E PE=1 SV=1	2	8	8	8	21.9	47.33	969140	974520	1093800	384480	402740	492910	1.01249e+06	426710	2.37277	UP	0.000373111
sp|Q86UY6|NAA40_HUMAN	NAA40	sp|Q86UY6|NAA40_HUMAN N-alpha-acetyltransferase 40 OS=Homo sapiens OX=9606 GN=NAA40 PE=1 SV=1	1	2	2	2	9.3	27.194	164090	111830	108900	53464		54895	128273	54179.5	2.36756	UP	0.049317
sp|O95478|NSA2_HUMAN	NSA2	sp|O95478|NSA2_HUMAN Ribosome biogenesis protein NSA2 homolog OS=Homo sapiens OX=9606 GN=NSA2 PE=1 SV=1	1	6	6	6	22.7	30.065	2181900	2566100	2340100	893890	1232300	868350	2362700	998180	2.36701	UP	0.00108319
sp|P08559|ODPA_HUMAN;sp|P29803|ODPAT_HUMAN	PDHA1	sp|P08559|ODPA_HUMAN Pyruvate dehydrogenase E1 component subunit alpha, somatic form, mitochondrial OS=Homo sapiens OX=9606 GN=PDHA1 PE=1 SV=3	2	15	15	15	39.2	43.295	5702100	5562800	4910500	2127900	2596600	2121800	5391800	2282100	2.36265	UP	0.000430235
sp|O95248|MTMR5_HUMAN	SBF1	sp|O95248|MTMR5_HUMAN Myotubularin-related protein 5 OS=Homo sapiens OX=9606 GN=SBF1 PE=1 SV=4	1	3	3	3	2.2	208.44	52979	61460	64154		17270	33126	59531	25198	2.36253	UP	0.0184303
sp|O95155|UBE4B_HUMAN	UBE4B	sp|O95155|UBE4B_HUMAN Ubiquitin conjugation factor E4 B OS=Homo sapiens OX=9606 GN=UBE4B PE=1 SV=1	1	18	18	18	19.7	146.18	1957700	1375600	1536100	846930	461730	752470	1.62313e+06	687043	2.36249	UP	0.0109491
sp|P21283|VATC1_HUMAN;sp|Q8NEY4|VATC2_HUMAN	ATP6V1C1	sp|P21283|VATC1_HUMAN V-type proton ATPase subunit C 1 OS=Homo sapiens OX=9606 GN=ATP6V1C1 PE=1 SV=4	2	16	16	16	41.1	43.941	2255900	2310900	2565900	1068200	1027800	924940	2.37757e+06	1006980	2.36109	UP	0.000195765
sp|Q14746|COG2_HUMAN	COG2	sp|Q14746|COG2_HUMAN Conserved oligomeric Golgi complex subunit 2 OS=Homo sapiens OX=9606 GN=COG2 PE=1 SV=1	1	12	12	12	25.1	83.207	454170	459170	261250	149320	161990	186490	391530	165933	2.35956	UP	0.0269067
sp|A3KMH1|VWA8_HUMAN	VWA8	sp|A3KMH1|VWA8_HUMAN von Willebrand factor A domain-containing protein 8 OS=Homo sapiens OX=9606 GN=VWA8 PE=1 SV=2	1	14	14	14	10.3	214.82	429050	352820	550190	228660	122760	214420	444020	188613	2.35413	UP	0.0183191
sp|Q9NZD8|SPG21_HUMAN	SPG21	sp|Q9NZD8|SPG21_HUMAN Maspardin OS=Homo sapiens OX=9606 GN=SPG21 PE=1 SV=1	1	7	7	7	26.6	34.96	721280	701130	712660	277490	313990	316050	711690	302510	2.35262	UP	7.74321e-06
sp|Q9NR09|BIRC6_HUMAN	BIRC6	sp|Q9NR09|BIRC6_HUMAN Baculoviral IAP repeat-containing protein 6 OS=Homo sapiens OX=9606 GN=BIRC6 PE=1 SV=2	1	22	22	22	6	530.25	838970	640730	996850	317960	365490	370300	825517	351250	2.35023	UP	0.0104638
sp|P60981|DEST_HUMAN	DSTN	sp|P60981|DEST_HUMAN Destrin OS=Homo sapiens OX=9606 GN=DSTN PE=1 SV=3	1	6	6	6	33.9	18.506	3522700	2797100	3238300	1233100	1468700	1367800	3.18603e+06	1.35653e+06	2.34866	UP	0.00117923
sp|Q8N201|INT1_HUMAN	INTS1	sp|Q8N201|INT1_HUMAN Integrator complex subunit 1 OS=Homo sapiens OX=9606 GN=INTS1 PE=1 SV=2	1	18	18	18	10.1	244.29	911210	1061600	1099700	460290	449040	400470	1024170	436600	2.34579	UP	0.000625169
sp|Q04726|TLE3_HUMAN;sp|Q04725|TLE2_HUMAN;sp|Q04724|TLE1_HUMAN;sp|Q04727|TLE4_HUMAN	TLE3	sp|Q04726|TLE3_HUMAN Transducin-like enhancer protein 3 OS=Homo sapiens OX=9606 GN=TLE3 PE=1 SV=2	4	5	5	5	11.3	83.416	160830	196740	141270	66227	75598		166280	70912.5	2.34486	UP	0.0206615
sp|P12109|CO6A1_HUMAN	COL6A1	sp|P12109|CO6A1_HUMAN Collagen alpha-1(VI) chain OS=Homo sapiens OX=9606 GN=COL6A1 PE=1 SV=3	1	10	10	10	14.3	108.53	579570	793830	723320	216600	436100	242140	698907	298280	2.34312	UP	0.012887
sp|Q68E01|INT3_HUMAN	INTS3	sp|Q68E01|INT3_HUMAN Integrator complex subunit 3 OS=Homo sapiens OX=9606 GN=INTS3 PE=1 SV=1	1	15	15	15	19.4	118.07	934120	786190	768720	309110	390380	363250	829677	354247	2.34209	UP	0.00117898
sp|P46977|STT3A_HUMAN	STT3A	sp|P46977|STT3A_HUMAN Dolichyl-diphosphooligosaccharide--protein glycosyltransferase subunit STT3A OS=Homo sapiens OX=9606 GN=STT3A PE=1 SV=2	1	21	21	20	24.3	80.529	9745000	10031000	9611700	4224800	4029700	4313500	9795900	4.18933e+06	2.3383	UP	3.01228e-06
sp|Q8TB72|PUM2_HUMAN	PUM2	sp|Q8TB72|PUM2_HUMAN Pumilio homolog 2 OS=Homo sapiens OX=9606 GN=PUM2 PE=1 SV=2	1	10	8	8	11.9	114.21	415670	336550	473670	186510	156930	182190	408630	175210	2.33223	UP	0.00461769
sp|Q9NRZ5|PLCD_HUMAN	AGPAT4	sp|Q9NRZ5|PLCD_HUMAN 1-acyl-sn-glycerol-3-phosphate acyltransferase delta OS=Homo sapiens OX=9606 GN=AGPAT4 PE=1 SV=1	1	5	5	5	13.2	44.021	197450	210760	159940	72051	85532	86036	189383	81206.3	2.33213	UP	0.00243221
sp|Q12959|DLG1_HUMAN;sp|Q15700|DLG2_HUMAN	DLG1	sp|Q12959|DLG1_HUMAN Disks large homolog 1 OS=Homo sapiens OX=9606 GN=DLG1 PE=1 SV=2	2	11	11	10	17.6	100.45	622910	548720	632720	226310	282350	267930	601450	258863	2.32343	UP	0.000400277
sp|Q96HE7|ERO1A_HUMAN	ERO1A	sp|Q96HE7|ERO1A_HUMAN ERO1-like protein alpha OS=Homo sapiens OX=9606 GN=ERO1A PE=1 SV=2	1	17	17	16	42.3	54.392	5827600	6123300	6665700	2721200	2319600	2972700	6.20553e+06	2.67117e+06	2.32315	UP	0.000339627
sp|Q9Y5J6|T10B_HUMAN	TIMM10B	sp|Q9Y5J6|T10B_HUMAN Mitochondrial import inner membrane translocase subunit Tim10 B OS=Homo sapiens OX=9606 GN=TIMM10B PE=1 SV=1	1	5	5	5	64.1	11.586	495700	503660	471240	185630	234920	212600	490200	211050	2.32267	UP	8.56732e-05
sp|P60520|GBRL2_HUMAN	GABARAPL2	sp|P60520|GBRL2_HUMAN Gamma-aminobutyric acid receptor-associated protein-like 2 OS=Homo sapiens OX=9606 GN=GABARAPL2 PE=1 SV=1	1	4	4	4	29.1	13.667	876660	709050	751280	319780	357850	329170	778997	335600	2.32121	UP	0.00100898
sp|P54577|SYYC_HUMAN	YARS1	sp|P54577|SYYC_HUMAN Tyrosine--tRNA ligase, cytoplasmic OS=Homo sapiens OX=9606 GN=YARS1 PE=1 SV=4	1	25	25	25	49.8	59.143	9733800	8390100	9291900	3787800	4153700	3975300	9138600	3.97227e+06	2.3006	UP	0.000226711
sp|Q9NW68|BSDC1_HUMAN	BSDC1	sp|Q9NW68|BSDC1_HUMAN BSD domain-containing protein 1 OS=Homo sapiens OX=9606 GN=BSDC1 PE=1 SV=1	1	4	4	4	11.4	47.163	142200	133160	146050	42721	59477	81797	140470	61331.7	2.29033	UP	0.00269274
sp|P43307|SSRA_HUMAN	SSR1	sp|P43307|SSRA_HUMAN Translocon-associated protein subunit alpha OS=Homo sapiens OX=9606 GN=SSR1 PE=1 SV=3	1	3	3	3	11.9	32.235	2836100	3019700		1121100	1264700	1455000	2927900	1.28027e+06	2.28695	UP	0.00138527
sp|P10412|H14_HUMAN;sp|P22492|H1T_HUMAN	H1-4	sp|P10412|H14_HUMAN Histone H1.4 OS=Homo sapiens OX=9606 GN=H1-4 PE=1 SV=2	2	9	9	2	26.9	21.865	40360000	39509000	31549000	13243000	17195000	18412000	3.71393e+07	1.62833e+07	2.28082	UP	0.00289648
sp|O14907|TX1B3_HUMAN	TAX1BP3	sp|O14907|TX1B3_HUMAN Tax1-binding protein 3 OS=Homo sapiens OX=9606 GN=TAX1BP3 PE=1 SV=2	1	3	3	3	39.5	13.735	876420	787040	983230	451050	435680	274370	882230	387033	2.27947	UP	0.00347129
sp|O15182|CETN3_HUMAN	CETN3	sp|O15182|CETN3_HUMAN Centrin-3 OS=Homo sapiens OX=9606 GN=CETN3 PE=1 SV=2	1	3	3	3	18.6	19.55	196630	231510	211840	136950		50337	213327	93643.5	2.27807	UP	0.0412939
sp|P02794|FRIH_HUMAN	FTH1	sp|P02794|FRIH_HUMAN Ferritin heavy chain OS=Homo sapiens OX=9606 GN=FTH1 PE=1 SV=2	1	11	11	11	60.1	21.225	4632300	3540100	4338500	1560900	1993100	1943100	4170300	1.83237e+06	2.27591	UP	0.00271582
sp|Q9UFF9|CNOT8_HUMAN	CNOT8	sp|Q9UFF9|CNOT8_HUMAN CCR4-NOT transcription complex subunit 8 OS=Homo sapiens OX=9606 GN=CNOT8 PE=1 SV=1	1	4	4	4	18.2	33.54	198160	377570	357910	187140	97435	126080	311213	136885	2.27354	UP	0.0497275
sp|Q9UFW8|CGBP1_HUMAN	CGGBP1	sp|Q9UFW8|CGBP1_HUMAN CGG triplet repeat-binding protein 1 OS=Homo sapiens OX=9606 GN=CGGBP1 PE=1 SV=2	1	6	6	6	45.5	18.82	492440	438370	310530	188530	136900	221420	413780	182283	2.26998	UP	0.017463
sp|P61803|DAD1_HUMAN	DAD1	sp|P61803|DAD1_HUMAN Dolichyl-diphosphooligosaccharide--protein glycosyltransferase subunit DAD1 OS=Homo sapiens OX=9606 GN=DAD1 PE=1 SV=3	1	4	4	4	35.4	12.497	4452400	4806100	4731000	2515700	1651800	2002300	4.66317e+06	2056600	2.26742	UP	0.000671678
sp|Q9UHD1|CHRD1_HUMAN	CHORDC1	sp|Q9UHD1|CHRD1_HUMAN Cysteine and histidine-rich domain-containing protein 1 OS=Homo sapiens OX=9606 GN=CHORDC1 PE=1 SV=2	1	14	14	13	48.2	37.489	2184600	2172700	2540600	1056400	1061400	926680	2299300	1.01483e+06	2.26571	UP	0.00056293
sp|Q96P53|WDFY2_HUMAN	WDFY2	sp|Q96P53|WDFY2_HUMAN WD repeat and FYVE domain-containing protein 2 OS=Homo sapiens OX=9606 GN=WDFY2 PE=1 SV=2	1	4	4	4	13	45.154	153510	154710	115970	35826	64833	86587	141397	62415.3	2.26542	UP	0.0153144
sp|Q9Y5K8|VATD_HUMAN	ATP6V1D	sp|Q9Y5K8|VATD_HUMAN V-type proton ATPase subunit D OS=Homo sapiens OX=9606 GN=ATP6V1D PE=1 SV=1	1	6	6	6	23.5	28.262	603020	597210	611000	305800	258720	235330	603743	266617	2.26446	UP	8.97887e-05
sp|Q9UPY3|DICER_HUMAN	DICER1	sp|Q9UPY3|DICER_HUMAN Endoribonuclease Dicer OS=Homo sapiens OX=9606 GN=DICER1 PE=1 SV=3	1	17	17	17	13.1	218.68		618610	401370	169370	245870	260670	509990	225303	2.26357	UP	0.0491327
sp|Q13596|SNX1_HUMAN	SNX1	sp|Q13596|SNX1_HUMAN Sorting nexin-1 OS=Homo sapiens OX=9606 GN=SNX1 PE=1 SV=3	1	15	13	13	32.6	59.069	1554600	1394600	1605100	596170	665200	756660	1518100	672677	2.2568	UP	0.000424638
sp|Q9H8M7|MINY3_HUMAN	MINDY3	sp|Q9H8M7|MINY3_HUMAN Ubiquitin carboxyl-terminal hydrolase MINDY-3 OS=Homo sapiens OX=9606 GN=MINDY3 PE=1 SV=1	1	3	3	3	9.4	49.724	369300	310930	373690	167480		144020	351307	155750	2.25558	UP	0.00574554
sp|P09429|HMGB1_HUMAN;sp|B2RPK0|HGB1A_HUMAN	HMGB1; HMGB1P1	sp|P09429|HMGB1_HUMAN High mobility group protein B1 OS=Homo sapiens OX=9606 GN=HMGB1 PE=1 SV=3;sp|B2RPK0|HGB1A_HUMAN Putative high mobility group protein B1-like 1 OS=Homo sapiens OX=9606 GN=HMGB1P1 PE=5 SV=1	2	12	12	10	39.5	24.893	16042000	16326000	13395000	5968200	7081600	7270200	1.52543e+07	6.77333e+06	2.25212	UP	0.00113373
sp|Q14517|FAT1_HUMAN	FAT1	sp|Q14517|FAT1_HUMAN Protocadherin Fat 1 OS=Homo sapiens OX=9606 GN=FAT1 PE=1 SV=2	1	11	11	11	3.4	506.27	441990	485900	413390	287520	216290	92394	447093	198735	2.2497	UP	0.0150243
sp|Q8NCE2|MTMRE_HUMAN	MTMR14	sp|Q8NCE2|MTMRE_HUMAN Myotubularin-related protein 14 OS=Homo sapiens OX=9606 GN=MTMR14 PE=1 SV=2	1	4	4	4	6	72.203		711170	871920	423210	213410	420860	791545	352493	2.24556	UP	0.0268011
sp|Q13257|MD2L1_HUMAN	MAD2L1	sp|Q13257|MD2L1_HUMAN Mitotic spindle assembly checkpoint protein MAD2A OS=Homo sapiens OX=9606 GN=MAD2L1 PE=1 SV=1	1	4	4	4	21	23.51	529830	477430		242840	138320	293430	503630	224863	2.23972	UP	0.0206338
sp|Q9BTE7|DCNL5_HUMAN	DCUN1D5	sp|Q9BTE7|DCNL5_HUMAN DCN1-like protein 5 OS=Homo sapiens OX=9606 GN=DCUN1D5 PE=1 SV=1	1	5	5	5	22.4	27.508	441510	425600	530960	182360	229020	214110	466023	208497	2.23516	UP	0.00192965
sp|A7E2V4|ZSWM8_HUMAN	ZSWIM8	sp|A7E2V4|ZSWM8_HUMAN Zinc finger SWIM domain-containing protein 8 OS=Homo sapiens OX=9606 GN=ZSWIM8 PE=1 SV=1	1	4	4	4	2.6	197.3	144390	104400	84503	28418	69398	51390	111098	49735.3	2.23378	UP	0.0445474
sp|P21912|SDHB_HUMAN	SDHB	sp|P21912|SDHB_HUMAN Succinate dehydrogenase [ubiquinone] iron-sulfur subunit, mitochondrial OS=Homo sapiens OX=9606 GN=SDHB PE=1 SV=3	1	12	12	12	47.1	31.629	3206100	3986300	2975600	1407000	1515800	1632000	3.38933e+06	1.51827e+06	2.23237	UP	0.00391869
sp|Q15154|PCM1_HUMAN	PCM1	sp|Q15154|PCM1_HUMAN Pericentriolar material 1 protein OS=Homo sapiens OX=9606 GN=PCM1 PE=1 SV=5	1	17	17	17	11.7	228.54	452600	471980	418720	190600	194800	217970	447767	201123	2.22633	UP	0.00015513
sp|P51570|GALK1_HUMAN	GALK1	sp|P51570|GALK1_HUMAN Galactokinase OS=Homo sapiens OX=9606 GN=GALK1 PE=1 SV=1	1	10	10	10	34.9	42.272	808110	1017900	1000200	360640	454780	455920	942070	423780	2.22302	UP	0.00221245
sp|Q92917|GPKOW_HUMAN	GPKOW	sp|Q92917|GPKOW_HUMAN G-patch domain and KOW motifs-containing protein OS=Homo sapiens OX=9606 GN=GPKOW PE=1 SV=2	1	10	10	10	30.7	52.228	521670	584060	513070	210470	255430	262320	539600	242740	2.22295	UP	0.000426712
sp|O15213|WDR46_HUMAN	WDR46	sp|O15213|WDR46_HUMAN WD repeat-containing protein 46 OS=Homo sapiens OX=9606 GN=WDR46 PE=1 SV=3	1	11	11	11	25.2	68.07	729260	924730	692340	302410	335080	418500	782110	351997	2.22192	UP	0.00577163
sp|P61086|UBE2K_HUMAN	UBE2K	sp|P61086|UBE2K_HUMAN Ubiquitin-conjugating enzyme E2 K OS=Homo sapiens OX=9606 GN=UBE2K PE=1 SV=3	1	7	7	7	39	22.406	1612000	1468700	1259700	395480	1049500	508670	1446800	651217	2.22169	UP	0.024529
sp|Q8WVT3|TPC12_HUMAN	TRAPPC12	sp|Q8WVT3|TPC12_HUMAN Trafficking protein particle complex subunit 12 OS=Homo sapiens OX=9606 GN=TRAPPC12 PE=1 SV=3	1	6	6	6	10.2	79.374	174460	246280	188070	112700	83607	78627	202937	91644.7	2.21439	UP	0.010409
sp|O76024|WFS1_HUMAN	WFS1	sp|O76024|WFS1_HUMAN Wolframin OS=Homo sapiens OX=9606 GN=WFS1 PE=1 SV=2	1	4	4	4	4.9	100.29	173560	212930	172630	87098		81426	186373	84262	2.21183	UP	0.0096719
sp|P61604|CH10_HUMAN	HSPE1	sp|P61604|CH10_HUMAN 10 kDa heat shock protein, mitochondrial OS=Homo sapiens OX=9606 GN=HSPE1 PE=1 SV=2	1	8	8	8	62.7	10.932	36639000	34750000	34774000	15350000	16874000	15834000	3.53877e+07	1.60193e+07	2.20906	UP	1.48684e-05
sp|Q86VI3|IQGA3_HUMAN	IQGAP3	sp|Q86VI3|IQGA3_HUMAN Ras GTPase-activating-like protein IQGAP3 OS=Homo sapiens OX=9606 GN=IQGAP3 PE=1 SV=2	1	20	18	18	15.9	184.7	430640	381890	381470	178750	154760	207080	398000	180197	2.2087	UP	0.000610201
sp|Q9Y5J7|TIM9_HUMAN	TIMM9	sp|Q9Y5J7|TIM9_HUMAN Mitochondrial import inner membrane translocase subunit Tim9 OS=Homo sapiens OX=9606 GN=TIMM9 PE=1 SV=1	1	5	5	5	68.5	10.378	3711100	3425900	2898400	1426900	1632200	1490300	3.34513e+06	1.51647e+06	2.20587	UP	0.00173981
sp|P49959|MRE11_HUMAN	MRE11	sp|P49959|MRE11_HUMAN Double-strand break repair protein MRE11 OS=Homo sapiens OX=9606 GN=MRE11 PE=1 SV=3	1	14	14	14	19.4	80.592	454020	545420	556600	194720	313030	198970	518680	235573	2.20178	UP	0.00499656
sp|Q9Y6K9|NEMO_HUMAN	IKBKG	sp|Q9Y6K9|NEMO_HUMAN NF-kappa-B essential modulator OS=Homo sapiens OX=9606 GN=IKBKG PE=1 SV=2	1	4	4	4	13.4	48.197	239720	234510	266570	55786	140390	140570	246933	112249	2.19988	UP	0.0108199
sp|Q9UMS0|NFU1_HUMAN	NFU1	sp|Q9UMS0|NFU1_HUMAN NFU1 iron-sulfur cluster scaffold homolog, mitochondrial OS=Homo sapiens OX=9606 GN=NFU1 PE=1 SV=2	1	5	5	5	26	28.462	894890	1152100	951160	555230	455840	352800	999383	454623	2.19827	UP	0.00503666
sp|Q6KCM7|SCMC2_HUMAN	SLC25A25	sp|Q6KCM7|SCMC2_HUMAN Calcium-binding mitochondrial carrier protein SCaMC-2 OS=Homo sapiens OX=9606 GN=SLC25A25 PE=1 SV=1	1	3	3	3	9.4	52.662	195600	275600	235700	101020		113780	235633	107400	2.19398	UP	0.0239102
sp|Q9UJX3|APC7_HUMAN	ANAPC7	sp|Q9UJX3|APC7_HUMAN Anaphase-promoting complex subunit 7 OS=Homo sapiens OX=9606 GN=ANAPC7 PE=1 SV=4	1	13	13	13	27.9	66.855	1204300	1280200	959940	435180	560710	574360	1.14815e+06	523417	2.19356	UP	0.00418659
sp|O94916|NFAT5_HUMAN	NFAT5	sp|O94916|NFAT5_HUMAN Nuclear factor of activated T-cells 5 OS=Homo sapiens OX=9606 GN=NFAT5 PE=1 SV=1	1	5	5	5	4.4	165.76	305440	274350	271730	123540	135620	130420	283840	129860	2.18574	UP	0.000172528
sp|Q96SB3|NEB2_HUMAN;sp|Q9ULJ8|NEB1_HUMAN	PPP1R9B	sp|Q96SB3|NEB2_HUMAN Neurabin-2 OS=Homo sapiens OX=9606 GN=PPP1R9B PE=1 SV=3	2	8	8	8	11	89.333	245930	288850	180510	80711	116640	129940	238430	109097	2.18549	UP	0.0204645
sp|O75306|NDUS2_HUMAN	NDUFS2	sp|O75306|NDUS2_HUMAN NADH dehydrogenase [ubiquinone] iron-sulfur protein 2, mitochondrial OS=Homo sapiens OX=9606 GN=NDUFS2 PE=1 SV=2	1	14	14	14	40.6	52.545	2854700	3164700	3425200	1413400	1438500	1473900	3148200	1.44193e+06	2.18332	UP	0.000503175
sp|P10606|COX5B_HUMAN	COX5B	sp|P10606|COX5B_HUMAN Cytochrome c oxidase subunit 5B, mitochondrial OS=Homo sapiens OX=9606 GN=COX5B PE=1 SV=2	1	3	3	3	34.1	13.696	1851300	1926800	1688900	632920	1028500	842890	1.82233e+06	834770	2.18304	UP	0.00181145
sp|Q8WTW3|COG1_HUMAN	COG1	sp|Q8WTW3|COG1_HUMAN Conserved oligomeric Golgi complex subunit 1 OS=Homo sapiens OX=9606 GN=COG1 PE=1 SV=1	1	12	12	12	18.2	108.98	190350	321870	226060	99359	144020	95304	246093	112894	2.17986	UP	0.0344354
sp|P06737|PYGL_HUMAN	PYGL	sp|P06737|PYGL_HUMAN Glycogen phosphorylase, liver form OS=Homo sapiens OX=9606 GN=PYGL PE=1 SV=4	1	18	16	15	27.4	97.147	1543500	1460300	1379700	666530	669520	675550	1.46117e+06	670533	2.17911	UP	7.54445e-05
sp|P54619|AAKG1_HUMAN	PRKAG1	sp|P54619|AAKG1_HUMAN 5-AMP-activated protein kinase subunit gamma-1 OS=Homo sapiens OX=9606 GN=PRKAG1 PE=1 SV=1	1	8	8	7	28.4	37.579	828110	627560	813070	364240	322680	355440	756247	347453	2.17654	UP	0.00340024
sp|Q96JH7|VCIP1_HUMAN	VCPIP1	sp|Q96JH7|VCIP1_HUMAN Deubiquitinating protein VCPIP1 OS=Homo sapiens OX=9606 GN=VCPIP1 PE=1 SV=2	1	18	18	18	21	134.32	821340	870110	917530	426000	388180	387110	869660	400430	2.17182	UP	0.000105126
sp|Q92878|RAD50_HUMAN	RAD50	sp|Q92878|RAD50_HUMAN DNA repair protein RAD50 OS=Homo sapiens OX=9606 GN=RAD50 PE=1 SV=1	1	19	19	19	15	153.89	1219500	1137300	1144200	560630	544020	507950	1167000	537533	2.17103	UP	3.28784e-05
sp|Q8WUA4|TF3C2_HUMAN	GTF3C2	sp|Q8WUA4|TF3C2_HUMAN General transcription factor 3C polypeptide 2 OS=Homo sapiens OX=9606 GN=GTF3C2 PE=1 SV=2	1	7	7	7	9.4	100.68	150310	162130	155070	75527	58198	81719	155837	71814.7	2.16998	UP	0.000427852
sp|P05067|A4_HUMAN	APP	sp|P05067|A4_HUMAN Amyloid-beta precursor protein OS=Homo sapiens OX=9606 GN=APP PE=1 SV=3	1	14	14	14	25.2	86.942	1900300	2151500	1602400	759780	843650	1003000	1.88473e+06	868810	2.16933	UP	0.00428913
sp|Q9Y263|PLAP_HUMAN	PLAA	sp|Q9Y263|PLAP_HUMAN Phospholipase A-2-activating protein OS=Homo sapiens OX=9606 GN=PLAA PE=1 SV=2	1	19	19	19	30.4	87.156	2273400	2711700	2318000	974160	1318400	1074000	2.43437e+06	1.12219e+06	2.16931	UP	0.00161236
sp|Q9ULT8|HECD1_HUMAN	HECTD1	sp|Q9ULT8|HECD1_HUMAN E3 ubiquitin-protein ligase HECTD1 OS=Homo sapiens OX=9606 GN=HECTD1 PE=1 SV=3	1	33	33	33	15.5	289.38	1988700	2021700	1853400	873670	924720	905530	1954600	901307	2.16863	UP	3.95447e-05
sp|O14980|XPO1_HUMAN	XPO1	sp|O14980|XPO1_HUMAN Exportin-1 OS=Homo sapiens OX=9606 GN=XPO1 PE=1 SV=1	1	31	31	31	35	123.38	8658400	8138300	8214000	3669400	3812200	4062400	8336900	3848000	2.16655	UP	2.27685e-05
sp|Q9BXB4|OSB11_HUMAN	OSBPL11	sp|Q9BXB4|OSB11_HUMAN Oxysterol-binding protein-related protein 11 OS=Homo sapiens OX=9606 GN=OSBPL11 PE=1 SV=2	1	7	7	6	12	83.642	557670	594950	694060	290320	223360	340520	615560	284733	2.16188	UP	0.00335506
sp|P42574|CASP3_HUMAN	CASP3	sp|P42574|CASP3_HUMAN Caspase-3 OS=Homo sapiens OX=9606 GN=CASP3 PE=1 SV=2	1	7	7	7	31.8	31.608	886800	797300	806010	374750	272580	507620	830037	384983	2.15603	UP	0.00380483
sp|P06576|ATPB_HUMAN	ATP5F1B	sp|P06576|ATPB_HUMAN ATP synthase subunit beta, mitochondrial OS=Homo sapiens OX=9606 GN=ATP5F1B PE=1 SV=3	1	19	19	19	46.7	56.559	58855000	61665000	77322000	31952000	27182000	32631000	6.59473e+07	3.05883e+07	2.15596	UP	0.0041344
sp|Q9ULU4|PKCB1_HUMAN	ZMYND8	sp|Q9ULU4|PKCB1_HUMAN Protein kinase C-binding protein 1 OS=Homo sapiens OX=9606 GN=ZMYND8 PE=1 SV=2	1	14	14	14	17.1	131.69	727460	675450	732790	308130	382740	300530	711900	330467	2.15423	UP	0.000282936
sp|P42356|PI4KA_HUMAN;sp|A4QPH2|PI4P2_HUMAN;sp|Q8N8J0|PI4P1_HUMAN	PI4KA	sp|P42356|PI4KA_HUMAN Phosphatidylinositol 4-kinase alpha OS=Homo sapiens OX=9606 GN=PI4KA PE=1 SV=4	3	8	8	8	5.2	236.83	156430	168810	202680	96699	26953	121890	175973	81847.3	2.15002	UP	0.0407174
sp|Q9H1K1|ISCU_HUMAN	ISCU	sp|Q9H1K1|ISCU_HUMAN Iron-sulfur cluster assembly enzyme ISCU, mitochondrial OS=Homo sapiens OX=9606 GN=ISCU PE=1 SV=2	1	5	5	5	38.9	17.999	891920	572770	635510	421670	161660	394240	700067	325857	2.14839	UP	0.0428953
sp|P28070|PSB4_HUMAN	PSMB4	sp|P28070|PSB4_HUMAN Proteasome subunit beta type-4 OS=Homo sapiens OX=9606 GN=PSMB4 PE=1 SV=4	1	6	6	6	31.8	29.204	4482300	3791000	4324500	2088300	1727900	2054100	4.19927e+06	1.95677e+06	2.14602	UP	0.000714388
sp|Q96SB8|SMC6_HUMAN	SMC6	sp|Q96SB8|SMC6_HUMAN Structural maintenance of chromosomes protein 6 OS=Homo sapiens OX=9606 GN=SMC6 PE=1 SV=2	1	13	13	13	15.1	126.32	387490	468710	402510	195130	188770	202890	419570	195597	2.14508	UP	0.000896518
sp|P51946|CCNH_HUMAN	CCNH	sp|P51946|CCNH_HUMAN Cyclin-H OS=Homo sapiens OX=9606 GN=CCNH PE=1 SV=1	1	7	7	7	27.6	37.643	236110	320030	445320	193810	138020	135140	333820	155657	2.14459	UP	0.0489975
sp|O43166|SI1L1_HUMAN	SIPA1L1	sp|O43166|SI1L1_HUMAN Signal-induced proliferation-associated 1-like protein 1 OS=Homo sapiens OX=9606 GN=SIPA1L1 PE=1 SV=4	1	11	11	9	8.4	200.03	148500	137070	146170	81019	70452	49899	143913	67123.3	2.14401	UP	0.00142104
sp|Q9P0L0|VAPA_HUMAN	VAPA	sp|Q9P0L0|VAPA_HUMAN Vesicle-associated membrane protein-associated protein A OS=Homo sapiens OX=9606 GN=VAPA PE=1 SV=3	1	10	10	9	36.5	27.893	10278000	11204000	10955000	5153900	5337700	4640700	1.08123e+07	5044100	2.14356	UP	7.62568e-05
sp|Q9NXR7|BABA2_HUMAN	BABAM2	sp|Q9NXR7|BABA2_HUMAN BRISC and BRCA1-A complex member 2 OS=Homo sapiens OX=9606 GN=BABAM2 PE=1 SV=2	1	4	4	4	12.5	43.551	325460	335030	353780	157080	163370	152960	338090	157803	2.14248	UP	3.42998e-05
sp|P09525|ANXA4_HUMAN	ANXA4	sp|P09525|ANXA4_HUMAN Annexin A4 OS=Homo sapiens OX=9606 GN=ANXA4 PE=1 SV=4	1	13	13	13	46.1	35.882	3014600	2305500	2670300	1269200	1128600	1335700	2.66347e+06	1244500	2.14019	UP	0.002667
sp|Q9NVA1|UQCC1_HUMAN	UQCC1	sp|Q9NVA1|UQCC1_HUMAN Ubiquinol-cytochrome-c reductase complex assembly factor 1 OS=Homo sapiens OX=9606 GN=UQCC1 PE=1 SV=3	1	5	5	5	18.7	34.6	475110	583300	646660	251140	304620	243990	568357	266583	2.132	UP	0.00490006
sp|Q9UBW8|CSN7A_HUMAN	COPS7A	sp|Q9UBW8|CSN7A_HUMAN COP9 signalosome complex subunit 7a OS=Homo sapiens OX=9606 GN=COPS7A PE=1 SV=1	1	7	7	7	31.6	30.276	1205900	1245000	1329800	604900	563090	608280	1.26023e+06	592090	2.12845	UP	7.05519e-05
sp|Q9H7Z6|KAT8_HUMAN	KAT8	sp|Q9H7Z6|KAT8_HUMAN Histone acetyltransferase KAT8 OS=Homo sapiens OX=9606 GN=KAT8 PE=1 SV=2	1	5	4	4	14.8	52.402	209170	157240	160920	91790	83166	72860	175777	82605.3	2.12791	UP	0.00611575
sp|P26885|FKBP2_HUMAN	FKBP2	sp|P26885|FKBP2_HUMAN Peptidyl-prolyl cis-trans isomerase FKBP2 OS=Homo sapiens OX=9606 GN=FKBP2 PE=1 SV=2	1	4	4	4	27.5	15.649	1497800	1288800	1350700	662300	550790	735540	1379100	649543	2.12318	UP	0.000882667
sp|Q05086|UBE3A_HUMAN	UBE3A	sp|Q05086|UBE3A_HUMAN Ubiquitin-protein ligase E3A OS=Homo sapiens OX=9606 GN=UBE3A PE=1 SV=4	1	15	15	15	20.2	100.69	1070800	774370	598140	415730	431520	304210	814437	383820	2.12192	UP	0.0400005
sp|P62341|SELT_HUMAN	SELENOT	sp|P62341|SELT_HUMAN Thioredoxin reductase-like selenoprotein T OS=Homo sapiens OX=9606 GN=SELENOT PE=1 SV=2	1	3	3	3	17.9	22.324	961200	1153500	875400	329870	655950	429040	996700	471620	2.11335	UP	0.0143583
sp|P17480|UBF1_HUMAN	UBTF	sp|P17480|UBF1_HUMAN Nucleolar transcription factor 1 OS=Homo sapiens OX=9606 GN=UBTF PE=1 SV=1	1	19	19	18	30	89.405	3597900	3802600	3509500	1606900	1805900	1752600	3.63667e+06	1721800	2.11213	UP	5.3623e-05
sp|Q9BZK7|TBL1R_HUMAN	TBL1XR1	sp|Q9BZK7|TBL1R_HUMAN F-box-like/WD repeat-containing protein TBL1XR1 OS=Homo sapiens OX=9606 GN=TBL1XR1 PE=1 SV=1	1	12	12	8	32.9	55.594	1631800	1526300	1264000	625120	783600	685990	1.47403e+06	698237	2.11108	UP	0.00283053
sp|O94973|AP2A2_HUMAN	AP2A2	sp|O94973|AP2A2_HUMAN AP-2 complex subunit alpha-2 OS=Homo sapiens OX=9606 GN=AP2A2 PE=1 SV=2	1	22	15	15	29.8	103.96	1343100	1205900	1341400	649800	559480	634610	1296800	614630	2.10989	UP	0.000215483
sp|Q96GQ7|DDX27_HUMAN	DDX27	sp|Q96GQ7|DDX27_HUMAN Probable ATP-dependent RNA helicase DDX27 OS=Homo sapiens OX=9606 GN=DDX27 PE=1 SV=2	1	17	17	17	23	89.834	2973900	3555100	3205800	1479500	1652100	1483900	3.24493e+06	1538500	2.10915	UP	0.000664695
sp|Q15172|2A5A_HUMAN	PPP2R5A	sp|Q15172|2A5A_HUMAN Serine/threonine-protein phosphatase 2A 56 kDa regulatory subunit alpha isoform OS=Homo sapiens OX=9606 GN=PPP2R5A PE=1 SV=1	1	5	4	4	13	56.193	221900	176650	125510	63025	117840	67703	174687	82856	2.10832	UP	0.0492903
sp|P30044|PRDX5_HUMAN	PRDX5	sp|P30044|PRDX5_HUMAN Peroxiredoxin-5, mitochondrial OS=Homo sapiens OX=9606 GN=PRDX5 PE=1 SV=4	1	8	8	8	44.9	22.086	5839500	5512000	4609400	2981500	2224300	2372900	5320300	2.52623e+06	2.10602	UP	0.00301188
sp|Q6ICB0|DESI1_HUMAN	DESI1	sp|Q6ICB0|DESI1_HUMAN Desumoylating isopeptidase 1 OS=Homo sapiens OX=9606 GN=DESI1 PE=1 SV=1	1	2	2	2	13.1	18.262	129600	102320	135860	51608		64929	122593	58268.5	2.10394	UP	0.0200884
sp|O60568|PLOD3_HUMAN	PLOD3	sp|O60568|PLOD3_HUMAN Multifunctional procollagen lysine hydroxylase and glycosyltransferase LH3 OS=Homo sapiens OX=9606 GN=PLOD3 PE=1 SV=1	1	13	13	13	22.6	84.784	2071000	1636100	1517900	672470	1044600	767050	1.74167e+06	828040	2.10336	UP	0.0106102
sp|Q12800|TFCP2_HUMAN;sp|Q9NZI6|TF2L1_HUMAN	TFCP2	sp|Q12800|TFCP2_HUMAN Alpha-globin transcription factor CP2 OS=Homo sapiens OX=9606 GN=TFCP2 PE=1 SV=2	2	4	4	3	11.4	57.255	359660	226200	272560	107720	137930	164120	286140	136590	2.09488	UP	0.0242542
sp|P53990|IST1_HUMAN	IST1	sp|P53990|IST1_HUMAN IST1 homolog OS=Homo sapiens OX=9606 GN=IST1 PE=1 SV=1	1	8	8	8	20.9	39.75	1132800	1109200	966070	447670	606950	480570	1.06936e+06	511730	2.08969	UP	0.00143568
sp|Q9NTJ5|SAC1_HUMAN	SACM1L	sp|Q9NTJ5|SAC1_HUMAN Phosphatidylinositol-3-phosphatase SAC1 OS=Homo sapiens OX=9606 GN=SACM1L PE=1 SV=2	1	19	19	19	33.2	66.966	3582000	3377800	3592000	1468100	1794300	1790100	3.51727e+06	1.68417e+06	2.08843	UP	0.000140784
sp|P22059|OSBP1_HUMAN	OSBP	sp|P22059|OSBP1_HUMAN Oxysterol-binding protein 1 OS=Homo sapiens OX=9606 GN=OSBP PE=1 SV=1	1	14	14	14	24.9	89.42	1179700	1120400	1296600	565390	616170	543030	1198900	574863	2.08554	UP	0.000371723
sp|Q14677|EPN4_HUMAN	CLINT1	sp|Q14677|EPN4_HUMAN Clathrin interactor 1 OS=Homo sapiens OX=9606 GN=CLINT1 PE=1 SV=1	1	14	14	14	25.3	68.259	2981700	3380200	2902700	1517900	1466800	1457900	3088200	1.48087e+06	2.0854	UP	0.00041822
sp|Q9Y3D3|RT16_HUMAN	MRPS16	sp|Q9Y3D3|RT16_HUMAN 28S ribosomal protein S16, mitochondrial OS=Homo sapiens OX=9606 GN=MRPS16 PE=1 SV=1	1	3	3	3	28.5	15.345	333030	356870	328370	161650	207620	119700	339423	162990	2.08248	UP	0.00278703
sp|P29218|IMPA1_HUMAN	IMPA1	sp|P29218|IMPA1_HUMAN Inositol monophosphatase 1 OS=Homo sapiens OX=9606 GN=IMPA1 PE=1 SV=1	1	7	7	7	27.1	30.188	985610	745050	732800	540450	308680	334140	821153	394423	2.08191	UP	0.0179943
sp|P05141|ADT2_HUMAN;sp|Q9H0C2|ADT4_HUMAN	SLC25A5	sp|P05141|ADT2_HUMAN ADP/ATP translocase 2 OS=Homo sapiens OX=9606 GN=SLC25A5 PE=1 SV=7	2	17	17	7	46	32.852	35241000	36864000	34632000	16205000	17609000	17455000	35579000	1.70897e+07	2.0819	UP	2.08565e-05
sp|O75190|DNJB6_HUMAN;sp|Q8WWF6|DNJB3_HUMAN;sp|Q8NHS0|DNJB8_HUMAN;sp|Q7Z6W7|DNJB7_HUMAN	DNAJB6	sp|O75190|DNJB6_HUMAN DnaJ homolog subfamily B member 6 OS=Homo sapiens OX=9606 GN=DNAJB6 PE=1 SV=2	4	8	8	7	27.6	36.087	982410	1117100	1071100	514130	542400	466700	1056870	507743	2.0815	UP	0.000265214
sp|Q06330|SUH_HUMAN	RBPJ	sp|Q06330|SUH_HUMAN Recombining binding protein suppressor of hairless OS=Homo sapiens OX=9606 GN=RBPJ PE=1 SV=3	1	13	13	13	30.2	55.637	1237100	976570	1116400	777540	304840	519720	1.11002e+06	534033	2.07857	UP	0.0209804
sp|P42025|ACTY_HUMAN	ACTR1B	sp|P42025|ACTY_HUMAN Beta-centractin OS=Homo sapiens OX=9606 GN=ACTR1B PE=1 SV=1	1	7	3	3	24.5	42.293	268380	340080	340110	115990	229590	111180	316190	152253	2.07674	UP	0.0226687
sp|Q96QR8|PURB_HUMAN	PURB	sp|Q96QR8|PURB_HUMAN Transcriptional activator protein Pur-beta OS=Homo sapiens OX=9606 GN=PURB PE=1 SV=3	1	6	6	6	19.9	33.24	629920	787480	734890	352190	338590	346040	717430	345607	2.07586	UP	0.00132418
sp|Q9Y5X1|SNX9_HUMAN	SNX9	sp|Q9Y5X1|SNX9_HUMAN Sorting nexin-9 OS=Homo sapiens OX=9606 GN=SNX9 PE=1 SV=1	1	14	14	14	26.9	66.591	2094400	2035000	2047300	1096900	901820	981400	2058900	993373	2.07263	UP	5.69741e-05
sp|Q9UNE7|CHIP_HUMAN	STUB1	sp|Q9UNE7|CHIP_HUMAN E3 ubiquitin-protein ligase CHIP OS=Homo sapiens OX=9606 GN=STUB1 PE=1 SV=2	1	8	8	8	30	34.856	922630	915570	1066800	502730	505050	393920	968333	467233	2.07248	UP	0.00122846
sp|Q9Y570|PPME1_HUMAN	PPME1	sp|Q9Y570|PPME1_HUMAN Protein phosphatase methylesterase 1 OS=Homo sapiens OX=9606 GN=PPME1 PE=1 SV=3	1	8	8	8	26.7	42.315	611060	526210	614670	283410	236440	326480	583980	282110	2.07004	UP	0.00148286
sp|Q9Y5Q9|TF3C3_HUMAN	GTF3C3	sp|Q9Y5Q9|TF3C3_HUMAN General transcription factor 3C polypeptide 3 OS=Homo sapiens OX=9606 GN=GTF3C3 PE=1 SV=1	1	12	12	12	19.2	101.27	650880	780280	759910	331400	352700	375140	730357	353080	2.06853	UP	0.000858586
sp|Q86UE4|LYRIC_HUMAN	MTDH	sp|Q86UE4|LYRIC_HUMAN Protein LYRIC OS=Homo sapiens OX=9606 GN=MTDH PE=1 SV=2	1	17	17	17	32.3	63.836	3064600	2552600	2453100	1189000	1451700	1264600	2690100	1.30177e+06	2.0665	UP	0.0024761
sp|P40763|STAT3_HUMAN	STAT3	sp|P40763|STAT3_HUMAN Signal transducer and activator of transcription 3 OS=Homo sapiens OX=9606 GN=STAT3 PE=1 SV=2	1	20	20	20	33.8	88.067	1491500	1566200	1675100	745870	769930	774470	1577600	763423	2.06648	UP	0.000113107
sp|P0DPI2|GAL3A_HUMAN;sp|A0A0B4J2D5|GAL3B_HUMAN	GATD3A	sp|P0DPI2|GAL3A_HUMAN Glutamine amidotransferase-like class 1 domain-containing protein 3A, mitochondrial OS=Homo sapiens OX=9606 GN=GATD3A PE=1 SV=1;sp|A0A0B4J2D5|GAL3B_HUMAN Glutamine amidotransferase-like class 1 domain-containing protein 3B, mitochondr	2	6	6	6	38.4	28.17	1193400	874700	1357600	548240	573700	536390	1141900	552777	2.06575	UP	0.0143378
sp|Q99755|PI51A_HUMAN;sp|O14986|PI51B_HUMAN	PIP5K1A	sp|Q99755|PI51A_HUMAN Phosphatidylinositol 4-phosphate 5-kinase type-1 alpha OS=Homo sapiens OX=9606 GN=PIP5K1A PE=1 SV=1	2	11	11	4	28.1	62.633	563930	497300	544600	249710	292690	235030	535277	259143	2.06556	UP	0.00046434
sp|Q9Y3A6|TMED5_HUMAN	TMED5	sp|Q9Y3A6|TMED5_HUMAN Transmembrane emp24 domain-containing protein 5 OS=Homo sapiens OX=9606 GN=TMED5 PE=1 SV=1	1	6	6	6	25.3	26.005	2316900	2604600	2353000	1058700	1420800	1043400	2.42483e+06	1174300	2.06492	UP	0.00121897
sp|P61009|SPCS3_HUMAN	SPCS3	sp|P61009|SPCS3_HUMAN Signal peptidase complex subunit 3 OS=Homo sapiens OX=9606 GN=SPCS3 PE=1 SV=1	1	3	3	3	17.8	20.313	1067700	1035000	1101600	458810	433890	660890	1068100	517863	2.06251	UP	0.00178284
sp|Q5SSJ5|HP1B3_HUMAN	HP1BP3	sp|Q5SSJ5|HP1B3_HUMAN Heterochromatin protein 1-binding protein 3 OS=Homo sapiens OX=9606 GN=HP1BP3 PE=1 SV=1	1	14	14	14	27.1	61.206	3425300	3249700	3141900	1686500	1508400	1568100	3272300	1.58767e+06	2.06107	UP	6.65771e-05
sp|Q12841|FSTL1_HUMAN	FSTL1	sp|Q12841|FSTL1_HUMAN Follistatin-related protein 1 OS=Homo sapiens OX=9606 GN=FSTL1 PE=1 SV=1	1	4	4	4	16.6	34.985	100950	92279	86632	51055	45047	39753	93287	45285	2.06	UP	0.000818348
sp|O15381|NVL_HUMAN	NVL	sp|O15381|NVL_HUMAN Nuclear valosin-containing protein-like OS=Homo sapiens OX=9606 GN=NVL PE=1 SV=1	1	17	17	17	24.3	95.05	757250	782550	904080	368800	322730	495600	814627	395710	2.05865	UP	0.00366676
sp|P17612|KAPCA_HUMAN	PRKACA	sp|P17612|KAPCA_HUMAN cAMP-dependent protein kinase catalytic subunit alpha OS=Homo sapiens OX=9606 GN=PRKACA PE=1 SV=2	1	7	7	4	17.9	40.589	608640	460690	667130	332790	244440	266860	578820	281363	2.0572	UP	0.0112843
sp|A6NDG6|PGP_HUMAN	PGP	sp|A6NDG6|PGP_HUMAN Glycerol-3-phosphate phosphatase OS=Homo sapiens OX=9606 GN=PGP PE=1 SV=1	1	7	7	7	29	34.006	314540	221920	258490	119110	130810	136720	264983	128880	2.05605	UP	0.00769207
sp|Q01804|OTUD4_HUMAN	OTUD4	sp|Q01804|OTUD4_HUMAN OTU domain-containing protein 4 OS=Homo sapiens OX=9606 GN=OTUD4 PE=1 SV=4	1	14	14	14	16.3	124.04	584790	615380	416390	406830	193260	187380	538853	262490	2.05285	UP	0.0438146
sp|Q9Y3A3|PHOCN_HUMAN	MOB4	sp|Q9Y3A3|PHOCN_HUMAN MOB-like protein phocein OS=Homo sapiens OX=9606 GN=MOB4 PE=1 SV=1	1	5	5	5	28	26.032	594190	396710	501510	200780	228390	299440	497470	242870	2.0483	UP	0.0165702
sp|P08238|HS90B_HUMAN;sp|Q58FF7|H90B3_HUMAN	HSP90AB1	sp|P08238|HS90B_HUMAN Heat shock protein HSP 90-beta OS=Homo sapiens OX=9606 GN=HSP90AB1 PE=1 SV=4	2	51	51	27	64.2	83.263	288280000	275790000	259530000	117180000	156120000	129290000	2.74533e+08	1.34197e+08	2.04575	UP	0.000588305
sp|Q9Y5Y5|PEX16_HUMAN	PEX16	sp|Q9Y5Y5|PEX16_HUMAN Peroxisomal membrane protein PEX16 OS=Homo sapiens OX=9606 GN=PEX16 PE=1 SV=2	1	4	4	4	13.4	38.628	296830	272180	307490	130570	136570	161490	292167	142877	2.04489	UP	0.000450926
sp|Q05209|PTN12_HUMAN	PTPN12	sp|Q05209|PTN12_HUMAN Tyrosine-protein phosphatase non-receptor type 12 OS=Homo sapiens OX=9606 GN=PTPN12 PE=1 SV=3	1	15	15	15	27.1	88.105	822620	816460	850800	385730	457380	379860	829960	407657	2.03593	UP	9.85638e-05
sp|P51608|MECP2_HUMAN	MECP2	sp|P51608|MECP2_HUMAN Methyl-CpG-binding protein 2 OS=Homo sapiens OX=9606 GN=MECP2 PE=1 SV=1	1	8	8	8	24.5	52.44	421630	404560	316080	156410	215470	189390	380757	187090	2.03515	UP	0.00630759
sp|Q9Y3C1|NOP16_HUMAN	NOP16	sp|Q9Y3C1|NOP16_HUMAN Nucleolar protein 16 OS=Homo sapiens OX=9606 GN=NOP16 PE=1 SV=2	1	7	7	7	34.8	21.188	1019700	1130300	992440	464190	641200	439200	1047480	514863	2.03448	UP	0.00221317
sp|P62879|GBB2_HUMAN;sp|Q9BRK4|LZTS2_HUMAN	GNB2	sp|P62879|GBB2_HUMAN Guanine nucleotide-binding protein G(I)/G(S)/G(T) subunit beta-2 OS=Homo sapiens OX=9606 GN=GNB2 PE=1 SV=3	2	12	12	3	38.5	37.331	7769000	6719000	7224700	3416700	3544500	3713100	7.23757e+06	3558100	2.03411	UP	0.000307488
sp|P61966|AP1S1_HUMAN;sp|Q96PC3|AP1S3_HUMAN	AP1S1	sp|P61966|AP1S1_HUMAN AP-1 complex subunit sigma-1A OS=Homo sapiens OX=9606 GN=AP1S1 PE=1 SV=1	2	4	4	2	25.3	18.733	995060	909700	1002000	473680	462570	493070	968920	476440	2.03367	UP	9.16085e-05
sp|Q14344|GNA13_HUMAN	GNA13	sp|Q14344|GNA13_HUMAN Guanine nucleotide-binding protein subunit alpha-13 OS=Homo sapiens OX=9606 GN=GNA13 PE=1 SV=2	1	9	9	9	28.6	44.049	642600	595320	706010	391090	271370	293590	647977	318683	2.03329	UP	0.00251177
sp|Q00577|PURA_HUMAN	PURA	sp|Q00577|PURA_HUMAN Transcriptional activator protein Pur-alpha OS=Homo sapiens OX=9606 GN=PURA PE=1 SV=2	1	5	5	5	18	34.91	526390	503060	447770	270250	219120	238180	492407	242517	2.0304	UP	0.000833551
sp|P27797|CALR_HUMAN	CALR	sp|P27797|CALR_HUMAN Calreticulin OS=Homo sapiens OX=9606 GN=CALR PE=1 SV=1	1	17	17	17	41	48.141	28656000	28872000	25014000	12436000	13182000	15040000	27514000	1.35527e+07	2.03015	UP	0.000688934
sp|P21281|VATB2_HUMAN;sp|P15313|VATB1_HUMAN	ATP6V1B2	sp|P21281|VATB2_HUMAN V-type proton ATPase subunit B, brain isoform OS=Homo sapiens OX=9606 GN=ATP6V1B2 PE=1 SV=3	2	15	15	15	37.4	56.5	3657800	3762400	4159300	1930200	1822100	1968600	3.85983e+06	1.90697e+06	2.02407	UP	0.000251902
sp|Q6PD62|CTR9_HUMAN	CTR9	sp|Q6PD62|CTR9_HUMAN RNA polymerase-associated protein CTR9 homolog OS=Homo sapiens OX=9606 GN=CTR9 PE=1 SV=1	1	17	17	17	16.1	133.5	1517500	1613400	1407600	693960	732220	817780	1.51283e+06	747987	2.02254	UP	0.000394454
sp|O75934|SPF27_HUMAN	BCAS2	sp|O75934|SPF27_HUMAN Pre-mRNA-splicing factor SPF27 OS=Homo sapiens OX=9606 GN=BCAS2 PE=1 SV=1	1	10	10	10	43.1	26.131	2202500	2325100	2085900	932960	1248800	1095000	2204500	1.09225e+06	2.0183	UP	0.000626326
sp|Q9HBI1|PARVB_HUMAN	PARVB	sp|Q9HBI1|PARVB_HUMAN Beta-parvin OS=Homo sapiens OX=9606 GN=PARVB PE=1 SV=1	1	5	3	3	17	41.714	169110	159420	174740	131780	69289	48421	167757	83163.3	2.0172	UP	0.0292365
sp|P68402|PA1B2_HUMAN	PAFAH1B2	sp|P68402|PA1B2_HUMAN Platelet-activating factor acetylhydrolase IB subunit alpha2 OS=Homo sapiens OX=9606 GN=PAFAH1B2 PE=1 SV=1	1	4	4	4	26.2	25.569	1099000	783880	962580	505920	390930	514670	948487	470507	2.01588	UP	0.00864539
sp|P99999|CYC_HUMAN;CON__P62894	CYCS	sp|P99999|CYC_HUMAN Cytochrome c OS=Homo sapiens OX=9606 GN=CYCS PE=1 SV=2	2	5	5	5	48.6	11.749	4045200	4298000	5365400	1853900	2123800	2833000	4.56953e+06	2.27023e+06	2.0128	UP	0.00996666
sp|Q8N9N8|EIF1A_HUMAN	EIF1AD	sp|Q8N9N8|EIF1A_HUMAN Probable RNA-binding protein EIF1AD OS=Homo sapiens OX=9606 GN=EIF1AD PE=1 SV=1	1	4	4	4	29.1	19.053	311800	359730	318910	173830	147530	170790	330147	164050	2.01248	UP	0.000627256
sp|P27694|RFA1_HUMAN	RPA1	sp|P27694|RFA1_HUMAN Replication protein A 70 kDa DNA-binding subunit OS=Homo sapiens OX=9606 GN=RPA1 PE=1 SV=2	1	22	22	22	34.3	68.137	2005800	1893500	2082500	976660	964640	1038000	1.99393e+06	993100	2.00779	UP	7.27162e-05
sp|O60884|DNJA2_HUMAN	DNAJA2	sp|O60884|DNJA2_HUMAN DnaJ homolog subfamily A member 2 OS=Homo sapiens OX=9606 GN=DNAJA2 PE=1 SV=1	1	12	12	12	30.1	45.745	3439500	3345400	3079200	1568300	1707600	1642600	3.28803e+06	1639500	2.00551	UP	0.000138313
sp|Q15006|EMC2_HUMAN	EMC2	sp|Q15006|EMC2_HUMAN ER membrane protein complex subunit 2 OS=Homo sapiens OX=9606 GN=EMC2 PE=1 SV=1	1	7	7	7	28.6	34.833	1819400	1563300	1540500	727490	870760	860530	1.64107e+06	819593	2.00229	UP	0.0012252
sp|P13804|ETFA_HUMAN	ETFA	sp|P13804|ETFA_HUMAN Electron transfer flavoprotein subunit alpha, mitochondrial OS=Homo sapiens OX=9606 GN=ETFA PE=1 SV=1	1	13	13	13	53.2	35.079	4605200	8119200	8286000	3086800	3354100	4058500	7.00347e+06	3499800	2.0011	UP	0.0469673
sp|P61970|NTF2_HUMAN	NUTF2	sp|P61970|NTF2_HUMAN Nuclear transport factor 2 OS=Homo sapiens OX=9606 GN=NUTF2 PE=1 SV=1	1	4	4	4	51.2	14.478	235860	240510	250580	558540	398020	501300	242317	485953	0.498642	DOWN	0.00667442
sp|Q96AD5|PLPL2_HUMAN	PNPLA2	sp|Q96AD5|PLPL2_HUMAN Patatin-like phospholipase domain-containing protein 2 OS=Homo sapiens OX=9606 GN=PNPLA2 PE=1 SV=1	1	5	5	5	12.9	55.315	70296	70434	68601	190280	109900	122430	69777	140870	0.495329	DOWN	0.046559
sp|Q14247|SRC8_HUMAN	CTTN	sp|Q14247|SRC8_HUMAN Src substrate cortactin OS=Homo sapiens OX=9606 GN=CTTN PE=1 SV=2	1	22	22	22	42.4	61.585	3723800	3147200	3329700	6614600	8018200	5973800	3.40023e+06	6.86887e+06	0.495021	DOWN	0.00522404
sp|Q68CQ7|GL8D1_HUMAN	GLT8D1	sp|Q68CQ7|GL8D1_HUMAN Glycosyltransferase 8 domain-containing protein 1 OS=Homo sapiens OX=9606 GN=GLT8D1 PE=1 SV=2	1	6	6	6	25.9	41.935	82982	65150	104930	183560	154050	173930	84354	170513	0.494706	DOWN	0.00393871
sp|O94822|LTN1_HUMAN	LTN1	sp|O94822|LTN1_HUMAN E3 ubiquitin-protein ligase listerin OS=Homo sapiens OX=9606 GN=LTN1 PE=1 SV=6	1	23	23	23	15.8	200.55	436770	822450	463590	947100	1322500	1215000	574270	1.16153e+06	0.494407	DOWN	0.0245651
sp|Q9Y3B9|RRP15_HUMAN	RRP15	sp|Q9Y3B9|RRP15_HUMAN RRP15-like protein OS=Homo sapiens OX=9606 GN=RRP15 PE=1 SV=2	1	9	9	9	27.3	31.484	222140	235800	275290	660920	430550	391650	244410	494373	0.494383	DOWN	0.043127
sp|P38432|COIL_HUMAN	COIL	sp|P38432|COIL_HUMAN Coilin OS=Homo sapiens OX=9606 GN=COIL PE=1 SV=1	1	7	7	7	15.1	62.608	166060	162110	185340	451960	316960	270280	171170	346400	0.49414	DOWN	0.0332396
sp|Q15648|MED1_HUMAN	MED1	sp|Q15648|MED1_HUMAN Mediator of RNA polymerase II transcription subunit 1 OS=Homo sapiens OX=9606 GN=MED1 PE=1 SV=4	1	16	16	16	15.4	168.48	171480	202450	182440	356620	384210	386230	185457	375687	0.493647	DOWN	0.000133513
sp|Q15642|CIP4_HUMAN	TRIP10	sp|Q15642|CIP4_HUMAN Cdc42-interacting protein 4 OS=Homo sapiens OX=9606 GN=TRIP10 PE=1 SV=3	1	9	9	9	19.6	68.351	270770	186140		525980	398040	464730	228455	462917	0.493512	DOWN	0.0262434
sp|P51452|DUS3_HUMAN	DUSP3	sp|P51452|DUS3_HUMAN Dual specificity protein phosphatase 3 OS=Homo sapiens OX=9606 GN=DUSP3 PE=1 SV=1	1	5	5	5	37.8	20.478	309850	318550	311930	545040	731330	634070	313443	636813	0.492206	DOWN	0.00387296
sp|P09651|ROA1_HUMAN;sp|Q32P51|RA1L2_HUMAN	HNRNPA1; HNRNPA1L2	sp|P09651|ROA1_HUMAN Heterogeneous nuclear ribonucleoprotein A1 OS=Homo sapiens OX=9606 GN=HNRNPA1 PE=1 SV=5;sp|Q32P51|RA1L2_HUMAN Heterogeneous nuclear ribonucleoprotein A1-like 2 OS=Homo sapiens OX=9606 GN=HNRNPA1L2 PE=2 SV=2	2	14	13	13	42.5	38.746	14092000	16267000	14867000	30077000	29532000	32311000	1.50753e+07	30640000	0.492015	DOWN	0.000126113
sp|P28715|ERCC5_HUMAN	ERCC5	sp|P28715|ERCC5_HUMAN DNA repair protein complementing XP-G cells OS=Homo sapiens OX=9606 GN=ERCC5 PE=1 SV=3	1	13	13	13	14.8	133.11	170550	176700		365080	324840	369530	173625	353150	0.491647	DOWN	0.00232104
sp|O60506|HNRPQ_HUMAN	SYNCRIP	sp|O60506|HNRPQ_HUMAN Heterogeneous nuclear ribonucleoprotein Q OS=Homo sapiens OX=9606 GN=SYNCRIP PE=1 SV=2	1	28	20	20	48	69.602	5710300	5786000	5484100	11311000	11939000	11322000	5.66013e+06	11524000	0.49116	DOWN	1.32187e-05
sp|P61081|UBC12_HUMAN	UBE2M	sp|P61081|UBC12_HUMAN NEDD8-conjugating enzyme Ubc12 OS=Homo sapiens OX=9606 GN=UBE2M PE=1 SV=1	1	7	7	7	42.6	20.9	1592800	1372800	1151600	2512200	3349700	2527200	1372400	2.79637e+06	0.49078	DOWN	0.00948445
sp|O43390|HNRPR_HUMAN	HNRNPR	sp|O43390|HNRPR_HUMAN Heterogeneous nuclear ribonucleoprotein R OS=Homo sapiens OX=9606 GN=HNRNPR PE=1 SV=1	1	30	30	22	48.8	70.942	6384200	6249100	7080400	13994000	13412000	13026000	6.57123e+06	1.34773e+07	0.487577	DOWN	5.4712e-05
sp|P57088|TMM33_HUMAN	TMEM33	sp|P57088|TMM33_HUMAN Transmembrane protein 33 OS=Homo sapiens OX=9606 GN=TMEM33 PE=1 SV=2	1	8	8	8	33.6	27.978	1055300	1247700	1258900	2172400	2557900	2575500	1187300	2.43527e+06	0.487544	DOWN	0.00106095
sp|Q02241|KIF23_HUMAN	KIF23	sp|Q02241|KIF23_HUMAN Kinesin-like protein KIF23 OS=Homo sapiens OX=9606 GN=KIF23 PE=1 SV=3	1	10	10	10	15.5	110.06	249810	150590	227840	420560	423460	448370	209413	430797	0.486107	DOWN	0.00212264
sp|Q96PV6|LENG8_HUMAN	LENG8	sp|Q96PV6|LENG8_HUMAN Leukocyte receptor cluster member 8 OS=Homo sapiens OX=9606 GN=LENG8 PE=1 SV=3	1	14	14	14	27.4	88.156	192620	153890	161480	311620	366860	367510	169330	348663	0.485655	DOWN	0.00123018
sp|Q9Y5L0|TNPO3_HUMAN	TNPO3	sp|Q9Y5L0|TNPO3_HUMAN Transportin-3 OS=Homo sapiens OX=9606 GN=TNPO3 PE=1 SV=3	1	23	23	23	34.3	104.2	961110	1007100	826640	1864200	1924300	1975000	931617	1.92117e+06	0.484922	DOWN	9.53842e-05
sp|P48651|PTSS1_HUMAN	PTDSS1	sp|P48651|PTSS1_HUMAN Phosphatidylserine synthase 1 OS=Homo sapiens OX=9606 GN=PTDSS1 PE=1 SV=1	1	7	7	7	18.4	55.527	200750	184350	230490	399610	403420	471190	205197	424740	0.483111	DOWN	0.00122483
sp|P51398|RT29_HUMAN	DAP3	sp|P51398|RT29_HUMAN 28S ribosomal protein S29, mitochondrial OS=Homo sapiens OX=9606 GN=DAP3 PE=1 SV=1	1	8	8	8	23.4	45.566	371580	526580	475210	732040	1267000	859610	457790	952883	0.480426	DOWN	0.0418276
sp|Q9P0J1|PDP1_HUMAN	PDP1	sp|Q9P0J1|PDP1_HUMAN [Pyruvate dehydrogenase [acetyl-transferring]]-phosphatase 1, mitochondrial OS=Homo sapiens OX=9606 GN=PDP1 PE=1 SV=3	1	11	11	11	31.1	61.053	276900	201760	246280	517240	533960	458630	241647	503277	0.480147	DOWN	0.00115922
sp|Q9C0C4|SEM4C_HUMAN	SEMA4C	sp|Q9C0C4|SEM4C_HUMAN Semaphorin-4C OS=Homo sapiens OX=9606 GN=SEMA4C PE=1 SV=2	1	3	3	3	4.4	92.622	391200	442910	605320	983120		1018800	479810	1000960	0.47935	DOWN	0.00853217
sp|Q9UQ35|SRRM2_HUMAN	SRRM2	sp|Q9UQ35|SRRM2_HUMAN Serine/arginine repetitive matrix protein 2 OS=Homo sapiens OX=9606 GN=SRRM2 PE=1 SV=2	1	37	37	37	19.7	299.61	1760400	2126000	1755000	3595700	4350600	3859900	1.88047e+06	3935400	0.477834	DOWN	0.00124887
sp|O60869|EDF1_HUMAN	EDF1	sp|O60869|EDF1_HUMAN Endothelial differentiation-related factor 1 OS=Homo sapiens OX=9606 GN=EDF1 PE=1 SV=1	1	6	6	6	38.5	16.368	608900	508120	658520	1226600	1195500	1301300	591847	1.24113e+06	0.47686	DOWN	0.00027934
sp|Q99426|TBCB_HUMAN	TBCB	sp|Q99426|TBCB_HUMAN Tubulin-folding cofactor B OS=Homo sapiens OX=9606 GN=TBCB PE=1 SV=2	1	8	8	8	33.2	27.325	516820	500160	724090	1223900	1328000	1106600	580357	1219500	0.475897	DOWN	0.00267657
sp|Q5GLZ8|HERC4_HUMAN	HERC4	sp|Q5GLZ8|HERC4_HUMAN Probable E3 ubiquitin-protein ligase HERC4 OS=Homo sapiens OX=9606 GN=HERC4 PE=1 SV=1	1	14	14	14	20.1	118.56	275600	263350	317520	630910	630270	542380	285490	601187	0.474877	DOWN	0.000720674
sp|P18583|SON_HUMAN	SON	sp|P18583|SON_HUMAN Protein SON OS=Homo sapiens OX=9606 GN=SON PE=1 SV=4	1	25	25	25	14.7	263.83	749580	904290	998480	2370300	1347300	1872800	884117	1.86347e+06	0.474447	DOWN	0.0322763
sp|P35610|SOAT1_HUMAN	SOAT1	sp|P35610|SOAT1_HUMAN Sterol O-acyltransferase 1 OS=Homo sapiens OX=9606 GN=SOAT1 PE=1 SV=3	1	9	9	9	17.6	64.734	308940	343850	307720	646480	714930	667960	320170	676457	0.473305	DOWN	0.000108988
sp|O43491|E41L2_HUMAN	EPB41L2	sp|O43491|E41L2_HUMAN Band 4.1-like protein 2 OS=Homo sapiens OX=9606 GN=EPB41L2 PE=1 SV=1	1	25	25	23	34.3	112.59	952150	1001500	1157900	2133500	2020300	2422000	1.03718e+06	2.19193e+06	0.473182	DOWN	0.00101714
sp|Q9H6V9|LDAH_HUMAN	LDAH	sp|Q9H6V9|LDAH_HUMAN Lipid droplet-associated hydrolase OS=Homo sapiens OX=9606 GN=LDAH PE=1 SV=1	1	2	2	2	7.4	37.318	122880	95361	117530	248830	189220	276060	111924	238037	0.470195	DOWN	0.00950142
sp|Q9H910|JUPI2_HUMAN	JPT2	sp|Q9H910|JUPI2_HUMAN Jupiter microtubule associated homolog 2 OS=Homo sapiens OX=9606 GN=JPT2 PE=1 SV=1	1	6	6	5	50	20.063		295040	379900	740550	791080	634260	337470	721963	0.467434	DOWN	0.0107393
sp|Q7Z4H7|HAUS6_HUMAN	HAUS6	sp|Q7Z4H7|HAUS6_HUMAN HAUS augmin-like complex subunit 6 OS=Homo sapiens OX=9606 GN=HAUS6 PE=1 SV=2	1	5	5	5	7.4	108.62	43765		36047	96116	83410	76813	39906	85446.3	0.46703	DOWN	0.0102225
sp|O00148|DX39A_HUMAN	DDX39A	sp|O00148|DX39A_HUMAN ATP-dependent RNA helicase DDX39A OS=Homo sapiens OX=9606 GN=DDX39A PE=1 SV=2	1	19	7	7	47.5	49.129	1129600	964570	1188100	2676100	2021600	2331600	1094090	2343100	0.466941	DOWN	0.00338359
sp|O60232|ZNRD2_HUMAN	ZNRD2	sp|O60232|ZNRD2_HUMAN Protein ZNRD2 OS=Homo sapiens OX=9606 GN=ZNRD2 PE=1 SV=1	1	2	2	2	12.6	21.474	283690	309390	129740	480580	428860	644070	240940	517837	0.465282	DOWN	0.0320021
sp|Q8IXH7|NELFD_HUMAN	NELFCD	sp|Q8IXH7|NELFD_HUMAN Negative elongation factor C/D OS=Homo sapiens OX=9606 GN=NELFCD PE=1 SV=2	1	10	10	10	22.4	66.246	171750	217380	236220	525160	375710	443660	208450	448177	0.465107	DOWN	0.00711322
sp|P82094|TMF1_HUMAN	TMF1	sp|P82094|TMF1_HUMAN TATA element modulatory factor OS=Homo sapiens OX=9606 GN=TMF1 PE=1 SV=2	1	23	23	23	26.9	122.84	332950	387770	220660	571370	649450	803460	313793	674760	0.465044	DOWN	0.0127097
sp|Q9NQR4|NIT2_HUMAN	NIT2	sp|Q9NQR4|NIT2_HUMAN Omega-amidase NIT2 OS=Homo sapiens OX=9606 GN=NIT2 PE=1 SV=1	1	13	13	13	59.8	30.608	567330	676460	357970	1027700	1025000	1393200	533920	1.14863e+06	0.464831	DOWN	0.0162084
sp|Q9HC38|GLOD4_HUMAN	GLOD4	sp|Q9HC38|GLOD4_HUMAN Glyoxalase domain-containing protein 4 OS=Homo sapiens OX=9606 GN=GLOD4 PE=1 SV=1	1	8	8	8	30.4	34.793	440600	471720	490780	815910	997600	1218100	467700	1.01054e+06	0.462823	DOWN	0.00979415
sp|O75083|WDR1_HUMAN	WDR1	sp|O75083|WDR1_HUMAN WD repeat-containing protein 1 OS=Homo sapiens OX=9606 GN=WDR1 PE=1 SV=4	1	23	23	23	53.1	66.193	3247800	3158000	3772900	7579300	6905500	7537800	3392900	7.34087e+06	0.462193	DOWN	0.000169367
sp|O43237|DC1L2_HUMAN	DYNC1LI2	sp|O43237|DC1L2_HUMAN Cytoplasmic dynein 1 light intermediate chain 2 OS=Homo sapiens OX=9606 GN=DYNC1LI2 PE=1 SV=1	1	14	13	13	36.8	54.099	1361000	1178400	1346100	2737000	3269900	2400400	1.29517e+06	2.80243e+06	0.462158	DOWN	0.0043906
sp|O43852|CALU_HUMAN	CALU	sp|O43852|CALU_HUMAN Calumenin OS=Homo sapiens OX=9606 GN=CALU PE=1 SV=2	1	16	16	16	53.3	37.106	6146800	5591200	5652800	10813000	12684000	14167000	5.79693e+06	1.25547e+07	0.461735	DOWN	0.00237405
sp|O00244|ATOX1_HUMAN	ATOX1	sp|O00244|ATOX1_HUMAN Copper transport protein ATOX1 OS=Homo sapiens OX=9606 GN=ATOX1 PE=1 SV=1	1	6	6	6	79.4	7.4016	457550	587380		868590	1193900	1340500	522465	1134330	0.460593	DOWN	0.0463457
sp|Q9Y5S2|MRCKB_HUMAN	CDC42BPB	sp|Q9Y5S2|MRCKB_HUMAN Serine/threonine-protein kinase MRCK beta OS=Homo sapiens OX=9606 GN=CDC42BPB PE=1 SV=2	1	18	18	17	12	194.31	209810	220870	230070	582690	358470	493900	220250	478353	0.460434	DOWN	0.0169135
sp|O95793|STAU1_HUMAN	STAU1	sp|O95793|STAU1_HUMAN Double-stranded RNA-binding protein Staufen homolog 1 OS=Homo sapiens OX=9606 GN=STAU1 PE=1 SV=2	1	17	17	17	38.5	63.182	739690	790870	907140	1887500	1760600	1650200	812567	1766100	0.460091	DOWN	0.000352792
sp|P40121|CAPG_HUMAN	CAPG	sp|P40121|CAPG_HUMAN Macrophage-capping protein OS=Homo sapiens OX=9606 GN=CAPG PE=1 SV=2	1	5	5	5	18.7	38.498	969070	830500	1136200	2241600	2027500	2142300	978590	2.13713e+06	0.457898	DOWN	0.000426075
sp|Q8TB52|FBX30_HUMAN	FBXO30	sp|Q8TB52|FBX30_HUMAN F-box only protein 30 OS=Homo sapiens OX=9606 GN=FBXO30 PE=1 SV=3	1	6	6	6	10.7	82.303		46295	87477	156870	134260	148010	66886	146380	0.456934	DOWN	0.0201023
sp|P10398|ARAF_HUMAN	ARAF	sp|P10398|ARAF_HUMAN Serine/threonine-protein kinase A-Raf OS=Homo sapiens OX=9606 GN=ARAF PE=1 SV=2	1	8	8	5	17	67.585	137220	118310	79332	283750	199640	250170	111621	244520	0.456489	DOWN	0.0111611
sp|P29353|SHC1_HUMAN;sp|P98077|SHC2_HUMAN;sp|Q6S5L8|SHC4_HUMAN	SHC1	sp|P29353|SHC1_HUMAN SHC-transforming protein 1 OS=Homo sapiens OX=9606 GN=SHC1 PE=1 SV=4	3	7	7	7	16.6	62.821	113610	110200	157550	289730	326710	219370	127120	278603	0.456276	DOWN	0.0123437
sp|Q15293|RCN1_HUMAN	RCN1	sp|Q15293|RCN1_HUMAN Reticulocalbin-1 OS=Homo sapiens OX=9606 GN=RCN1 PE=1 SV=1	1	14	14	14	52.3	38.89	2642700	2436600	2748600	4698800	5495100	6977000	2609300	5.72363e+06	0.455882	DOWN	0.00986434
sp|P30260|CDC27_HUMAN	CDC27	sp|P30260|CDC27_HUMAN Cell division cycle protein 27 homolog OS=Homo sapiens OX=9606 GN=CDC27 PE=1 SV=2	1	6	6	6	10	91.866	114690	71558	121550	182510		268310	102599	225410	0.455168	DOWN	0.0475938
sp|Q9H2J4|PDCL3_HUMAN	PDCL3	sp|Q9H2J4|PDCL3_HUMAN Phosducin-like protein 3 OS=Homo sapiens OX=9606 GN=PDCL3 PE=1 SV=1	1	7	7	7	33.5	27.614	301550		388500	691070	937360	647080	345025	758503	0.454876	DOWN	0.0419541
sp|P47712|PA24A_HUMAN	PLA2G4A	sp|P47712|PA24A_HUMAN Cytosolic phospholipase A2 OS=Homo sapiens OX=9606 GN=PLA2G4A PE=1 SV=2	1	11	11	11	19.8	85.238	168460	267140	196520	425490	573620	398630	210707	465913	0.452244	DOWN	0.0145174
sp|Q9BUJ2|HNRL1_HUMAN	HNRNPUL1	sp|Q9BUJ2|HNRL1_HUMAN Heterogeneous nuclear ribonucleoprotein U-like protein 1 OS=Homo sapiens OX=9606 GN=HNRNPUL1 PE=1 SV=2	1	21	21	21	30	95.737	1407000	1437000	1335000	3076300	3060800	3124800	1393000	3087300	0.451203	DOWN	1.20349e-06
sp|P49458|SRP09_HUMAN	SRP9	sp|P49458|SRP09_HUMAN Signal recognition particle 9 kDa protein OS=Homo sapiens OX=9606 GN=SRP9 PE=1 SV=2	1	5	5	5	53.5	10.112	579290	504820	1419800	2005300	1631900	1919500	834637	1.85223e+06	0.450611	DOWN	0.0317599
sp|Q14697|GANAB_HUMAN	GANAB	sp|Q14697|GANAB_HUMAN Neutral alpha-glucosidase AB OS=Homo sapiens OX=9606 GN=GANAB PE=1 SV=3	1	31	31	31	37.6	106.87	7020100	5205100	4283200	10756000	11553000	14330000	5502800	12213000	0.450569	DOWN	0.00762815
sp|O00764|PDXK_HUMAN	PDXK	sp|O00764|PDXK_HUMAN Pyridoxal kinase OS=Homo sapiens OX=9606 GN=PDXK PE=1 SV=1	1	7	7	7	27.6	35.102	214900		258010	485020	471740	618420	236455	525060	0.450339	DOWN	0.0191667
sp|P06748|NPM_HUMAN	NPM1	sp|P06748|NPM_HUMAN Nucleophosmin OS=Homo sapiens OX=9606 GN=NPM1 PE=1 SV=2	1	8	8	8	34	32.575	13225000	10479000	13730000	25894000	28482000	28781000	12478000	27719000	0.450161	DOWN	0.000365133
sp|Q15654|TRIP6_HUMAN	TRIP6	sp|Q15654|TRIP6_HUMAN Thyroid receptor-interacting protein 6 OS=Homo sapiens OX=9606 GN=TRIP6 PE=1 SV=3	1	15	15	15	52.7	50.287	512140	629490	513870	1113900	1461700	1102600	551833	1.22607e+06	0.450084	DOWN	0.00556786
sp|P12955|PEPD_HUMAN	PEPD	sp|P12955|PEPD_HUMAN Xaa-Pro dipeptidase OS=Homo sapiens OX=9606 GN=PEPD PE=1 SV=3	1	11	11	11	30.8	54.548	408800	398140	500040	950150	939290	1016800	435660	968747	0.449715	DOWN	0.000190703
sp|Q9NQX3|GEPH_HUMAN	GPHN	sp|Q9NQX3|GEPH_HUMAN Gephyrin OS=Homo sapiens OX=9606 GN=GPHN PE=1 SV=1	1	11	11	11	21.2	79.748	271010	111300	378720	458210	626330	610070	253677	564870	0.449089	DOWN	0.0299751
sp|P07737|PROF1_HUMAN	PFN1	sp|P07737|PROF1_HUMAN Profilin-1 OS=Homo sapiens OX=9606 GN=PFN1 PE=1 SV=2	1	10	10	5	87.9	15.054	8499000	10848000	8976600	20017000	22662000	20482000	9441200	2.10537e+07	0.448435	DOWN	0.000432725
sp|Q06136|KDSR_HUMAN	KDSR	sp|Q06136|KDSR_HUMAN 3-ketodihydrosphingosine reductase OS=Homo sapiens OX=9606 GN=KDSR PE=1 SV=1	1	7	7	7	26.5	36.187	192510	274410	315030	690650	461860	592210	260650	581573	0.448181	DOWN	0.0131059
sp|Q99497|PARK7_HUMAN	PARK7	sp|Q99497|PARK7_HUMAN Parkinson disease protein 7 OS=Homo sapiens OX=9606 GN=PARK7 PE=1 SV=2	1	9	9	9	61.9	19.891	1873200	1940900	1020200	3633400	3575100	3601600	1.61143e+06	3.60337e+06	0.447202	DOWN	0.00256385
sp|P27695|APEX1_HUMAN	APEX1	sp|P27695|APEX1_HUMAN DNA-(apurinic or apyrimidinic site) endonuclease OS=Homo sapiens OX=9606 GN=APEX1 PE=1 SV=2	1	14	14	14	50.3	35.554	1124000	962640	1116000	1884900	2789600	2488700	1.06755e+06	2.38773e+06	0.447096	DOWN	0.00822455
sp|Q9H2K8|TAOK3_HUMAN	TAOK3	sp|Q9H2K8|TAOK3_HUMAN Serine/threonine-protein kinase TAO3 OS=Homo sapiens OX=9606 GN=TAOK3 PE=1 SV=2	1	10	10	9	13.6	105.4	112830	122670	105260	271190	265820	226020	113587	254343	0.446588	DOWN	0.000739354
sp|Q9UKS6|PACN3_HUMAN	PACSIN3	sp|Q9UKS6|PACN3_HUMAN Protein kinase C and casein kinase substrate in neurons protein 3 OS=Homo sapiens OX=9606 GN=PACSIN3 PE=1 SV=2	1	7	7	7	22.9	48.486	122980	75090	151950	284840	195530	314770	116673	265047	0.440199	DOWN	0.0246311
sp|Q13459|MYO9B_HUMAN;sp|B2RTY4|MYO9A_HUMAN	MYO9B	sp|Q13459|MYO9B_HUMAN Unconventional myosin-IXb OS=Homo sapiens OX=9606 GN=MYO9B PE=1 SV=3	2	17	17	17	10.5	243.4	224060	261360	238900	559960	507540	581530	241440	549677	0.43924	DOWN	0.000229686
sp|O15164|TIF1A_HUMAN	TRIM24	sp|O15164|TIF1A_HUMAN Transcription intermediary factor 1-alpha OS=Homo sapiens OX=9606 GN=TRIM24 PE=1 SV=3	1	10	9	9	13	116.83	67669	65952	56638	149910	128190	157180	63419.7	145093	0.437096	DOWN	0.000949578
sp|Q8WYP5|ELYS_HUMAN	AHCTF1	sp|Q8WYP5|ELYS_HUMAN Protein ELYS OS=Homo sapiens OX=9606 GN=AHCTF1 PE=1 SV=3	1	37	37	37	21.5	252.5	717280	649190	780740	1658700	1863300	1391000	715737	1.63767e+06	0.437047	DOWN	0.00289667
sp|P67936|TPM4_HUMAN	TPM4	sp|P67936|TPM4_HUMAN Tropomyosin alpha-4 chain OS=Homo sapiens OX=9606 GN=TPM4 PE=1 SV=3	1	17	17	8	49.2	28.521	9208500	8449600	7603000	18481000	19492000	20006000	8.42037e+06	1.93263e+07	0.435694	DOWN	7.16078e-05
sp|Q7L0Y3|TM10C_HUMAN	TRMT10C	sp|Q7L0Y3|TM10C_HUMAN tRNA methyltransferase 10 homolog C OS=Homo sapiens OX=9606 GN=TRMT10C PE=1 SV=2	1	17	17	17	47.6	47.346	905770	1039400	663000	1811000	2073000	2107900	869390	1997300	0.435283	DOWN	0.00145826
sp|P05556|ITB1_HUMAN	ITGB1	sp|P05556|ITB1_HUMAN Integrin beta-1 OS=Homo sapiens OX=9606 GN=ITGB1 PE=1 SV=2	1	22	22	22	28.4	88.414	3504200	3707400	3238600	7990200	7032900	8985400	3483400	8.00283e+06	0.435271	DOWN	0.00146108
sp|Q96N66|MBOA7_HUMAN	MBOAT7	sp|Q96N66|MBOA7_HUMAN Lysophospholipid acyltransferase 7 OS=Homo sapiens OX=9606 GN=MBOAT7 PE=1 SV=2	1	6	6	6	14.8	52.764	676340	846140	707540	1466100	1761900	1896600	743340	1708200	0.43516	DOWN	0.00216821
sp|P15311|EZRI_HUMAN	EZR	sp|P15311|EZRI_HUMAN Ezrin OS=Homo sapiens OX=9606 GN=EZR PE=1 SV=4	1	23	13	13	35.8	69.412	836930	777450	822710	1773000	1993900	1834400	812363	1867100	0.435094	DOWN	0.0001022
sp|Q9Y285|SYFA_HUMAN	FARSA	sp|Q9Y285|SYFA_HUMAN Phenylalanine--tRNA ligase alpha subunit OS=Homo sapiens OX=9606 GN=FARSA PE=1 SV=3	1	15	15	15	40	57.563	745290	689310	979590	2133900	1618100	1804900	804730	1852300	0.434449	DOWN	0.0039186
sp|P35611|ADDA_HUMAN	ADD1	sp|P35611|ADDA_HUMAN Alpha-adducin OS=Homo sapiens OX=9606 GN=ADD1 PE=1 SV=2	1	8	8	8	16.4	80.954	261340	178030	138560	411920	472290	448370	192643	444193	0.433693	DOWN	0.00333299
sp|Q14204|DYHC1_HUMAN	DYNC1H1	sp|Q14204|DYHC1_HUMAN Cytoplasmic dynein 1 heavy chain 1 OS=Homo sapiens OX=9606 GN=DYNC1H1 PE=1 SV=5	1	179	179	179	42	532.4	16806000	16997000	17257000	38554000	39430000	39891000	17020000	3.92917e+07	0.433171	DOWN	7.10026e-07
sp|P49327|FAS_HUMAN	FASN	sp|P49327|FAS_HUMAN Fatty acid synthase OS=Homo sapiens OX=9606 GN=FASN PE=1 SV=3	1	80	80	80	43.5	273.42	5802200	6031000	7190500	14648000	15590000	13778000	6.34123e+06	14672000	0.4322	DOWN	0.000250654
sp|Q99714|HCD2_HUMAN	HSD17B10	sp|Q99714|HCD2_HUMAN 3-hydroxyacyl-CoA dehydrogenase type-2 OS=Homo sapiens OX=9606 GN=HSD17B10 PE=1 SV=3	1	15	15	15	73.9	26.923	2609500	1655500	3034700	5098900	6884700	4910800	2.43323e+06	5.63147e+06	0.432078	DOWN	0.0129846
sp|Q01970|PLCB3_HUMAN	PLCB3	sp|Q01970|PLCB3_HUMAN 1-phosphatidylinositol 4,5-bisphosphate phosphodiesterase beta-3 OS=Homo sapiens OX=9606 GN=PLCB3 PE=1 SV=2	1	17	17	17	18.2	138.8	248910	190610	388130	605210	812430	499600	275883	639080	0.431688	DOWN	0.0290268
sp|Q2PZI1|D19L1_HUMAN;sp|Q6NUT2|D19L2_HUMAN	DPY19L1	sp|Q2PZI1|D19L1_HUMAN Probable C-mannosyltransferase DPY19L1 OS=Homo sapiens OX=9606 GN=DPY19L1 PE=2 SV=1	2	8	8	8	16.7	77.318	154590	127790	143960	312040	317170	360140	142113	329783	0.430929	DOWN	0.000393918
sp|Q6IBS0|TWF2_HUMAN	TWF2	sp|Q6IBS0|TWF2_HUMAN Twinfilin-2 OS=Homo sapiens OX=9606 GN=TWF2 PE=1 SV=2	1	9	8	8	35	39.548	476840	412240	539330	1145700	980310	1204900	476137	1.1103e+06	0.428835	DOWN	0.00116002
sp|Q9Y2Z4|SYYM_HUMAN	YARS2	sp|Q9Y2Z4|SYYM_HUMAN Tyrosine--tRNA ligase, mitochondrial OS=Homo sapiens OX=9606 GN=YARS2 PE=1 SV=2	1	4	4	4	10.5	53.198	118610	125780	162390	226830	403860	320490	135593	317060	0.427658	DOWN	0.0265261
sp|Q14691|PSF1_HUMAN	GINS1	sp|Q14691|PSF1_HUMAN DNA replication complex GINS protein PSF1 OS=Homo sapiens OX=9606 GN=GINS1 PE=1 SV=1	1	2	2	2	14.8	22.988	52597	50792		145770	115910	101210	51694.5	120963	0.427357	DOWN	0.0264241
sp|P22234|PUR6_HUMAN	PAICS	sp|P22234|PUR6_HUMAN Multifunctional protein ADE2 OS=Homo sapiens OX=9606 GN=PAICS PE=1 SV=3	1	18	18	18	54.6	47.079	3517300	2905400	3360400	7337600	8084600	7512800	3.26103e+06	7645000	0.426558	DOWN	0.000112766
sp|O94901|SUN1_HUMAN	SUN1	sp|O94901|SUN1_HUMAN SUN domain-containing protein 1 OS=Homo sapiens OX=9606 GN=SUN1 PE=1 SV=3	1	12	12	12	22.3	90.063	197910	104380	105490	362660	243150	354060	135927	319957	0.424828	DOWN	0.0203964
sp|Q9GZS1|RPA49_HUMAN	POLR1E	sp|Q9GZS1|RPA49_HUMAN DNA-directed RNA polymerase I subunit RPA49 OS=Homo sapiens OX=9606 GN=POLR1E PE=1 SV=3	1	9	9	9	25.8	47.26	272290	259170	242720	688370	665300	468720	258060	607463	0.424816	DOWN	0.00761738
sp|O15067|PUR4_HUMAN	PFAS	sp|O15067|PUR4_HUMAN Phosphoribosylformylglycinamidine synthase OS=Homo sapiens OX=9606 GN=PFAS PE=1 SV=4	1	21	21	21	22.5	144.73	826040	848140	635000	1860600	1633800	1943100	769727	1812500	0.424677	DOWN	0.000808518
sp|O00170|AIP_HUMAN	AIP	sp|O00170|AIP_HUMAN AH receptor-interacting protein OS=Homo sapiens OX=9606 GN=AIP PE=1 SV=2	1	10	10	10	41.5	37.636	549020	420900	439430	1153500	1050900	1119700	469783	1.10803e+06	0.423979	DOWN	0.000218639
sp|Q92615|LAR4B_HUMAN	LARP4B	sp|Q92615|LAR4B_HUMAN La-related protein 4B OS=Homo sapiens OX=9606 GN=LARP4B PE=1 SV=3	1	8	8	8	12.2	80.551	339780	102110	230460	632010	458210	499920	224117	530047	0.422824	DOWN	0.0239768
sp|Q9H0U4|RAB1B_HUMAN;sp|Q92928|RAB1C_HUMAN	RAB1B	sp|Q9H0U4|RAB1B_HUMAN Ras-related protein Rab-1B OS=Homo sapiens OX=9606 GN=RAB1B PE=1 SV=1	2	11	5	5	70.6	22.171	901020	1003100	822870	2191200	2099300	2161900	908997	2150800	0.422632	DOWN	2.97152e-05
sp|P30837|AL1B1_HUMAN	ALDH1B1	sp|P30837|AL1B1_HUMAN Aldehyde dehydrogenase X, mitochondrial OS=Homo sapiens OX=9606 GN=ALDH1B1 PE=1 SV=3	1	15	13	13	31.3	57.206	385870	288050	322690	817480	823130	718420	332203	786343	0.422466	DOWN	0.000517316
sp|Q9Y2V2|CHSP1_HUMAN	CARHSP1	sp|Q9Y2V2|CHSP1_HUMAN Calcium-regulated heat-stable protein 1 OS=Homo sapiens OX=9606 GN=CARHSP1 PE=1 SV=2	1	4	4	3	42.2	15.892	343960	271770	342590	769160	697220	802720	319440	756367	0.422335	DOWN	0.000368759
sp|P48426|PI42A_HUMAN	PIP4K2A	sp|P48426|PI42A_HUMAN Phosphatidylinositol 5-phosphate 4-kinase type-2 alpha OS=Homo sapiens OX=9606 GN=PIP4K2A PE=1 SV=2	1	4	3	3	14.8	46.224	69306	90640	94435	181860	193550	227850	84793.7	201087	0.421677	DOWN	0.00184249
sp|Q9UIV1|CNOT7_HUMAN	CNOT7	sp|Q9UIV1|CNOT7_HUMAN CCR4-NOT transcription complex subunit 7 OS=Homo sapiens OX=9606 GN=CNOT7 PE=1 SV=3	1	5	5	5	24.6	32.745	92286	110120	100950	234380	201620	283540	101119	239847	0.421597	DOWN	0.00469428
sp|Q9NQ55|SSF1_HUMAN	PPAN	sp|Q9NQ55|SSF1_HUMAN Suppressor of SWI4 1 homolog OS=Homo sapiens OX=9606 GN=PPAN PE=2 SV=1	1	8	8	8	18.6	53.193	76609	346000	289480	725320	511600	455730	237363	564217	0.420695	DOWN	0.0480386
sp|P35579|MYH9_HUMAN;sp|P12883|MYH7_HUMAN;sp|P13535|MYH8_HUMAN;sp|Q9Y623|MYH4_HUMAN;sp|P13533|MYH6_HUMAN;sp|P12882|MYH1_HUMAN;sp|Q9UKX2|MYH2_HUMAN	MYH9	sp|P35579|MYH9_HUMAN Myosin-9 OS=Homo sapiens OX=9606 GN=MYH9 PE=1 SV=4	7	113	113	94	55.8	226.53	25286000	27208000	27709000	61331000	63493000	67337000	2.67343e+07	6.40537e+07	0.417374	DOWN	4.00592e-05
sp|O60488|ACSL4_HUMAN	ACSL4	sp|O60488|ACSL4_HUMAN Long-chain-fatty-acid--CoA ligase 4 OS=Homo sapiens OX=9606 GN=ACSL4 PE=1 SV=2	1	21	20	20	38.1	79.187	922350	1074000	754890	2273200	2253700	2073900	917080	2.20027e+06	0.416804	DOWN	0.00032982
sp|P22061|PIMT_HUMAN	PCMT1	sp|P22061|PIMT_HUMAN Protein-L-isoaspartate(D-aspartate) O-methyltransferase OS=Homo sapiens OX=9606 GN=PCMT1 PE=1 SV=4	1	10	10	10	51.1	24.636	931570	901740	1097400	2385200	2364600	2282900	976903	2.34423e+06	0.416726	DOWN	3.69746e-05
sp|Q07666|KHDR1_HUMAN;sp|Q5VWX1|KHDR2_HUMAN	KHDRBS1	sp|Q07666|KHDR1_HUMAN KH domain-containing, RNA-binding, signal transduction-associated protein 1 OS=Homo sapiens OX=9606 GN=KHDRBS1 PE=1 SV=1	2	9	9	8	26.2	48.227	1209800	2422300	2006300	5112400	3157000	5287900	1.87947e+06	4519100	0.415894	DOWN	0.0265842
sp|P14859|PO2F1_HUMAN;sp|Q9UKI9|PO2F3_HUMAN;sp|P09086|PO2F2_HUMAN	POU2F1; POU2F3	sp|P14859|PO2F1_HUMAN POU domain, class 2, transcription factor 1 OS=Homo sapiens OX=9606 GN=POU2F1 PE=1 SV=2;sp|Q9UKI9|PO2F3_HUMAN POU domain, class 2, transcription factor 3 OS=Homo sapiens OX=9606 GN=POU2F3 PE=2 SV=3;sp|P09086|PO2F2_HUMAN POU domain, cl	3	5	5	4	8.2	76.471	94872	92264	95489	210330	190740	279170	94208.3	226747	0.415478	DOWN	0.00782024
sp|Q6PIU2|NCEH1_HUMAN	NCEH1	sp|Q6PIU2|NCEH1_HUMAN Neutral cholesterol ester hydrolase 1 OS=Homo sapiens OX=9606 GN=NCEH1 PE=1 SV=3	1	13	13	13	34.6	45.807	1040000	955920	952400	2555900	2233500	2311400	982773	2.36693e+06	0.41521	DOWN	0.000165857
sp|P53396|ACLY_HUMAN	ACLY	sp|P53396|ACLY_HUMAN ATP-citrate synthase OS=Homo sapiens OX=9606 GN=ACLY PE=1 SV=3	1	42	42	42	47	120.84	5228000	5991100	5855500	14493000	13310000	13338000	5.69153e+06	1.37137e+07	0.415026	DOWN	6.08574e-05
sp|Q03252|LMNB2_HUMAN	LMNB2	sp|Q03252|LMNB2_HUMAN Lamin-B2 OS=Homo sapiens OX=9606 GN=LMNB2 PE=1 SV=4	1	34	32	31	52.1	69.948	3302300	2601000	3137000	6603400	8368700	6859500	3.01343e+06	7277200	0.414092	DOWN	0.00194496
sp|P37802|TAGL2_HUMAN	TAGLN2	sp|P37802|TAGL2_HUMAN Transgelin-2 OS=Homo sapiens OX=9606 GN=TAGLN2 PE=1 SV=3	1	13	13	12	78.4	22.391	4463000	3958800	4385800	10095000	10408000	10473000	4269200	1.03253e+07	0.413468	DOWN	6.46349e-06
sp|P30084|ECHM_HUMAN	ECHS1	sp|P30084|ECHM_HUMAN Enoyl-CoA hydratase, mitochondrial OS=Homo sapiens OX=9606 GN=ECHS1 PE=1 SV=4	1	7	7	7	27.9	31.387	650760	363180	786520	1712000	1043200	1652000	600153	1.46907e+06	0.408527	DOWN	0.024629
sp|O75368|SH3L1_HUMAN	SH3BGRL	sp|O75368|SH3L1_HUMAN SH3 domain-binding glutamic acid-rich-like protein OS=Homo sapiens OX=9606 GN=SH3BGRL PE=1 SV=1	1	7	7	7	56.1	12.774	213160	189340		533250	494360	452660	201250	493423	0.407865	DOWN	0.00260923
sp|P06132|DCUP_HUMAN	UROD	sp|P06132|DCUP_HUMAN Uroporphyrinogen decarboxylase OS=Homo sapiens OX=9606 GN=UROD PE=1 SV=2	1	7	7	7	28.6	40.786	227790	68760	256230	469270	355100	533340	184260	452570	0.407141	DOWN	0.0265396
sp|Q8IWE2|NXP20_HUMAN	FAM114A1	sp|Q8IWE2|NXP20_HUMAN Protein NOXP20 OS=Homo sapiens OX=9606 GN=FAM114A1 PE=1 SV=2	1	12	12	12	28.1	60.741	313810	280550	279630	766050	645590	736050	291330	715897	0.406944	DOWN	0.000361945
sp|P18085|ARF4_HUMAN	ARF4	sp|P18085|ARF4_HUMAN ADP-ribosylation factor 4 OS=Homo sapiens OX=9606 GN=ARF4 PE=1 SV=3	1	9	5	5	60.6	20.511	1690200	299010	2065600	3379300	2772400	3862500	1.3516e+06	3.33807e+06	0.404906	DOWN	0.0332695
sp|P52306|GDS1_HUMAN	RAP1GDS1	sp|P52306|GDS1_HUMAN Rap1 GTPase-GDP dissociation stimulator 1 OS=Homo sapiens OX=9606 GN=RAP1GDS1 PE=1 SV=3	1	20	20	20	40.2	66.316	572030	631850	669860	1489900	1759000	1394700	624580	1.54787e+06	0.40351	DOWN	0.00121098
sp|O95456|PSMG1_HUMAN	PSMG1	sp|O95456|PSMG1_HUMAN Proteasome assembly chaperone 1 OS=Homo sapiens OX=9606 GN=PSMG1 PE=1 SV=1	1	7	7	7	34	32.854	214660	224170	195840	470240	604590	498420	211557	524417	0.403413	DOWN	0.00169508
sp|O15270|SPTC2_HUMAN	SPTLC2	sp|O15270|SPTC2_HUMAN Serine palmitoyltransferase 2 OS=Homo sapiens OX=9606 GN=SPTLC2 PE=1 SV=1	1	11	11	11	26.5	62.924	190610	349740	355100	842020	548690	831280	298483	740663	0.402995	DOWN	0.0159425
sp|P10301|RRAS_HUMAN	RRAS	sp|P10301|RRAS_HUMAN Ras-related protein R-Ras OS=Homo sapiens OX=9606 GN=RRAS PE=1 SV=1	1	7	7	6	39.4	23.48	264240	216790	424600	773800	615350	866070	301877	751740	0.401571	DOWN	0.00957791
sp|Q9H4M9|EHD1_HUMAN	EHD1	sp|Q9H4M9|EHD1_HUMAN EH domain-containing protein 1 OS=Homo sapiens OX=9606 GN=EHD1 PE=1 SV=2	1	27	27	19	52.1	60.626	1924500	1998600	1961000	4597000	4777400	5330000	1.96137e+06	4.90147e+06	0.400159	DOWN	0.000186314
sp|Q7KZF4|SND1_HUMAN	SND1	sp|Q7KZF4|SND1_HUMAN Staphylococcal nuclease domain-containing protein 1 OS=Homo sapiens OX=9606 GN=SND1 PE=1 SV=1	1	37	37	37	52.5	102	5511800	4849300	4906400	12234000	12854000	13287000	5.08917e+06	1.27917e+07	0.39785	DOWN	3.21026e-05
sp|Q96QU8|XPO6_HUMAN	XPO6	sp|Q96QU8|XPO6_HUMAN Exportin-6 OS=Homo sapiens OX=9606 GN=XPO6 PE=1 SV=1	1	4	4	4	4.4	128.88	56840	49318	30590	133190	112020	99067	45582.7	114759	0.397203	DOWN	0.00542714
sp|P31350|RIR2_HUMAN;sp|Q7LG56|RIR2B_HUMAN	RRM2	sp|P31350|RIR2_HUMAN Ribonucleoside-diphosphate reductase subunit M2 OS=Homo sapiens OX=9606 GN=RRM2 PE=1 SV=1	2	14	14	14	45	44.877	926750	840070	498380	2057300	1609500	2045600	755067	1.90413e+06	0.396541	DOWN	0.00430571
sp|Q96EY7|PTCD3_HUMAN	PTCD3	sp|Q96EY7|PTCD3_HUMAN Pentatricopeptide repeat domain-containing protein 3, mitochondrial OS=Homo sapiens OX=9606 GN=PTCD3 PE=1 SV=3	1	14	14	14	24.7	78.549	204030	433630	276990	705380	665410	935810	304883	768867	0.396536	DOWN	0.012729
sp|Q9Y490|TLN1_HUMAN	TLN1	sp|Q9Y490|TLN1_HUMAN Talin-1 OS=Homo sapiens OX=9606 GN=TLN1 PE=1 SV=3	1	98	98	86	52.5	269.76	11804000	12051000	12387000	28673000	31030000	31934000	1.20807e+07	3.05457e+07	0.395495	DOWN	4.79828e-05
sp|P05455|LA_HUMAN	SSB	sp|P05455|LA_HUMAN Lupus La protein OS=Homo sapiens OX=9606 GN=SSB PE=1 SV=2	1	23	23	23	51.7	46.836	2275200	862900	1347600	4365100	2993900	4000300	1.49523e+06	3.78643e+06	0.394892	DOWN	0.0170939
sp|Q9BZQ8|NIBA1_HUMAN	NIBAN1	sp|Q9BZQ8|NIBA1_HUMAN Protein Niban 1 OS=Homo sapiens OX=9606 GN=NIBAN1 PE=1 SV=1	1	18	18	18	22.8	103.13	919350	198650	794510	1276900	1700600	1868700	637503	1615400	0.394641	DOWN	0.0261077
sp|A0AVT1|UBA6_HUMAN	UBA6	sp|A0AVT1|UBA6_HUMAN Ubiquitin-like modifier-activating enzyme 6 OS=Homo sapiens OX=9606 GN=UBA6 PE=1 SV=1	1	34	34	34	42.3	117.97	1956600	1482900	1257200	3804200	4311900	3949100	1.56557e+06	4.02173e+06	0.389277	DOWN	0.000654429
sp|P08237|PFKAM_HUMAN	PFKM	sp|P08237|PFKAM_HUMAN ATP-dependent 6-phosphofructokinase, muscle type OS=Homo sapiens OX=9606 GN=PFKM PE=1 SV=2	1	22	21	20	37.7	85.182	993440	905170	841870	2340300	2456600	2261800	913493	2352900	0.388241	DOWN	3.62361e-05
sp|Q03001|DYST_HUMAN	DST	sp|Q03001|DYST_HUMAN Dystonin OS=Homo sapiens OX=9606 GN=DST PE=1 SV=4	1	73	71	70	12.9	860.65	726170	980910	789080	2215200	2104700	2134300	832053	2151400	0.38675	DOWN	9.34213e-05
sp|Q96EP5|DAZP1_HUMAN	DAZAP1	sp|Q96EP5|DAZP1_HUMAN DAZ-associated protein 1 OS=Homo sapiens OX=9606 GN=DAZAP1 PE=1 SV=1	1	6	6	6	23.8	43.383	553430	422100	809390	1222400	1685200	1731800	594973	1.54647e+06	0.384731	DOWN	0.0086761
sp|Q8IWB7|WDFY1_HUMAN	WDFY1	sp|Q8IWB7|WDFY1_HUMAN WD repeat and FYVE domain-containing protein 1 OS=Homo sapiens OX=9606 GN=WDFY1 PE=1 SV=1	1	11	11	11	33.4	46.323	421260	468280	455130	1109300	1150500	1236900	448223	1.16557e+06	0.384554	DOWN	5.75103e-05
sp|Q8NEB9|PK3C3_HUMAN	PIK3C3	sp|Q8NEB9|PK3C3_HUMAN Phosphatidylinositol 3-kinase catalytic subunit type 3 OS=Homo sapiens OX=9606 GN=PIK3C3 PE=1 SV=1	1	10	10	10	15.1	101.55	105560	140280	139470	316160	383400	304000	128437	334520	0.383943	DOWN	0.00163001
sp|O95714|HERC2_HUMAN	HERC2	sp|O95714|HERC2_HUMAN E3 ubiquitin-protein ligase HERC2 OS=Homo sapiens OX=9606 GN=HERC2 PE=1 SV=2	1	8	8	8	2.9	527.22	37179	70398	39563	130450	117260	136380	49046.7	128030	0.383087	DOWN	0.00284363
sp|Q15643|TRIPB_HUMAN	TRIP11	sp|Q15643|TRIPB_HUMAN Thyroid receptor-interacting protein 11 OS=Homo sapiens OX=9606 GN=TRIP11 PE=1 SV=3	1	33	33	33	21.1	227.58	635460	695910	594920	1731000	1828600	1481300	642097	1680300	0.382132	DOWN	0.000642899
sp|P50552|VASP_HUMAN	VASP	sp|P50552|VASP_HUMAN Vasodilator-stimulated phosphoprotein OS=Homo sapiens OX=9606 GN=VASP PE=1 SV=3	1	14	14	14	47.4	39.829	510220	509100	353630	1577200	1041000	984360	457650	1.20085e+06	0.381104	DOWN	0.0192101
sp|Q9H2U1|DHX36_HUMAN	DHX36	sp|Q9H2U1|DHX36_HUMAN ATP-dependent DNA/RNA helicase DHX36 OS=Homo sapiens OX=9606 GN=DHX36 PE=1 SV=2	1	20	20	19	25	114.76	426320	375480	591700	1074900	1420600	1163000	464500	1219500	0.380894	DOWN	0.00352277
sp|P23258|TBG1_HUMAN;sp|Q9NRH3|TBG2_HUMAN	TUBG1; TUBG2	sp|P23258|TBG1_HUMAN Tubulin gamma-1 chain OS=Homo sapiens OX=9606 GN=TUBG1 PE=1 SV=2;sp|Q9NRH3|TBG2_HUMAN Tubulin gamma-2 chain OS=Homo sapiens OX=9606 GN=TUBG2 PE=2 SV=1	2	10	10	10	24.6	51.169	374180	231400	305020	795770	823750	800700	303533	806740	0.376247	DOWN	0.000281151
sp|Q9Y2H6|FND3A_HUMAN	FNDC3A	sp|Q9Y2H6|FND3A_HUMAN Fibronectin type-III domain-containing protein 3A OS=Homo sapiens OX=9606 GN=FNDC3A PE=1 SV=4	1	9	9	9	10.9	131.85	67497		85603	216710	159370	237400	76550	204493	0.37434	DOWN	0.025527
sp|Q92747|ARC1A_HUMAN	ARPC1A	sp|Q92747|ARC1A_HUMAN Actin-related protein 2/3 complex subunit 1A OS=Homo sapiens OX=9606 GN=ARPC1A PE=1 SV=2	1	7	7	7	28.6	41.569	244900	249710	194780	389040	680630	778410	229797	616027	0.37303	DOWN	0.030909
sp|Q9BYG3|MK67I_HUMAN	NIFK	sp|Q9BYG3|MK67I_HUMAN MKI67 FHA domain-interacting nucleolar phosphoprotein OS=Homo sapiens OX=9606 GN=NIFK PE=1 SV=1	1	13	13	13	45.7	34.222	330290	757680	827420	1588300	1646900	1917200	638463	1.71747e+06	0.371747	DOWN	0.00434814
sp|Q14137|BOP1_HUMAN	BOP1	sp|Q14137|BOP1_HUMAN Ribosome biogenesis protein BOP1 OS=Homo sapiens OX=9606 GN=BOP1 PE=1 SV=2	1	18	18	18	28.4	83.629	409150	316980	751490	897980	1396400	1694000	492540	1329460	0.370481	DOWN	0.0351112
sp|P14324|FPPS_HUMAN	FDPS	sp|P14324|FPPS_HUMAN Farnesyl pyrophosphate synthase OS=Homo sapiens OX=9606 GN=FDPS PE=1 SV=4	1	6	6	6	15	48.275	472370	152250	442100	940440	961000	983310	355573	961583	0.369779	DOWN	0.00413933
sp|P04075|ALDOA_HUMAN	ALDOA	sp|P04075|ALDOA_HUMAN Fructose-bisphosphate aldolase A OS=Homo sapiens OX=9606 GN=ALDOA PE=1 SV=2	1	24	24	20	79.4	39.42	21634000	24985000	24529000	60906000	63479000	69828000	23716000	6.47377e+07	0.36634	DOWN	0.000135669
sp|P48449|LSS_HUMAN	LSS	sp|P48449|LSS_HUMAN Lanosterol synthase OS=Homo sapiens OX=9606 GN=LSS PE=1 SV=1	1	17	17	17	29.1	83.308	335480	431450	368040	1482300	827910	800330	378323	1.03685e+06	0.364879	DOWN	0.0427532
sp|Q14573|ITPR3_HUMAN	ITPR3	sp|Q14573|ITPR3_HUMAN Inositol 1,4,5-trisphosphate receptor type 3 OS=Homo sapiens OX=9606 GN=ITPR3 PE=1 SV=2	1	29	26	26	14.6	304.1	219140	210070	234980	642490	578170	612670	221397	611110	0.362286	DOWN	4.05634e-05
sp|P49750|YLPM1_HUMAN	YLPM1	sp|P49750|YLPM1_HUMAN YLP motif-containing protein 1 OS=Homo sapiens OX=9606 GN=YLPM1 PE=1 SV=4	1	27	27	27	17.2	241.64	411330	725910	551930	1262700	2143900	1284600	563057	1.56373e+06	0.360072	DOWN	0.0301925
sp|Q9Y6I3|EPN1_HUMAN	EPN1	sp|Q9Y6I3|EPN1_HUMAN Epsin-1 OS=Homo sapiens OX=9606 GN=EPN1 PE=1 SV=2	1	5	5	4	13.7	60.293	119490		112810	388640	339920	244060	116150	324207	0.358259	DOWN	0.0322055
sp|Q9NVG8|TBC13_HUMAN	TBC1D13	sp|Q9NVG8|TBC13_HUMAN TBC1 domain family member 13 OS=Homo sapiens OX=9606 GN=TBC1D13 PE=1 SV=3	1	5	5	5	13.8	46.553	66997	32322	43715	165020	76016	158620	47678	133219	0.357893	DOWN	0.0482339
sp|Q9H583|HEAT1_HUMAN	HEATR1	sp|Q9H583|HEAT1_HUMAN HEAT repeat-containing protein 1 OS=Homo sapiens OX=9606 GN=HEATR1 PE=1 SV=3	1	51	51	51	28.3	242.37	1556800	1290100	1102100	3924400	4186900	2951600	1.31633e+06	3.68763e+06	0.356959	DOWN	0.00399174
sp|Q14315|FLNC_HUMAN	FLNC	sp|Q14315|FLNC_HUMAN Filamin-C OS=Homo sapiens OX=9606 GN=FLNC PE=1 SV=3	1	110	102	99	55.1	291.02	19423000	22635000	21025000	58310000	60825000	58129000	2.10277e+07	59088000	0.35587	DOWN	7.41878e-06
sp|O75131|CPNE3_HUMAN;sp|Q96A23|CPNE4_HUMAN;sp|O95741|CPNE6_HUMAN;sp|Q9UBL6|CPNE7_HUMAN	CPNE3	sp|O75131|CPNE3_HUMAN Copine-3 OS=Homo sapiens OX=9606 GN=CPNE3 PE=1 SV=1	4	18	18	17	35	60.13	1430100	1271400	1679900	3622500	4242900	4531800	1.46047e+06	4132400	0.353419	DOWN	0.000806558
sp|O95425|SVIL_HUMAN	SVIL	sp|O95425|SVIL_HUMAN Supervillin OS=Homo sapiens OX=9606 GN=SVIL PE=1 SV=2	1	29	29	29	19.5	247.74	393290	252460	487580	788710	1124800	1314600	377777	1.07604e+06	0.351082	DOWN	0.0142588
sp|P09110|THIK_HUMAN	ACAA1	sp|P09110|THIK_HUMAN 3-ketoacyl-CoA thiolase, peroxisomal OS=Homo sapiens OX=9606 GN=ACAA1 PE=1 SV=2	1	10	10	10	37.5	44.292	279080	240640	355900	824940	968830	701700	291873	831823	0.350884	DOWN	0.00305184
sp|Q92520|FAM3C_HUMAN	FAM3C	sp|Q92520|FAM3C_HUMAN Protein FAM3C OS=Homo sapiens OX=9606 GN=FAM3C PE=1 SV=1	1	7	7	7	38.3	24.68	223540	237840	401410	1109200	608200	751480	287597	822960	0.349466	DOWN	0.0284128
sp|Q5SW79|CE170_HUMAN;sp|Q96L14|C170L_HUMAN	CEP170	sp|Q5SW79|CE170_HUMAN Centrosomal protein of 170 kDa OS=Homo sapiens OX=9606 GN=CEP170 PE=1 SV=1	2	29	29	28	25.5	175.29	427420	320880	539690	1155700	1247100	1292600	429330	1231800	0.348539	DOWN	0.000430238
sp|P40939|ECHA_HUMAN	HADHA	sp|P40939|ECHA_HUMAN Trifunctional enzyme subunit alpha, mitochondrial OS=Homo sapiens OX=9606 GN=HADHA PE=1 SV=2	1	24	24	24	38.8	82.999	1808400	2661600	1872100	6702800	7409400	4168600	2.11403e+06	6093600	0.346927	DOWN	0.0175995
sp|O75063|XYLK_HUMAN	FAM20B	sp|O75063|XYLK_HUMAN Glycosaminoglycan xylosylkinase OS=Homo sapiens OX=9606 GN=FAM20B PE=1 SV=1	1	5	5	5	19.3	46.432	35756	25918	44096	90594	75726	139240	35256.7	101853	0.346151	DOWN	0.0285984
sp|Q6PL18|ATAD2_HUMAN	ATAD2	sp|Q6PL18|ATAD2_HUMAN ATPase family AAA domain-containing protein 2 OS=Homo sapiens OX=9606 GN=ATAD2 PE=1 SV=1	1	21	21	21	21.2	158.55	206880	263020	218800	680940	555360	755270	229567	663857	0.345808	DOWN	0.00203024
sp|P98194|AT2C1_HUMAN	ATP2C1	sp|P98194|AT2C1_HUMAN Calcium-transporting ATPase type 2C member 1 OS=Homo sapiens OX=9606 GN=ATP2C1 PE=1 SV=3	1	16	16	16	23.9	100.58	347580	388200	496250	935090	1362000	1275300	410677	1.1908e+06	0.344876	DOWN	0.00477726
sp|Q00653|NFKB2_HUMAN	NFKB2	sp|Q00653|NFKB2_HUMAN Nuclear factor NF-kappa-B p100 subunit OS=Homo sapiens OX=9606 GN=NFKB2 PE=1 SV=4	1	18	18	18	29.7	96.748	426990	423260	367520	1225500	1123500	1182100	405923	1.17703e+06	0.34487	DOWN	2.58699e-05
sp|Q15149|PLEC_HUMAN	PLEC	sp|Q15149|PLEC_HUMAN Plectin OS=Homo sapiens OX=9606 GN=PLEC PE=1 SV=3	1	230	230	222	52.4	531.78	19364000	20599000	18460000	54721000	57089000	57974000	1.94743e+07	5.65947e+07	0.344102	DOWN	5.53124e-06
sp|Q99575|POP1_HUMAN	POP1	sp|Q99575|POP1_HUMAN Ribonucleases P/MRP protein subunit POP1 OS=Homo sapiens OX=9606 GN=POP1 PE=1 SV=2	1	19	19	19	27.3	114.71	543500	589350	792000	2248400	1381400	2004000	641617	1.87793e+06	0.341661	DOWN	0.0100811
sp|O00299|CLIC1_HUMAN	CLIC1	sp|O00299|CLIC1_HUMAN Chloride intracellular channel protein 1 OS=Homo sapiens OX=9606 GN=CLIC1 PE=1 SV=4	1	14	14	14	79.3	26.922	4258800	4316200	4839400	12602000	13397000	13286000	4.47147e+06	13095000	0.341464	DOWN	9.89438e-06
sp|Q03135|CAV1_HUMAN;sp|P56539|CAV3_HUMAN	CAV1	sp|Q03135|CAV1_HUMAN Caveolin-1 OS=Homo sapiens OX=9606 GN=CAV1 PE=1 SV=4	2	8	8	8	50	20.471	1458600	1359200	1318600	3651500	4303700	4162900	1378800	4.03937e+06	0.341341	DOWN	0.000193669
sp|O14737|PDCD5_HUMAN	PDCD5	sp|O14737|PDCD5_HUMAN Programmed cell death protein 5 OS=Homo sapiens OX=9606 GN=PDCD5 PE=1 SV=3	1	8	8	8	60.8	14.285	1337200	1214400	951490	3159800	3739400	3396000	1.1677e+06	3.43173e+06	0.340264	DOWN	0.000368688
sp|O14578|CTRO_HUMAN	CIT	sp|O14578|CTRO_HUMAN Citron Rho-interacting kinase OS=Homo sapiens OX=9606 GN=CIT PE=1 SV=2	1	15	15	15	9.2	231.43	160470	118280	102060	373740	375280	374340	126937	374453	0.338992	DOWN	0.000142274
sp|P10155|RO60_HUMAN	RO60	sp|P10155|RO60_HUMAN 60 kDa SS-A/Ro ribonucleoprotein OS=Homo sapiens OX=9606 GN=RO60 PE=1 SV=2	1	12	12	12	26.2	60.67	350320	327120	280590	866740	953460	1011500	319343	943900	0.338323	DOWN	0.00018216
sp|Q07866|KLC1_HUMAN;sp|Q6P597|KLC3_HUMAN	KLC1	sp|Q07866|KLC1_HUMAN Kinesin light chain 1 OS=Homo sapiens OX=9606 GN=KLC1 PE=1 SV=2	2	28	28	20	50.8	65.309	843570	951420	947830	2755200	2392100	2962900	914273	2703400	0.338194	DOWN	0.000466345
sp|Q9NX58|LYAR_HUMAN	LYAR	sp|Q9NX58|LYAR_HUMAN Cell growth-regulating nucleolar protein OS=Homo sapiens OX=9606 GN=LYAR PE=1 SV=2	1	13	13	13	40.1	43.614	1065700	1081800	776240	2971700	3496600	2204000	974580	2.89077e+06	0.337135	DOWN	0.00784137
sp|Q9BPX3|CND3_HUMAN	NCAPG	sp|Q9BPX3|CND3_HUMAN Condensin complex subunit 3 OS=Homo sapiens OX=9606 GN=NCAPG PE=1 SV=1	1	21	21	21	25.1	114.33	1491100	469720	807690	3095000	1836700	3287000	922837	2.73957e+06	0.336855	DOWN	0.0290256
sp|P08670|VIME_HUMAN;sp|P41219|PERI_HUMAN;CON__Q9DCV7;CON__Q61726;sp|O43790|KRT86_HUMAN;CON__O43790;sp|P78385|KRT83_HUMAN;CON__Q6NT21;CON__P78385;sp|Q16352|AINX_HUMAN;sp|Q14533|KRT81_HUMAN;CON__Q14533;sp|P78386|KRT85_HUMAN;CON__P78386;sp|P07196|NFL_HUMAN;sp|P07197|NFM_HUMAN	VIM	sp|P08670|VIME_HUMAN Vimentin OS=Homo sapiens OX=9606 GN=VIM PE=1 SV=4	16	47	47	40	86.5	53.651	144980000	198230000	169740000	467180000	536870000	520000000	1.70983e+08	5.08017e+08	0.33657	DOWN	0.000205099
sp|Q9P287|BCCIP_HUMAN	BCCIP	sp|Q9P287|BCCIP_HUMAN BRCA2 and CDKN1A-interacting protein OS=Homo sapiens OX=9606 GN=BCCIP PE=1 SV=1	1	10	10	10	42	35.979	232600	749900	504580	1721500	1426900	1276000	495693	1474800	0.336109	DOWN	0.00786926
sp|Q9NYL9|TMOD3_HUMAN	TMOD3	sp|Q9NYL9|TMOD3_HUMAN Tropomodulin-3 OS=Homo sapiens OX=9606 GN=TMOD3 PE=1 SV=1	1	12	12	12	41.2	39.594	281010	465630	327450	777190	1308600	1112100	358030	1.06596e+06	0.335875	DOWN	0.012673
sp|Q05193|DYN1_HUMAN	DNM1	sp|Q05193|DYN1_HUMAN Dynamin-1 OS=Homo sapiens OX=9606 GN=DNM1 PE=1 SV=2	1	14	10	8	19.1	97.407	56388		164830	391730	299860	298830	110609	330140	0.335037	DOWN	0.0304794
sp|O60879|DIAP2_HUMAN	DIAPH2	sp|O60879|DIAP2_HUMAN Protein diaphanous homolog 2 OS=Homo sapiens OX=9606 GN=DIAPH2 PE=1 SV=1	1	9	9	9	9.7	125.57	93864	85780	109820	337840	371740	154990	96488	288190	0.334807	DOWN	0.0472356
sp|P46778|RL21_HUMAN	RPL21	sp|P46778|RL21_HUMAN 60S ribosomal protein L21 OS=Homo sapiens OX=9606 GN=RPL21 PE=1 SV=2	1	6	6	6	32.5	18.565	2760500	568630	1712400	5410700	4983000	4681200	1680510	5.02497e+06	0.334432	DOWN	0.00743084
sp|Q9BTV4|TMM43_HUMAN	TMEM43	sp|Q9BTV4|TMM43_HUMAN Transmembrane protein 43 OS=Homo sapiens OX=9606 GN=TMEM43 PE=1 SV=1	1	15	15	15	43	44.875	1693800	1435100	1269700	4448900	4235000	4468600	1466200	4.38417e+06	0.334431	DOWN	3.53151e-05
sp|Q9ULW0|TPX2_HUMAN	TPX2	sp|Q9ULW0|TPX2_HUMAN Targeting protein for Xklp2 OS=Homo sapiens OX=9606 GN=TPX2 PE=1 SV=2	1	22	22	22	39.4	85.652	806700	717590	425710	1909200	1936300	1986300	650000	1.94393e+06	0.334374	DOWN	0.00038334
sp|Q15042|RB3GP_HUMAN	RAB3GAP1	sp|Q15042|RB3GP_HUMAN Rab3 GTPase-activating protein catalytic subunit OS=Homo sapiens OX=9606 GN=RAB3GAP1 PE=1 SV=3	1	21	21	21	28.2	110.52	259000	340530	308960	782910	945700	997370	302830	908660	0.333271	DOWN	0.000919699
sp|Q9HD26|GOPC_HUMAN	GOPC	sp|Q9HD26|GOPC_HUMAN Golgi-associated PDZ and coiled-coil motif-containing protein OS=Homo sapiens OX=9606 GN=GOPC PE=1 SV=1	1	12	12	12	33.3	50.519	213230	188450	227680	546730	668570	675570	209787	630290	0.332841	DOWN	0.00063329
sp|P55196|AFAD_HUMAN	AFDN	sp|P55196|AFAD_HUMAN Afadin OS=Homo sapiens OX=9606 GN=AFDN PE=1 SV=3	1	19	19	19	15.5	206.8	197850	163790	282070	635930	733200	571960	214570	647030	0.331623	DOWN	0.00179626
sp|Q9P035|HACD3_HUMAN	HACD3	sp|Q9P035|HACD3_HUMAN Very-long-chain (3R)-3-hydroxyacyl-CoA dehydratase 3 OS=Homo sapiens OX=9606 GN=HACD3 PE=1 SV=2	1	6	6	6	18	43.159	453910	335900	370350	1175700	900730	1422800	386720	1166410	0.331547	DOWN	0.00729824
sp|Q86VM9|ZCH18_HUMAN	ZC3H18	sp|Q86VM9|ZCH18_HUMAN Zinc finger CCCH domain-containing protein 18 OS=Homo sapiens OX=9606 GN=ZC3H18 PE=1 SV=2	1	11	11	11	15.8	106.38	198770	236120	231000	471990	694380	844380	221963	670250	0.331165	DOWN	0.0146111
sp|Q9Y4K1|CRBG1_HUMAN	CRYBG1	sp|Q9Y4K1|CRBG1_HUMAN Beta/gamma crystallin domain-containing protein 1 OS=Homo sapiens OX=9606 GN=CRYBG1 PE=1 SV=3	1	24	24	24	20.8	188.67	576550	453780	675980	1992300	1726400	1443700	568770	1720800	0.330526	DOWN	0.00252574
sp|Q9UBM7|DHCR7_HUMAN	DHCR7	sp|Q9UBM7|DHCR7_HUMAN 7-dehydrocholesterol reductase OS=Homo sapiens OX=9606 GN=DHCR7 PE=1 SV=1	1	4	4	4	10.9	54.489	210670	273570	342930	922360	699230	882480	275723	834690	0.33033	DOWN	0.00206643
sp|Q96C01|F136A_HUMAN	FAM136A	sp|Q96C01|F136A_HUMAN Protein FAM136A OS=Homo sapiens OX=9606 GN=FAM136A PE=1 SV=1	1	7	7	7	58	15.641	99093	268880	103050	433620	612310	383260	157008	476397	0.329573	DOWN	0.0231692
sp|Q15126|PMVK_HUMAN	PMVK	sp|Q15126|PMVK_HUMAN Phosphomevalonate kinase OS=Homo sapiens OX=9606 GN=PMVK PE=1 SV=3	1	8	8	8	39.1	21.995	107670	121390	77626	287200	324350	319010	102229	310187	0.329571	DOWN	0.000278518
sp|Q96AG4|LRC59_HUMAN	LRRC59	sp|Q96AG4|LRC59_HUMAN Leucine-rich repeat-containing protein 59 OS=Homo sapiens OX=9606 GN=LRRC59 PE=1 SV=1	1	13	13	13	48.5	34.93	8171600	4557100	3347000	16130000	11688000	21175000	5.35857e+06	16331000	0.328122	DOWN	0.0240271
sp|O43633|CHM2A_HUMAN	CHMP2A	sp|O43633|CHM2A_HUMAN Charged multivesicular body protein 2a OS=Homo sapiens OX=9606 GN=CHMP2A PE=1 SV=1	1	4	4	4	19.4	25.104	61921	149380	53909	283520	200820	332540	88403.3	272293	0.324662	DOWN	0.0200495
sp|Q9NYL2|M3K20_HUMAN	MAP3K20	sp|Q9NYL2|M3K20_HUMAN Mitogen-activated protein kinase kinase kinase 20 OS=Homo sapiens OX=9606 GN=MAP3K20 PE=1 SV=3	1	11	11	11	16.2	91.154	166050	193390	212920	574690	587460	609230	190787	590460	0.323115	DOWN	1.90629e-05
sp|O75431|MTX2_HUMAN	MTX2	sp|O75431|MTX2_HUMAN Metaxin-2 OS=Homo sapiens OX=9606 GN=MTX2 PE=1 SV=1	1	6	6	6	24	29.763	174040	595740	420810	1649200	1055600	998160	396863	1234320	0.321524	DOWN	0.0255995
sp|P42704|LPPRC_HUMAN	LRPPRC	sp|P42704|LPPRC_HUMAN Leucine-rich PPR motif-containing protein, mitochondrial OS=Homo sapiens OX=9606 GN=LRPPRC PE=1 SV=3	1	59	59	59	48.1	157.9	5010300	6286900	5617100	16706000	17548000	18367000	5638100	1.75403e+07	0.321436	DOWN	3.93359e-05
sp|P54578|UBP14_HUMAN	USP14	sp|P54578|UBP14_HUMAN Ubiquitin carboxyl-terminal hydrolase 14 OS=Homo sapiens OX=9606 GN=USP14 PE=1 SV=3	1	22	22	22	40.9	56.068	1072100	1048000	1226300	3050600	3981500	3383200	1.11547e+06	3.47177e+06	0.321297	DOWN	0.00106234
sp|Q8NHQ9|DDX55_HUMAN	DDX55	sp|Q8NHQ9|DDX55_HUMAN ATP-dependent RNA helicase DDX55 OS=Homo sapiens OX=9606 GN=DDX55 PE=1 SV=3	1	7	7	7	11.8	68.546	61508	49091	69026	221250	137980	202140	59875	187123	0.319976	DOWN	0.00790984
sp|P49748|ACADV_HUMAN	ACADVL	sp|P49748|ACADV_HUMAN Very long-chain specific acyl-CoA dehydrogenase, mitochondrial OS=Homo sapiens OX=9606 GN=ACADVL PE=1 SV=1	1	23	23	23	43.4	70.389	1292000	1348700	841950	2731200	3897000	4285700	1.16088e+06	3.63797e+06	0.319102	DOWN	0.00740463
sp|Q96RE7|NACC1_HUMAN	NACC1	sp|Q96RE7|NACC1_HUMAN Nucleus accumbens-associated protein 1 OS=Homo sapiens OX=9606 GN=NACC1 PE=1 SV=1	1	8	8	7	19.7	57.258	120730	174920	128230	515750	295550	521530	141293	444277	0.31803	DOWN	0.0165179
sp|Q9NXF1|TEX10_HUMAN	TEX10	sp|Q9NXF1|TEX10_HUMAN Testis-expressed protein 10 OS=Homo sapiens OX=9606 GN=TEX10 PE=1 SV=2	1	23	23	23	32	105.67	499300	362070	342910	1110900	1282600	1403800	401427	1.26577e+06	0.317141	DOWN	0.00091954
sp|P50416|CPT1A_HUMAN;sp|Q92523|CPT1B_HUMAN	CPT1A	sp|P50416|CPT1A_HUMAN Carnitine O-palmitoyltransferase 1, liver isoform OS=Homo sapiens OX=9606 GN=CPT1A PE=1 SV=2	2	25	25	25	36.2	88.367	478010	1290000	1544900	3274700	3200500	4046800	1.1043e+06	3.50733e+06	0.314856	DOWN	0.00463194
sp|Q99417|MYCBP_HUMAN	MYCBP	sp|Q99417|MYCBP_HUMAN c-Myc-binding protein OS=Homo sapiens OX=9606 GN=MYCBP PE=1 SV=3	1	5	5	5	52.4	11.967	329330	241580	222770	730130	801590	995630	264560	842450	0.314036	DOWN	0.00253717
sp|P49903|SPS1_HUMAN	SEPHS1	sp|P49903|SPS1_HUMAN Selenide, water dikinase 1 OS=Homo sapiens OX=9606 GN=SEPHS1 PE=1 SV=2	1	7	7	7	24	42.91	254290	273520	190400	729290	1040800	526900	239403	765663	0.312674	DOWN	0.0255291
sp|Q8IZL8|PELP1_HUMAN	PELP1	sp|Q8IZL8|PELP1_HUMAN Proline-, glutamic acid- and leucine-rich protein 1 OS=Homo sapiens OX=9606 GN=PELP1 PE=1 SV=2	1	17	17	17	23.5	119.7	347130	382870	487450	1389900	1478800	1026900	405817	1.29853e+06	0.312519	DOWN	0.00348627
sp|Q9H4L7|SMRCD_HUMAN	SMARCAD1	sp|Q9H4L7|SMRCD_HUMAN SWI/SNF-related matrix-associated actin-dependent regulator of chromatin subfamily A containing DEAD/H box 1 OS=Homo sapiens OX=9606 GN=SMARCAD1 PE=1 SV=2	1	8	8	8	9.8	117.4	113370	112740	153920	516810	327860	374890	126677	406520	0.311612	DOWN	0.00870126
sp|Q07812|BAX_HUMAN	BAX	sp|Q07812|BAX_HUMAN Apoptosis regulator BAX OS=Homo sapiens OX=9606 GN=BAX PE=1 SV=1	1	6	6	6	43.8	21.184	63615	401620	316570	926200	854170	757710	260602	846027	0.30803	DOWN	0.00652661
sp|O75832|PSD10_HUMAN	PSMD10	sp|O75832|PSD10_HUMAN 26S proteasome non-ATPase regulatory subunit 10 OS=Homo sapiens OX=9606 GN=PSMD10 PE=1 SV=1	1	4	4	4	23.9	24.428		107870	111570	380370	368640	319590	109720	356200	0.308029	DOWN	0.00198588
sp|P19367|HXK1_HUMAN;sp|Q2TB90|HKDC1_HUMAN	HK1	sp|P19367|HXK1_HUMAN Hexokinase-1 OS=Homo sapiens OX=9606 GN=HK1 PE=1 SV=3	2	35	31	31	43.3	102.48	3386400	3081400	2801400	11646000	9337900	9143600	3.08973e+06	10042500	0.307666	DOWN	0.00106687
sp|Q9Y4W2|LAS1L_HUMAN	LAS1L	sp|Q9Y4W2|LAS1L_HUMAN Ribosomal biogenesis protein LAS1L OS=Homo sapiens OX=9606 GN=LAS1L PE=1 SV=2	1	13	13	13	24	83.064	320050	405170	204160	721980	1463200	843560	309793	1009580	0.306854	DOWN	0.041747
sp|Q86XL3|ANKL2_HUMAN	ANKLE2	sp|Q86XL3|ANKL2_HUMAN Ankyrin repeat and LEM domain-containing protein 2 OS=Homo sapiens OX=9606 GN=ANKLE2 PE=1 SV=4	1	17	17	17	23.2	104.11	161590	249550	183830	770170	522840	658600	198323	650537	0.304861	DOWN	0.00404768
sp|Q9H0A0|NAT10_HUMAN	NAT10	sp|Q9H0A0|NAT10_HUMAN RNA cytidine acetyltransferase OS=Homo sapiens OX=9606 GN=NAT10 PE=1 SV=2	1	33	33	33	35.2	115.73	1796300	1969900	1812500	5961000	6285400	6176200	1.85957e+06	6.14087e+06	0.302818	DOWN	2.62342e-06
sp|Q13428|TCOF_HUMAN	TCOF1	sp|Q13428|TCOF_HUMAN Treacle protein OS=Homo sapiens OX=9606 GN=TCOF1 PE=1 SV=3	1	19	19	19	16.6	152.1	506200	786390	669920	2171800	1950900	2362600	654170	2.16177e+06	0.302609	DOWN	0.000471231
sp|Q15021|CND1_HUMAN	NCAPD2	sp|Q15021|CND1_HUMAN Condensin complex subunit 1 OS=Homo sapiens OX=9606 GN=NCAPD2 PE=1 SV=3	1	34	34	34	31.5	157.18	769610	700200	824090	2926800	2669500	1989500	764633	2528600	0.302394	DOWN	0.00332612
sp|P14618|KPYM_HUMAN;sp|P30613|KPYR_HUMAN	PKM	sp|P14618|KPYM_HUMAN Pyruvate kinase PKM OS=Homo sapiens OX=9606 GN=PKM PE=1 SV=4	2	31	31	31	72.9	57.936	28807000	33033000	30867000	96548000	96688000	113380000	3.09023e+07	1.02205e+08	0.302355	DOWN	0.000238035
sp|O75794|CD123_HUMAN	CDC123	sp|O75794|CD123_HUMAN Cell division cycle protein 123 homolog OS=Homo sapiens OX=9606 GN=CDC123 PE=1 SV=1	1	6	6	6	22	39.134	52137	33721	76492	162800	227490	147670	54116.7	179320	0.301788	DOWN	0.0103083
sp|Q5VV42|CDKAL_HUMAN	CDKAL1	sp|Q5VV42|CDKAL_HUMAN Threonylcarbamoyladenosine tRNA methylthiotransferase OS=Homo sapiens OX=9606 GN=CDKAL1 PE=1 SV=1	1	8	8	8	19.5	65.111	104100	88774	48629	209140	278910	313660	80501	267237	0.301235	DOWN	0.00588292
sp|P21333|FLNA_HUMAN	FLNA	sp|P21333|FLNA_HUMAN Filamin-A OS=Homo sapiens OX=9606 GN=FLNA PE=1 SV=4	1	110	110	101	57.5	280.74	27137000	29536000	28088000	91749000	92704000	96944000	2.82537e+07	93799000	0.301215	DOWN	2.98072e-06
sp|Q96GK7|FAH2A_HUMAN;sp|Q6P2I3|FAH2B_HUMAN	FAHD2A; FAHD2B	sp|Q96GK7|FAH2A_HUMAN Fumarylacetoacetate hydrolase domain-containing protein 2A OS=Homo sapiens OX=9606 GN=FAHD2A PE=1 SV=1;sp|Q6P2I3|FAH2B_HUMAN Fumarylacetoacetate hydrolase domain-containing protein 2B OS=Homo sapiens OX=9606 GN=FAHD2B PE=1 SV=1	2	9	9	9	43	34.596		197360	254990	853550	863580	537460	226175	751530	0.300953	DOWN	0.0329923
sp|Q9Y6Y0|NS1BP_HUMAN	IVNS1ABP	sp|Q9Y6Y0|NS1BP_HUMAN Influenza virus NS1A-binding protein OS=Homo sapiens OX=9606 GN=IVNS1ABP PE=1 SV=3	1	7	7	7	12.5	71.729	56401	111790	129300	357440	236440	395730	99163.7	329870	0.300614	DOWN	0.0119685
sp|O43399|TPD54_HUMAN	TPD52L2	sp|O43399|TPD54_HUMAN Tumor protein D54 OS=Homo sapiens OX=9606 GN=TPD52L2 PE=1 SV=2	1	16	16	16	76.7	22.237	1728200	2083200	1540900	5425500	6546500	5838500	1784100	5.93683e+06	0.300514	DOWN	0.000336395
sp|O15091|MRPP3_HUMAN	PRORP	sp|O15091|MRPP3_HUMAN Mitochondrial ribonuclease P catalytic subunit OS=Homo sapiens OX=9606 GN=PRORP PE=1 SV=2	1	7	7	7	15.1	67.315	40045		46545	117340	145310	172040	43295	144897	0.298799	DOWN	0.0158327
sp|Q04446|GLGB_HUMAN	GBE1	sp|Q04446|GLGB_HUMAN 1,4-alpha-glucan-branching enzyme OS=Homo sapiens OX=9606 GN=GBE1 PE=1 SV=3	1	15	15	15	24.6	80.473	430450	432900	402500	1381000	1429200	1464000	421950	1.42473e+06	0.296161	DOWN	2.68469e-06
sp|Q9Y6M7|S4A7_HUMAN	SLC4A7	sp|Q9Y6M7|S4A7_HUMAN Sodium bicarbonate cotransporter 3 OS=Homo sapiens OX=9606 GN=SLC4A7 PE=1 SV=2	1	10	10	10	10.4	136.04	67913	82640	72077	164610	252720	334620	74210	250650	0.29607	DOWN	0.0231661
sp|O95487|SC24B_HUMAN	SEC24B	sp|O95487|SC24B_HUMAN Protein transport protein Sec24B OS=Homo sapiens OX=9606 GN=SEC24B PE=1 SV=2	1	14	14	13	15.4	137.42	226970	216220	212950	608640	531120	1089300	218713	743020	0.294357	DOWN	0.0398492
sp|Q14103|HNRPD_HUMAN	HNRNPD	sp|Q14103|HNRPD_HUMAN Heterogeneous nuclear ribonucleoprotein D0 OS=Homo sapiens OX=9606 GN=HNRNPD PE=1 SV=1	1	14	14	13	36.3	38.434	4104600	4275400	4245200	13794000	14961000	14335000	4208400	1.43633e+07	0.292996	DOWN	7.59524e-06
sp|O00762|UBE2C_HUMAN	UBE2C	sp|O00762|UBE2C_HUMAN Ubiquitin-conjugating enzyme E2 C OS=Homo sapiens OX=9606 GN=UBE2C PE=1 SV=1	1	6	6	6	44.7	19.652	363610	368600	200900	1095600	1165700	930390	311037	1.0639e+06	0.292356	DOWN	0.00106474
sp|Q9H267|VP33B_HUMAN	VPS33B	sp|Q9H267|VP33B_HUMAN Vacuolar protein sorting-associated protein 33B OS=Homo sapiens OX=9606 GN=VPS33B PE=1 SV=2	1	7	7	7	15.6	70.584	64129	60599	44189	194360	178930	212300	56305.7	195197	0.288456	DOWN	0.000263467
sp|P17655|CAN2_HUMAN	CAPN2	sp|P17655|CAN2_HUMAN Calpain-2 catalytic subunit OS=Homo sapiens OX=9606 GN=CAPN2 PE=1 SV=6	1	18	18	18	29.9	79.994	1624400	1504200	1366900	4900300	5390300	5512400	1498500	5.26767e+06	0.284471	DOWN	4.78852e-05
sp|Q9H8Y8|GORS2_HUMAN	GORASP2	sp|Q9H8Y8|GORS2_HUMAN Golgi reassembly-stacking protein 2 OS=Homo sapiens OX=9606 GN=GORASP2 PE=1 SV=3	1	5	5	5	17.5	47.145	400870	299370		841360	1529400	1327900	350120	1.23289e+06	0.283984	DOWN	0.0452459
sp|Q9UKM9|RALY_HUMAN	RALY	sp|Q9UKM9|RALY_HUMAN RNA-binding protein Raly OS=Homo sapiens OX=9606 GN=RALY PE=1 SV=1	1	11	11	11	48.4	32.463	1270600	1083100	1018700	3668100	2541900	5681900	1.12413e+06	3.96397e+06	0.283588	DOWN	0.0368729
sp|Q9BRX8|PXL2A_HUMAN	PRXL2A	sp|Q9BRX8|PXL2A_HUMAN Peroxiredoxin-like 2A OS=Homo sapiens OX=9606 GN=PRXL2A PE=1 SV=3	1	5	5	5	25.8	25.764		175210	43921	421730	348450	392220	109566	387467	0.282774	DOWN	0.0158039
sp|Q9P0K7|RAI14_HUMAN	RAI14	sp|Q9P0K7|RAI14_HUMAN Ankycorbin OS=Homo sapiens OX=9606 GN=RAI14 PE=1 SV=2	1	34	34	34	42.7	110.04	852940	463820	744890	2884700	2230500	2179000	687217	2431400	0.282642	DOWN	0.00239142
sp|Q12846|STX4_HUMAN	STX4	sp|Q12846|STX4_HUMAN Syntaxin-4 OS=Homo sapiens OX=9606 GN=STX4 PE=1 SV=2	1	9	9	9	31	34.18	146550	148280	106160	481120	477330	460960	133663	473137	0.282505	DOWN	2.31027e-05
sp|Q13637|RAB32_HUMAN;sp|P57729|RAB38_HUMAN	RAB32	sp|Q13637|RAB32_HUMAN Ras-related protein Rab-32 OS=Homo sapiens OX=9606 GN=RAB32 PE=1 SV=3	2	11	11	10	59.6	24.997	355650	868560	792170	2513400	1903800	2721900	672127	2379700	0.282442	DOWN	0.00431108
sp|Q9NQC3|RTN4_HUMAN	RTN4	sp|Q9NQC3|RTN4_HUMAN Reticulon-4 OS=Homo sapiens OX=9606 GN=RTN4 PE=1 SV=2	1	8	8	8	12.8	129.93	3027100	2840000	2728900	10211000	10787000	9473900	2.86533e+06	10157300	0.282096	DOWN	4.80952e-05
sp|Q10472|GALT1_HUMAN;sp|Q8IUC8|GLT13_HUMAN	GALNT1	sp|Q10472|GALT1_HUMAN Polypeptide N-acetylgalactosaminyltransferase 1 OS=Homo sapiens OX=9606 GN=GALNT1 PE=1 SV=1	2	11	11	11	28.6	64.218	84103	119490	105110	294750	358120	442890	102901	365253	0.281725	DOWN	0.00401433
sp|P07686|HEXB_HUMAN	HEXB	sp|P07686|HEXB_HUMAN Beta-hexosaminidase subunit beta OS=Homo sapiens OX=9606 GN=HEXB PE=1 SV=3	1	12	12	12	24.6	63.111	416450	295430	331980	1283100	762660	1668800	347953	1.23819e+06	0.281018	DOWN	0.0283136
sp|Q6PJT7|ZC3HE_HUMAN	ZC3H14	sp|Q6PJT7|ZC3HE_HUMAN Zinc finger CCCH domain-containing protein 14 OS=Homo sapiens OX=9606 GN=ZC3H14 PE=1 SV=1	1	19	19	19	32.9	82.875	294860	186300	299360	973370	867680	950170	260173	930407	0.279634	DOWN	0.000164591
sp|Q6YN16|HSDL2_HUMAN	HSDL2	sp|Q6YN16|HSDL2_HUMAN Hydroxysteroid dehydrogenase-like protein 2 OS=Homo sapiens OX=9606 GN=HSDL2 PE=1 SV=1	1	9	9	9	26.3	45.394	399750	230510	213440	748820	1015700	1256300	281233	1006940	0.279295	DOWN	0.01012
sp|P13798|ACPH_HUMAN	APEH	sp|P13798|ACPH_HUMAN Acylamino-acid-releasing enzyme OS=Homo sapiens OX=9606 GN=APEH PE=1 SV=4	1	11	11	11	20.4	81.224	235200	407240	355360	1298700	947360	1331300	332600	1.19245e+06	0.278921	DOWN	0.00295245
sp|O95573|ACSL3_HUMAN	ACSL3	sp|O95573|ACSL3_HUMAN Long-chain-fatty-acid--CoA ligase 3 OS=Homo sapiens OX=9606 GN=ACSL3 PE=1 SV=3	1	25	25	24	47.9	80.419	891940	814280	1036000	3260100	3694200	2883700	914073	3.27933e+06	0.278738	DOWN	0.000623987
sp|P30740|ILEU_HUMAN	SERPINB1	sp|P30740|ILEU_HUMAN Leukocyte elastase inhibitor OS=Homo sapiens OX=9606 GN=SERPINB1 PE=1 SV=1	1	12	11	11	38.8	42.741	95667		271470	633710	699770	642650	183568	658710	0.278679	DOWN	0.00673958
sp|P51003|PAPOA_HUMAN;sp|Q9NRJ5|PAPOB_HUMAN	PAPOLA	sp|P51003|PAPOA_HUMAN Poly(A) polymerase alpha OS=Homo sapiens OX=9606 GN=PAPOLA PE=1 SV=4	2	16	16	14	28.9	82.842	449310	410280	469250	1962100	1685900	1130400	442947	1592800	0.278093	DOWN	0.00937818
sp|Q14376|GALE_HUMAN	GALE	sp|Q14376|GALE_HUMAN UDP-glucose 4-epimerase OS=Homo sapiens OX=9606 GN=GALE PE=1 SV=2	1	5	5	5	17.5	38.281	73094	104490	112090	365510	323270	355080	96558	347953	0.277503	DOWN	0.00013434
sp|Q8IWR0|Z3H7A_HUMAN	ZC3H7A	sp|Q8IWR0|Z3H7A_HUMAN Zinc finger CCCH domain-containing protein 7A OS=Homo sapiens OX=9606 GN=ZC3H7A PE=1 SV=1	1	14	14	14	18.1	110.54	67872	56397	103870	190310	398710	235030	76046.3	274683	0.276851	DOWN	0.0376984
sp|P83111|LACTB_HUMAN	LACTB	sp|P83111|LACTB_HUMAN Serine beta-lactamase-like protein LACTB, mitochondrial OS=Homo sapiens OX=9606 GN=LACTB PE=1 SV=2	1	8	8	8	14.1	60.693	56545		86612	251290	231740	293310	71578.5	258780	0.2766	DOWN	0.00551549
sp|P06400|RB_HUMAN	RB1	sp|P06400|RB_HUMAN Retinoblastoma-associated protein OS=Homo sapiens OX=9606 GN=RB1 PE=1 SV=2	1	10	10	10	13.4	106.16	133350	109550	199520	644350	286140	669710	147473	533400	0.276478	DOWN	0.0382114
sp|Q13322|GRB10_HUMAN	GRB10	sp|Q13322|GRB10_HUMAN Growth factor receptor-bound protein 10 OS=Homo sapiens OX=9606 GN=GRB10 PE=1 SV=2	1	7	7	7	16	67.231	60121	51418		170550	233650	209260	55769.5	204487	0.272729	DOWN	0.0084051
sp|P49321|NASP_HUMAN	NASP	sp|P49321|NASP_HUMAN Nuclear autoantigenic sperm protein OS=Homo sapiens OX=9606 GN=NASP PE=1 SV=2	1	24	24	24	40	85.237	875350	706340	656290	2793900	3086600	2332000	745993	2737500	0.272509	DOWN	0.000969523
sp|Q8TEQ6|GEMI5_HUMAN	GEMIN5	sp|Q8TEQ6|GEMI5_HUMAN Gem-associated protein 5 OS=Homo sapiens OX=9606 GN=GEMIN5 PE=1 SV=3	1	32	32	32	27.9	168.59	290790	560190	412600	1298900	1351200	2007600	421193	1.55257e+06	0.271288	DOWN	0.00934013
sp|Q8WX92|NELFB_HUMAN	NELFB	sp|Q8WX92|NELFB_HUMAN Negative elongation factor B OS=Homo sapiens OX=9606 GN=NELFB PE=1 SV=1	1	6	6	6	13.1	65.697	118390	109420	93941	425210	379700	382770	107250	395893	0.270907	DOWN	6.01664e-05
sp|Q96E29|MTEF3_HUMAN	MTERF3	sp|Q96E29|MTEF3_HUMAN Transcription termination factor 3, mitochondrial OS=Homo sapiens OX=9606 GN=MTERF3 PE=1 SV=2	1	12	12	11	33.1	47.971	114670	136450	43537	503520	349780	234650	98219	362650	0.270837	DOWN	0.033079
sp|P09543|CN37_HUMAN	CNP	sp|P09543|CN37_HUMAN 2,3-cyclic-nucleotide 3-phosphodiesterase OS=Homo sapiens OX=9606 GN=CNP PE=1 SV=2	1	8	8	8	18.8	47.578		145890	126810	447170	467650	606110	136350	506977	0.268947	DOWN	0.0106218
sp|Q8WUM0|NU133_HUMAN	NUP133	sp|Q8WUM0|NU133_HUMAN Nuclear pore complex protein Nup133 OS=Homo sapiens OX=9606 GN=NUP133 PE=1 SV=2	1	19	19	19	21.9	128.98	366460	382220	342050	1181800	1177800	1770200	363577	1376600	0.264112	DOWN	0.0067991
sp|P04632|CPNS1_HUMAN	CAPNS1	sp|P04632|CPNS1_HUMAN Calpain small subunit 1 OS=Homo sapiens OX=9606 GN=CAPNS1 PE=1 SV=1	1	6	6	4	22.8	28.315	725530	772130	737730	2565600	3141300	2797600	745130	2.83483e+06	0.262848	DOWN	0.000239138
sp|P04179|SODM_HUMAN	SOD2	sp|P04179|SODM_HUMAN Superoxide dismutase [Mn], mitochondrial OS=Homo sapiens OX=9606 GN=SOD2 PE=1 SV=3	1	9	9	9	45.9	24.75	1384200	1172500	973440	4997500	2897300	5576900	1.17671e+06	4.49057e+06	0.262041	DOWN	0.0157527
sp|Q9UKY7|CDV3_HUMAN	CDV3	sp|Q9UKY7|CDV3_HUMAN Protein CDV3 homolog OS=Homo sapiens OX=9606 GN=CDV3 PE=1 SV=1	1	11	11	11	65.9	27.335	489070	597810	694200	2386600	2554500	1896900	593693	2.27933e+06	0.260468	DOWN	0.00121415
sp|Q7L2J0|MEPCE_HUMAN	MEPCE	sp|Q7L2J0|MEPCE_HUMAN 7SK snRNA methylphosphate capping enzyme OS=Homo sapiens OX=9606 GN=MEPCE PE=1 SV=1	1	9	9	9	18.1	74.354	33012	112280	133160	201790	476310	394370	92817.3	357490	0.259636	DOWN	0.0381806
sp|P08195|4F2_HUMAN	SLC3A2	sp|P08195|4F2_HUMAN 4F2 cell-surface antigen heavy chain OS=Homo sapiens OX=9606 GN=SLC3A2 PE=1 SV=3	1	20	20	20	36.5	67.993	1480300	1001300	1563800	5028400	4386900	6178500	1.34847e+06	5.19793e+06	0.259424	DOWN	0.00223259
sp|Q9BSJ8|ESYT1_HUMAN	ESYT1	sp|Q9BSJ8|ESYT1_HUMAN Extended synaptotagmin-1 OS=Homo sapiens OX=9606 GN=ESYT1 PE=1 SV=1	1	29	29	29	33.9	122.85	1277000	958240	1210100	4141200	4413600	4859300	1.14845e+06	4.47137e+06	0.256845	DOWN	0.000135039
sp|Q9Y450|HBS1L_HUMAN	HBS1L	sp|Q9Y450|HBS1L_HUMAN HBS1-like protein OS=Homo sapiens OX=9606 GN=HBS1L PE=1 SV=1	1	17	17	17	36.5	75.472	206080	346920	276540	1175200	1071800	990300	276513	1079100	0.256244	DOWN	0.000281535
sp|Q14643|ITPR1_HUMAN	ITPR1	sp|Q14643|ITPR1_HUMAN Inositol 1,4,5-trisphosphate receptor type 1 OS=Homo sapiens OX=9606 GN=ITPR1 PE=1 SV=3	1	47	47	39	20.9	313.93	571400	627940	508510	2057600	1939600	2686800	569283	2228000	0.255513	DOWN	0.00210688
sp|Q9BY44|EIF2A_HUMAN	EIF2A	sp|Q9BY44|EIF2A_HUMAN Eukaryotic translation initiation factor 2A OS=Homo sapiens OX=9606 GN=EIF2A PE=1 SV=3	1	21	21	21	44.6	64.989	827270	646410	1077200	2491200	4339900	3182500	850293	3.33787e+06	0.254742	DOWN	0.010875
sp|O75976|CBPD_HUMAN	CPD	sp|O75976|CBPD_HUMAN Carboxypeptidase D OS=Homo sapiens OX=9606 GN=CPD PE=1 SV=2	1	19	19	19	16.4	152.93	689120	295030	704070	2712800	1651200	2263900	562740	2209300	0.254714	DOWN	0.00800382
sp|Q66K74|MAP1S_HUMAN	MAP1S	sp|Q66K74|MAP1S_HUMAN Microtubule-associated protein 1S OS=Homo sapiens OX=9606 GN=MAP1S PE=1 SV=2	1	12	12	12	16.5	112.21	187210	192610	177910	914820	444030	855960	185910	738270	0.251818	DOWN	0.02033
sp|P53004|BIEA_HUMAN	BLVRA	sp|P53004|BIEA_HUMAN Biliverdin reductase A OS=Homo sapiens OX=9606 GN=BLVRA PE=1 SV=2	1	8	8	8	31.4	33.428	245370	68263	257210	732170	797180	750700	190281	760017	0.250364	DOWN	0.000884852
sp|Q9BUL8|PDC10_HUMAN	PDCD10	sp|Q9BUL8|PDC10_HUMAN Programmed cell death protein 10 OS=Homo sapiens OX=9606 GN=PDCD10 PE=1 SV=1	1	5	5	4	24.5	24.701	161680	128870	88808	544880	515710	459590	126453	506727	0.249548	DOWN	0.000313108
sp|Q96T76|MMS19_HUMAN	MMS19	sp|Q96T76|MMS19_HUMAN MMS19 nucleotide excision repair protein homolog OS=Homo sapiens OX=9606 GN=MMS19 PE=1 SV=2	1	17	17	17	24.6	113.29	155360	239030	125590	1077100	521850	515030	173327	704660	0.245972	DOWN	0.0484737
sp|P24821|TENA_HUMAN	TNC	sp|P24821|TENA_HUMAN Tenascin OS=Homo sapiens OX=9606 GN=TNC PE=1 SV=3	1	28	28	28	18.7	240.85	255590	273950	178780	1105100	908510	869590	236107	961067	0.245671	DOWN	0.000764143
sp|Q96HC4|PDLI5_HUMAN	PDLIM5	sp|Q96HC4|PDLI5_HUMAN PDZ and LIM domain protein 5 OS=Homo sapiens OX=9606 GN=PDLIM5 PE=1 SV=5	1	19	19	19	42.1	63.944	710810	626260	572340	2494400	2398500	2900600	636470	2.59783e+06	0.245	DOWN	0.000248655
sp|Q6L8Q7|PDE12_HUMAN	PDE12	sp|Q6L8Q7|PDE12_HUMAN 2,5-phosphodiesterase 12 OS=Homo sapiens OX=9606 GN=PDE12 PE=1 SV=2	1	12	12	12	29.1	67.351	124290	216200	220150	1084500	489150	723940	186880	765863	0.244012	DOWN	0.0301958
sp|P31949|S10AB_HUMAN	S100A11	sp|P31949|S10AB_HUMAN Protein S100-A11 OS=Homo sapiens OX=9606 GN=S100A11 PE=1 SV=2	1	4	4	4	42.9	11.74	850350	2284300	720310	4329800	5032200	6521800	1.28499e+06	5294600	0.242698	DOWN	0.00802473
sp|Q6DD87|ZN787_HUMAN	ZNF787	sp|Q6DD87|ZN787_HUMAN Zinc finger protein 787 OS=Homo sapiens OX=9606 GN=ZNF787 PE=1 SV=4	1	9	9	9	37.7	40.428	63073	56552	83069	222620	311670	302120	67564.7	278803	0.242338	DOWN	0.00197051
sp|P55265|DSRAD_HUMAN	ADAR	sp|P55265|DSRAD_HUMAN Double-stranded RNA-specific adenosine deaminase OS=Homo sapiens OX=9606 GN=ADAR PE=1 SV=4	1	30	30	30	30.1	136.06	639650	485490	778000	2366900	2837800	2743400	634380	2.64937e+06	0.239446	DOWN	0.000269399
sp|Q99661|KIF2C_HUMAN	KIF2C	sp|Q99661|KIF2C_HUMAN Kinesin-like protein KIF2C OS=Homo sapiens OX=9606 GN=KIF2C PE=1 SV=2	1	12	12	11	23	81.312	114350	132170	31219	390800	438700	332950	92579.7	387483	0.238926	DOWN	0.00249586
sp|Q96FQ6|S10AG_HUMAN	S100A16	sp|Q96FQ6|S10AG_HUMAN Protein S100-A16 OS=Homo sapiens OX=9606 GN=S100A16 PE=1 SV=1	1	4	4	4	44.7	11.801		123440	390830	724230	1289200	1215700	257135	1.07638e+06	0.238889	DOWN	0.0463944
sp|Q9UBI6|GBG12_HUMAN	GNG12	sp|Q9UBI6|GBG12_HUMAN Guanine nucleotide-binding protein G(I)/G(S)/G(O) subunit gamma-12 OS=Homo sapiens OX=9606 GN=GNG12 PE=1 SV=3	1	4	4	4	66.7	8.0061	423310	564380	242850	1465300	1264100	2424300	410180	1717900	0.238768	DOWN	0.0241021
sp|O95453|PARN_HUMAN	PARN	sp|O95453|PARN_HUMAN Poly(A)-specific ribonuclease PARN OS=Homo sapiens OX=9606 GN=PARN PE=1 SV=1	1	11	11	11	16.9	73.45	196480	129440	139800	516470	904640	538010	155240	653040	0.237719	DOWN	0.0175525
sp|Q5TFE4|NT5D1_HUMAN	NT5DC1	sp|Q5TFE4|NT5D1_HUMAN 5-nucleotidase domain-containing protein 1 OS=Homo sapiens OX=9606 GN=NT5DC1 PE=1 SV=1	1	8	8	8	24.4	51.844	73153	78453	120380	240680	365800	539240	90662	381907	0.237393	DOWN	0.0295006
sp|Q9BQ52|RNZ2_HUMAN	ELAC2	sp|Q9BQ52|RNZ2_HUMAN Zinc phosphodiesterase ELAC protein 2 OS=Homo sapiens OX=9606 GN=ELAC2 PE=1 SV=2	1	17	17	16	28.3	92.218	232830	290630	154790	1033600	1009700	830760	226083	958020	0.23599	DOWN	0.000621937
sp|Q02127|PYRD_HUMAN	DHODH	sp|Q02127|PYRD_HUMAN Dihydroorotate dehydrogenase (quinone), mitochondrial OS=Homo sapiens OX=9606 GN=DHODH PE=1 SV=3	1	6	6	6	22.5	42.867		104160	155240	479120	664420	509210	129700	550917	0.235426	DOWN	0.0118038
sp|Q9UL46|PSME2_HUMAN	PSME2	sp|Q9UL46|PSME2_HUMAN Proteasome activator complex subunit 2 OS=Homo sapiens OX=9606 GN=PSME2 PE=1 SV=4	1	6	6	6	31	27.401	111920	416550	148280	850780	1011300	1018200	225583	960093	0.23496	DOWN	0.00266267
sp|Q15785|TOM34_HUMAN	TOMM34	sp|Q15785|TOM34_HUMAN Mitochondrial import receptor subunit TOM34 OS=Homo sapiens OX=9606 GN=TOMM34 PE=1 SV=2	1	14	14	14	52.1	34.559	494830	1094600	119060	2412100	2783900	2128400	569497	2.44147e+06	0.23326	DOWN	0.00540126
sp|P42892|ECE1_HUMAN	ECE1	sp|P42892|ECE1_HUMAN Endothelin-converting enzyme 1 OS=Homo sapiens OX=9606 GN=ECE1 PE=1 SV=2	1	10	10	10	15.5	87.163	191870	197840	127880	799970	729200	696770	172530	741980	0.232526	DOWN	0.000113286
sp|P57678|GEMI4_HUMAN	GEMIN4	sp|P57678|GEMI4_HUMAN Gem-associated protein 4 OS=Homo sapiens OX=9606 GN=GEMIN4 PE=1 SV=2	1	15	15	15	19	120.04	188370	108200	192400	737330	373420	1001600	162990	704117	0.231482	DOWN	0.0424531
sp|Q9NS91|RAD18_HUMAN	RAD18	sp|Q9NS91|RAD18_HUMAN E3 ubiquitin-protein ligase RAD18 OS=Homo sapiens OX=9606 GN=RAD18 PE=1 SV=2	1	11	11	11	29.7	56.222	62100	122570	64447	462590	343630	275740	83039	360653	0.230246	DOWN	0.00877509
sp|Q8N5G2|MACOI_HUMAN	MACO1	sp|Q8N5G2|MACOI_HUMAN Macoilin OS=Homo sapiens OX=9606 GN=MACO1 PE=1 SV=1	1	7	7	7	12.2	76.177	43839	38066	36821	191660	130190	194120	39575.3	171990	0.230103	DOWN	0.00324753
sp|Q3KQU3|MA7D1_HUMAN	MAP7D1	sp|Q3KQU3|MA7D1_HUMAN MAP7 domain-containing protein 1 OS=Homo sapiens OX=9606 GN=MAP7D1 PE=1 SV=1	1	10	10	10	15.9	92.819	88427	91263	138330	527740	217710	644590	106007	463347	0.228785	DOWN	0.049654
sp|Q9H1E3|NUCKS_HUMAN	NUCKS1	sp|Q9H1E3|NUCKS_HUMAN Nuclear ubiquitous casein and cyclin-dependent kinase substrate 1 OS=Homo sapiens OX=9606 GN=NUCKS1 PE=1 SV=1	1	3	3	3	15.6	27.296	103480	87219	113540	422110	423260	487990	101413	444453	0.228175	DOWN	0.000119359
sp|Q9H9B4|SFXN1_HUMAN	SFXN1	sp|Q9H9B4|SFXN1_HUMAN Sideroflexin-1 OS=Homo sapiens OX=9606 GN=SFXN1 PE=1 SV=4	1	9	9	9	33.2	35.619	734030	777600	591230	2984400	3043300	3245300	700953	3091000	0.226772	DOWN	1.6102e-05
sp|Q14534|ERG1_HUMAN	SQLE	sp|Q14534|ERG1_HUMAN Squalene monooxygenase OS=Homo sapiens OX=9606 GN=SQLE PE=1 SV=3	1	9	9	9	22.3	63.922	89032	197160	128070	659000	513590	661910	138087	611500	0.225817	DOWN	0.00124925
sp|P35658|NU214_HUMAN	NUP214	sp|P35658|NU214_HUMAN Nuclear pore complex protein Nup214 OS=Homo sapiens OX=9606 GN=NUP214 PE=1 SV=2	1	30	30	30	21.4	213.62	780780	347850	269170	2486800	1767200	2052700	465933	2.10223e+06	0.221637	DOWN	0.00338824
sp|Q99567|NUP88_HUMAN	NUP88	sp|Q99567|NUP88_HUMAN Nuclear pore complex protein Nup88 OS=Homo sapiens OX=9606 GN=NUP88 PE=1 SV=2	1	13	13	13	26.3	83.541	130600	257210	317650	1637400	716790	834990	235153	1063060	0.221204	DOWN	0.0482072
sp|Q9BV38|WDR18_HUMAN	WDR18	sp|Q9BV38|WDR18_HUMAN WD repeat-containing protein 18 OS=Homo sapiens OX=9606 GN=WDR18 PE=1 SV=2	1	10	10	10	31.5	47.405	130520	581990	89559	1433200	1216400	983210	267356	1.21094e+06	0.220785	DOWN	0.00990449
sp|O00411|RPOM_HUMAN	POLRMT	sp|O00411|RPOM_HUMAN DNA-directed RNA polymerase, mitochondrial OS=Homo sapiens OX=9606 GN=POLRMT PE=1 SV=2	1	15	15	15	16.3	138.62	113280	55320	58406	410510	220420	408320	75668.7	346417	0.218433	DOWN	0.0146415
sp|P02786|TFR1_HUMAN	TFRC	sp|P02786|TFR1_HUMAN Transferrin receptor protein 1 OS=Homo sapiens OX=9606 GN=TFRC PE=1 SV=2	1	31	31	31	48	84.87	5110700	4313300	2947600	20987000	18592000	17114000	4.12387e+06	1.88977e+07	0.218221	DOWN	0.000334908
sp|Q16831|UPP1_HUMAN	UPP1	sp|Q16831|UPP1_HUMAN Uridine phosphorylase 1 OS=Homo sapiens OX=9606 GN=UPP1 PE=1 SV=1	1	10	10	10	32.6	33.934	167920	112830	144370	797530	867220	299140	141707	654630	0.216468	DOWN	0.0461119
sp|P04406|G3P_HUMAN	GAPDH	sp|P04406|G3P_HUMAN Glyceraldehyde-3-phosphate dehydrogenase OS=Homo sapiens OX=9606 GN=GAPDH PE=1 SV=3	1	16	16	15	66.9	36.053	23173000	20543000	15432000	92657000	76704000	104550000	19716000	9.13037e+07	0.215939	DOWN	0.00103105
sp|Q8N543|OGFD1_HUMAN	OGFOD1	sp|Q8N543|OGFD1_HUMAN Prolyl 3-hydroxylase OGFOD1 OS=Homo sapiens OX=9606 GN=OGFOD1 PE=1 SV=1	1	13	13	13	28.2	63.245	154670	84505	112550	478520	749310	416560	117242	548130	0.213894	DOWN	0.0144246
sp|Q9Y5K6|CD2AP_HUMAN	CD2AP	sp|Q9Y5K6|CD2AP_HUMAN CD2-associated protein OS=Homo sapiens OX=9606 GN=CD2AP PE=1 SV=1	1	15	15	15	28.5	71.45	219180	141120		733330	970300	823380	180150	842337	0.213869	DOWN	0.00583986
sp|Q9UPW6|SATB2_HUMAN;sp|Q01826|SATB1_HUMAN	SATB2	sp|Q9UPW6|SATB2_HUMAN DNA-binding protein SATB2 OS=Homo sapiens OX=9606 GN=SATB2 PE=1 SV=2	2	5	5	5	10.5	82.554	50693	21089	22740	110350	181630	152490	31507.3	148157	0.212662	DOWN	0.00691632
sp|Q8NBX0|SCPDL_HUMAN	SCCPDH	sp|Q8NBX0|SCPDL_HUMAN Saccharopine dehydrogenase-like oxidoreductase OS=Homo sapiens OX=9606 GN=SCCPDH PE=1 SV=1	1	6	6	6	17.7	47.151	279930	73727	149200	768760	613450	991260	167619	791157	0.211866	DOWN	0.00757288
sp|Q13509|TBB3_HUMAN	TUBB3	sp|Q13509|TBB3_HUMAN Tubulin beta-3 chain OS=Homo sapiens OX=9606 GN=TUBB3 PE=1 SV=2	1	16	3	3	41.6	50.432	194440	105230	110460	666350	467440	802630	136710	645473	0.211798	DOWN	0.00743104
sp|O14908|GIPC1_HUMAN;sp|Q8TF64|GIPC3_HUMAN	GIPC1	sp|O14908|GIPC1_HUMAN PDZ domain-containing protein GIPC1 OS=Homo sapiens OX=9606 GN=GIPC1 PE=1 SV=2	2	10	10	10	36.3	36.049	130900	229680	248480	912560	890160	1076400	203020	959707	0.211544	DOWN	0.000395211
sp|P42345|MTOR_HUMAN	MTOR	sp|P42345|MTOR_HUMAN Serine/threonine-protein kinase mTOR OS=Homo sapiens OX=9606 GN=MTOR PE=1 SV=1	1	30	30	30	15	288.89	121580	148760	166970	666010	733820	679540	145770	693123	0.210309	DOWN	2.40017e-05
sp|Q8TC12|RDH11_HUMAN;sp|Q96NR8|RDH12_HUMAN	RDH11	sp|Q8TC12|RDH11_HUMAN Retinol dehydrogenase 11 OS=Homo sapiens OX=9606 GN=RDH11 PE=1 SV=2	2	9	9	9	37.1	35.386	500940	711420	538790	1667200	3146400	3528900	583717	2.78083e+06	0.209907	DOWN	0.0183726
sp|Q9BTC0|DIDO1_HUMAN	DIDO1	sp|Q9BTC0|DIDO1_HUMAN Death-inducer obliterator 1 OS=Homo sapiens OX=9606 GN=DIDO1 PE=1 SV=5	1	26	26	26	16.9	243.87	304500	367700	206250	1824100	1422900	939740	292817	1395580	0.209817	DOWN	0.0132379
sp|Q9H7F0|AT133_HUMAN	ATP13A3	sp|Q9H7F0|AT133_HUMAN Probable cation-transporting ATPase 13A3 OS=Homo sapiens OX=9606 GN=ATP13A3 PE=1 SV=4	1	19	19	19	19.9	138.04	193650	144480	263850	947380	886910	1044000	200660	959430	0.209145	DOWN	0.000188961
sp|P50851|LRBA_HUMAN	LRBA	sp|P50851|LRBA_HUMAN Lipopolysaccharide-responsive and beige-like anchor protein OS=Homo sapiens OX=9606 GN=LRBA PE=1 SV=4	1	20	20	18	9	319.1	176500	62280	124550	456800	729550	555660	121110	580670	0.208569	DOWN	0.00598221
sp|Q9H0R6|GATA_HUMAN	QRSL1	sp|Q9H0R6|GATA_HUMAN Glutamyl-tRNA(Gln) amidotransferase subunit A, mitochondrial OS=Homo sapiens OX=9606 GN=QRSL1 PE=1 SV=2	1	9	9	9	23.1	57.46	74121	84408	54663	339480	345450	340470	71064	341800	0.207911	DOWN	7.00389e-06
sp|P31942|HNRH3_HUMAN	HNRNPH3	sp|P31942|HNRH3_HUMAN Heterogeneous nuclear ribonucleoprotein H3 OS=Homo sapiens OX=9606 GN=HNRNPH3 PE=1 SV=2	1	9	9	9	44.8	36.926	734740	756050	603940	2669500	3702100	3761000	698243	3.37753e+06	0.206732	DOWN	0.00169735
sp|O00560|SDCB1_HUMAN	SDCBP	sp|O00560|SDCB1_HUMAN Syntenin-1 OS=Homo sapiens OX=9606 GN=SDCBP PE=1 SV=1	1	5	5	5	24.2	32.444	216740	587600	310970	2514800	1511300	1478400	371770	1.83483e+06	0.202618	DOWN	0.0149953
sp|Q9Y679|AUP1_HUMAN	AUP1	sp|Q9Y679|AUP1_HUMAN Lipid droplet-regulating VLDL assembly factor AUP1 OS=Homo sapiens OX=9606 GN=AUP1 PE=1 SV=2	1	7	7	7	22.4	45.786	260320	142750	121570	463240	1287600	883370	174880	878070	0.199164	DOWN	0.0437952
sp|O96028|NSD2_HUMAN	NSD2	sp|O96028|NSD2_HUMAN Histone-lysine N-methyltransferase NSD2 OS=Homo sapiens OX=9606 GN=NSD2 PE=1 SV=1	1	18	18	18	17.1	152.26	113820	74886	74157	624650	306470	397830	87621	442983	0.197798	DOWN	0.0204468
sp|Q96ER3|SAAL1_HUMAN	SAAL1	sp|Q96ER3|SAAL1_HUMAN Protein SAAL1 OS=Homo sapiens OX=9606 GN=SAAL1 PE=1 SV=2	1	7	7	7	22.4	53.557	47038	63549	88870	432640	307940	269570	66485.7	336717	0.197453	DOWN	0.00596735
sp|Q9BQG0|MBB1A_HUMAN	MYBBP1A	sp|Q9BQG0|MBB1A_HUMAN Myb-binding protein 1A OS=Homo sapiens OX=9606 GN=MYBBP1A PE=1 SV=2	1	32	32	32	26.7	148.85	1148100	981260	623750	4516900	5340700	4285300	917703	4714300	0.194664	DOWN	0.000436183
sp|Q6DKI1|RL7L_HUMAN	RPL7L1	sp|Q6DKI1|RL7L_HUMAN 60S ribosomal protein L7-like 1 OS=Homo sapiens OX=9606 GN=RPL7L1 PE=1 SV=2	1	9	9	9	32.5	29.669	460640	99048	101790	719130	1375900	1332600	220493	1.14254e+06	0.192984	DOWN	0.0193788
sp|P33316|DUT_HUMAN	DUT	sp|P33316|DUT_HUMAN Deoxyuridine 5-triphosphate nucleotidohydrolase, mitochondrial OS=Homo sapiens OX=9606 GN=DUT PE=1 SV=4	1	9	9	9	46	26.563	796710	423130	373610	2558900	2943000	2767000	531150	2756300	0.192704	DOWN	0.000213838
sp|P80303|NUCB2_HUMAN	NUCB2	sp|P80303|NUCB2_HUMAN Nucleobindin-2 OS=Homo sapiens OX=9606 GN=NUCB2 PE=1 SV=3	1	13	13	13	31.7	50.222	92497	451410	130320	1320800	1309500	881430	224742	1.17058e+06	0.191993	DOWN	0.00679647
sp|Q9UDY2|ZO2_HUMAN	TJP2	sp|Q9UDY2|ZO2_HUMAN Tight junction protein ZO-2 OS=Homo sapiens OX=9606 GN=TJP2 PE=1 SV=2	1	32	32	32	31.6	133.96	343070	658330	337320	2077800	2701000	2226800	446240	2335200	0.191093	DOWN	0.000938114
sp|Q14789|GOGB1_HUMAN	GOLGB1	sp|Q14789|GOGB1_HUMAN Golgin subfamily B member 1 OS=Homo sapiens OX=9606 GN=GOLGB1 PE=1 SV=2	1	59	59	58	23.8	376.01	1049700	742000	583520	5073000	3712400	3663800	791740	4.14973e+06	0.190793	DOWN	0.00222627
sp|Q9ULA0|DNPEP_HUMAN	DNPEP	sp|Q9ULA0|DNPEP_HUMAN Aspartyl aminopeptidase OS=Homo sapiens OX=9606 GN=DNPEP PE=1 SV=2	1	12	12	12	33.6	53.41	110600	239610	206600	594390	899540	1426300	185603	973410	0.190673	DOWN	0.0328387
sp|Q8IVF2|AHNK2_HUMAN	AHNAK2	sp|Q8IVF2|AHNK2_HUMAN Protein AHNAK2 OS=Homo sapiens OX=9606 GN=AHNAK2 PE=1 SV=2	1	65	65	65	28.1	616.62	738780	1612700	1195500	4750300	4636400	9426100	1.18233e+06	6.27093e+06	0.188541	DOWN	0.0333944
sp|P36957|ODO2_HUMAN	DLST	sp|P36957|ODO2_HUMAN Dihydrolipoyllysine-residue succinyltransferase component of 2-oxoglutarate dehydrogenase complex, mitochondrial OS=Homo sapiens OX=9606 GN=DLST PE=1 SV=4	1	9	9	9	25.2	48.755	580480	1364900	137450	2430200	4450200	4270500	694277	3.71697e+06	0.186786	DOWN	0.0149401
sp|P14373|TRI27_HUMAN	TRIM27	sp|P14373|TRI27_HUMAN Zinc finger protein RFP OS=Homo sapiens OX=9606 GN=TRIM27 PE=1 SV=1	1	7	7	7	19.3	58.489	54806	42931	21780	241290	201970	197880	39839	213713	0.186413	DOWN	0.000500589
sp|Q5JTV8|TOIP1_HUMAN	TOR1AIP1	sp|Q5JTV8|TOIP1_HUMAN Torsin-1A-interacting protein 1 OS=Homo sapiens OX=9606 GN=TOR1AIP1 PE=1 SV=2	1	13	13	12	31.6	66.248	254940	313990	343180	942810	1873900	2106700	304037	1.64114e+06	0.18526	DOWN	0.0199394
sp|P11717|MPRI_HUMAN	IGF2R	sp|P11717|MPRI_HUMAN Cation-independent mannose-6-phosphate receptor OS=Homo sapiens OX=9606 GN=IGF2R PE=1 SV=3	1	50	50	50	23.3	274.37	1074900	1004300	1297700	3940900	7076400	7241000	1.12563e+06	6086100	0.184952	DOWN	0.00999624
sp|Q9NT62|ATG3_HUMAN	ATG3	sp|Q9NT62|ATG3_HUMAN Ubiquitin-like-conjugating enzyme ATG3 OS=Homo sapiens OX=9606 GN=ATG3 PE=1 SV=1	1	9	9	8	35	35.864	170340	266160	262520	1284900	1140100	1388500	233007	1.27117e+06	0.183301	DOWN	0.000189467
sp|P24752|THIL_HUMAN	ACAT1	sp|P24752|THIL_HUMAN Acetyl-CoA acetyltransferase, mitochondrial OS=Homo sapiens OX=9606 GN=ACAT1 PE=1 SV=1	1	15	15	15	40	45.199	628060	423100	270570	1250900	3492300	2572500	440577	2.43857e+06	0.18067	DOWN	0.0386553
sp|Q9UPT8|ZC3H4_HUMAN	ZC3H4	sp|Q9UPT8|ZC3H4_HUMAN Zinc finger CCCH domain-containing protein 4 OS=Homo sapiens OX=9606 GN=ZC3H4 PE=1 SV=3	1	11	11	11	14.9	140.26	45675	74042	113940	512180	489410	295150	77885.7	432247	0.180188	DOWN	0.00778597
sp|P37108|SRP14_HUMAN	SRP14	sp|P37108|SRP14_HUMAN Signal recognition particle 14 kDa protein OS=Homo sapiens OX=9606 GN=SRP14 PE=1 SV=2	1	5	5	5	34.6	14.57	66060	220470	75051	485420	767340	820240	120527	691000	0.174424	DOWN	0.00778285
sp|Q9NUQ6|SPS2L_HUMAN	SPATS2L	sp|Q9NUQ6|SPS2L_HUMAN SPATS2-like protein OS=Homo sapiens OX=9606 GN=SPATS2L PE=1 SV=2	1	16	16	16	38.7	61.728	209740	212430	288870	1387800	1674600	1057200	237013	1373200	0.172599	DOWN	0.0032383
sp|P22695|QCR2_HUMAN	UQCRC2	sp|P22695|QCR2_HUMAN Cytochrome b-c1 complex subunit 2, mitochondrial OS=Homo sapiens OX=9606 GN=UQCRC2 PE=1 SV=3	1	16	16	16	45.5	48.442	1368300	1009800	1882000	7839300	7554400	9292500	1.42003e+06	8.22873e+06	0.17257	DOWN	0.000332244
sp|O75717|WDHD1_HUMAN	WDHD1	sp|O75717|WDHD1_HUMAN WD repeat and HMG-box DNA-binding protein 1 OS=Homo sapiens OX=9606 GN=WDHD1 PE=1 SV=1	1	18	18	18	21.8	125.97	72815	107210	129040	636020	553640	612130	103022	600597	0.171532	DOWN	7.18296e-05
sp|Q14527|HLTF_HUMAN	HLTF	sp|Q14527|HLTF_HUMAN Helicase-like transcription factor OS=Homo sapiens OX=9606 GN=HLTF PE=1 SV=2	1	10	10	10	14.4	113.93	100090	65110		498240	455540	502630	82600	485470	0.170144	DOWN	0.000424991
sp|Q14258|TRI25_HUMAN	TRIM25	sp|Q14258|TRI25_HUMAN E3 ubiquitin/ISG15 ligase TRIM25 OS=Homo sapiens OX=9606 GN=TRIM25 PE=1 SV=2	1	18	18	18	39.4	70.973	347980	265430	286990	2100100	1598800	1607800	300133	1768900	0.169672	DOWN	0.000931547
sp|P31150|GDIA_HUMAN	GDI1	sp|P31150|GDIA_HUMAN Rab GDP dissociation inhibitor alpha OS=Homo sapiens OX=9606 GN=GDI1 PE=1 SV=2	1	17	10	10	52.1	50.582	245810	287010	349690	1840900	1945100	1484600	294170	1.75687e+06	0.16744	DOWN	0.00051001
sp|Q5VT25|MRCKA_HUMAN	CDC42BPA	sp|Q5VT25|MRCKA_HUMAN Serine/threonine-protein kinase MRCK alpha OS=Homo sapiens OX=9606 GN=CDC42BPA PE=1 SV=1	1	13	12	12	9.5	197.3	219950	189000	461660	2344000	1797000	1097300	290203	1746100	0.166201	DOWN	0.0171773
sp|P27816|MAP4_HUMAN	MAP4	sp|P27816|MAP4_HUMAN Microtubule-associated protein 4 OS=Homo sapiens OX=9606 GN=MAP4 PE=1 SV=3	1	33	33	33	37.4	121	1612100	1253000	1204500	7987700	8620200	7921200	1.35653e+06	8.17637e+06	0.165909	DOWN	1.20193e-05
sp|P30405|PPIF_HUMAN	PPIF	sp|P30405|PPIF_HUMAN Peptidyl-prolyl cis-trans isomerase F, mitochondrial OS=Homo sapiens OX=9606 GN=PPIF PE=1 SV=1	1	6	6	5	48.8	22.04	469250	268110	38995	1989200	688340	2027200	258785	1.56825e+06	0.165015	DOWN	0.0457706
sp|O43583|DENR_HUMAN	DENR	sp|O43583|DENR_HUMAN Density-regulated protein OS=Homo sapiens OX=9606 GN=DENR PE=1 SV=2	1	5	5	5	28.3	22.092	92210	157330	112060	687530	792250	713240	120533	731007	0.164887	DOWN	7.84613e-05
sp|Q9H0B6|KLC2_HUMAN	KLC2	sp|Q9H0B6|KLC2_HUMAN Kinesin light chain 2 OS=Homo sapiens OX=9606 GN=KLC2 PE=1 SV=1	1	20	14	13	41	68.934	218400	95955	295390	1056500	1542500	1101700	203248	1.23357e+06	0.164765	DOWN	0.00339284
sp|Q13439|GOGA4_HUMAN	GOLGA4	sp|Q13439|GOGA4_HUMAN Golgin subfamily A member 4 OS=Homo sapiens OX=9606 GN=GOLGA4 PE=1 SV=1	1	32	32	32	18.3	261.14	141730	156560	58068	744690	871090	567840	118786	727873	0.163196	DOWN	0.00282517
sp|Q9NZJ4|SACS_HUMAN	SACS	sp|Q9NZJ4|SACS_HUMAN Sacsin OS=Homo sapiens OX=9606 GN=SACS PE=1 SV=2	1	27	27	27	7.7	521.12	87877	50665	134430	758660	316080	613700	90990.7	562813	0.161671	DOWN	0.0235693
sp|Q5JVF3|PCID2_HUMAN	PCID2	sp|Q5JVF3|PCID2_HUMAN PCI domain-containing protein 2 OS=Homo sapiens OX=9606 GN=PCID2 PE=1 SV=2	1	14	14	14	41.1	46.029	178530	206830	105100	785780	944430	1405900	163487	1045370	0.156391	DOWN	0.00944938
sp|Q8TED1|GPX8_HUMAN	GPX8	sp|Q8TED1|GPX8_HUMAN Probable glutathione peroxidase 8 OS=Homo sapiens OX=9606 GN=GPX8 PE=1 SV=2	1	6	6	6	25.8	23.881	97767		168810	872550	696400	1018700	133288	862550	0.154528	DOWN	0.0096252
sp|P48637|GSHB_HUMAN	GSS	sp|P48637|GSHB_HUMAN Glutathione synthetase OS=Homo sapiens OX=9606 GN=GSS PE=1 SV=1	1	13	13	13	34.2	52.384	217460	346330	35223	1392800	1277500	1231900	199671	1.30073e+06	0.153506	DOWN	0.00042028
sp|Q9H2M9|RBGPR_HUMAN	RAB3GAP2	sp|Q9H2M9|RBGPR_HUMAN Rab3 GTPase-activating protein non-catalytic subunit OS=Homo sapiens OX=9606 GN=RAB3GAP2 PE=1 SV=1	1	23	23	23	21	155.98	62223	145880	328430	1032000	1262300	1210700	178844	1.16833e+06	0.153076	DOWN	0.000709447
sp|Q15181|IPYR_HUMAN	PPA1	sp|Q15181|IPYR_HUMAN Inorganic pyrophosphatase OS=Homo sapiens OX=9606 GN=PPA1 PE=1 SV=2	1	14	14	14	64.7	32.66	609440	677310	689090	3828000	5399300	3772800	658613	4.33337e+06	0.151987	DOWN	0.00233318
sp|O00461|GOLI4_HUMAN	GOLIM4	sp|O00461|GOLI4_HUMAN Golgi integral membrane protein 4 OS=Homo sapiens OX=9606 GN=GOLIM4 PE=1 SV=1	1	14	14	14	26.9	81.879	168820	83558	248330	1088900	838770	1510100	166903	1.14592e+06	0.145649	DOWN	0.00829844
sp|P07384|CAN1_HUMAN	CAPN1	sp|P07384|CAN1_HUMAN Calpain-1 catalytic subunit OS=Homo sapiens OX=9606 GN=CAPN1 PE=1 SV=1	1	25	25	25	38	81.889	536320	446430	492610	2660800	4250200	3265000	491787	3392000	0.144984	DOWN	0.00333832
sp|Q14764|MVP_HUMAN	MVP	sp|Q14764|MVP_HUMAN Major vault protein OS=Homo sapiens OX=9606 GN=MVP PE=1 SV=4	1	32	32	32	45.9	99.326	1061800	1240000	1822200	8800500	10948000	9042700	1.37467e+06	9.59707e+06	0.143238	DOWN	0.000329729
sp|Q96PY5|FMNL2_HUMAN	FMNL2	sp|Q96PY5|FMNL2_HUMAN Formin-like protein 2 OS=Homo sapiens OX=9606 GN=FMNL2 PE=1 SV=3	1	15	15	11	15.5	123.32	136940	26355	48480	494990	480430	527660	70591.7	501027	0.140894	DOWN	0.000297674
sp|P52788|SPSY_HUMAN	SMS	sp|P52788|SPSY_HUMAN Spermine synthase OS=Homo sapiens OX=9606 GN=SMS PE=1 SV=2	1	10	10	10	30.1	41.268	333750	88197	283800	1520100	1752200	1738300	235249	1670200	0.140851	DOWN	0.000173144
sp|Q8N806|UBR7_HUMAN	UBR7	sp|Q8N806|UBR7_HUMAN Putative E3 ubiquitin-protein ligase UBR7 OS=Homo sapiens OX=9606 GN=UBR7 PE=1 SV=2	1	10	10	10	36.7	47.998	51290	57939	71616	512930	399640	395750	60281.7	436107	0.138227	DOWN	0.000641541
sp|Q15031|SYLM_HUMAN	LARS2	sp|Q15031|SYLM_HUMAN Probable leucine--tRNA ligase, mitochondrial OS=Homo sapiens OX=9606 GN=LARS2 PE=1 SV=2	1	16	16	16	20.5	101.97	192060	46178	27033	956010	618480	355950	88423.7	643480	0.137415	DOWN	0.0376162
sp|Q9NXE4|NSMA3_HUMAN	SMPD4	sp|Q9NXE4|NSMA3_HUMAN Sphingomyelin phosphodiesterase 4 OS=Homo sapiens OX=9606 GN=SMPD4 PE=1 SV=3	1	15	15	15	21.9	97.809	50126	203870		846350	1174200	754510	126998	925020	0.137292	DOWN	0.0195111
sp|P49023|PAXI_HUMAN	PXN	sp|P49023|PAXI_HUMAN Paxillin OS=Homo sapiens OX=9606 GN=PXN PE=1 SV=3	1	14	14	14	36.9	64.505	243700	96155	270880	1409300	1353000	1723700	203578	1.49533e+06	0.136142	DOWN	0.000533797
sp|P53350|PLK1_HUMAN	PLK1	sp|P53350|PLK1_HUMAN Serine/threonine-protein kinase PLK1 OS=Homo sapiens OX=9606 GN=PLK1 PE=1 SV=1	1	12	12	12	26.7	68.254	184200	104260	84614	1045200	713620	985960	124358	914927	0.135921	DOWN	0.00176045
sp|Q08623|HDHD1_HUMAN	PUDP	sp|Q08623|HDHD1_HUMAN Pseudouridine-5-phosphatase OS=Homo sapiens OX=9606 GN=PUDP PE=1 SV=3	1	2	2	2	9.6	25.249	22648	15329		116170	152030	152080	18988.5	140093	0.135542	DOWN	0.00451374
sp|P61225|RAP2B_HUMAN	RAP2B	sp|P61225|RAP2B_HUMAN Ras-related protein Rap-2b OS=Homo sapiens OX=9606 GN=RAP2B PE=1 SV=1	1	4	4	3	25.7	20.504		40836	93432	483750	424250	607760	67134	505253	0.132872	DOWN	0.00908275
sp|P17302|CXA1_HUMAN	GJA1	sp|P17302|CXA1_HUMAN Gap junction alpha-1 protein OS=Homo sapiens OX=9606 GN=GJA1 PE=1 SV=2	1	9	9	9	31.4	43.008	105370	156440	69707	791530	1051300	674340	110506	839057	0.131702	DOWN	0.00309649
sp|P04083|ANXA1_HUMAN	ANXA1	sp|P04083|ANXA1_HUMAN Annexin A1 OS=Homo sapiens OX=9606 GN=ANXA1 PE=1 SV=2	1	23	23	23	71.1	38.714	12846000	7427500	7286500	61874000	82732000	67561000	9.18667e+06	7.07223e+07	0.129898	DOWN	0.000689818
sp|P16152|CBR1_HUMAN	CBR1	sp|P16152|CBR1_HUMAN Carbonyl reductase [NADPH] 1 OS=Homo sapiens OX=9606 GN=CBR1 PE=1 SV=3	1	12	12	10	62.1	30.375	354770	236510	427280	2147000	3113900	2650400	339520	2637100	0.128747	DOWN	0.00128029
sp|Q99805|TM9S2_HUMAN	TM9SF2	sp|Q99805|TM9S2_HUMAN Transmembrane 9 superfamily member 2 OS=Homo sapiens OX=9606 GN=TM9SF2 PE=1 SV=1	1	10	10	10	21	75.775	375320	310790	311430	2722700	2333900	2759600	332513	2605400	0.127625	DOWN	7.9206e-05
sp|P09211|GSTP1_HUMAN	GSTP1	sp|P09211|GSTP1_HUMAN Glutathione S-transferase P OS=Homo sapiens OX=9606 GN=GSTP1 PE=1 SV=2	1	10	10	10	57.6	23.356	798570	1061400	665090	6987400	5782200	7275100	841687	6.68157e+06	0.125971	DOWN	0.000245004
sp|Q99808|S29A1_HUMAN	SLC29A1	sp|Q99808|S29A1_HUMAN Equilibrative nucleoside transporter 1 OS=Homo sapiens OX=9606 GN=SLC29A1 PE=1 SV=3	1	6	6	6	13.8	50.219	52281	84056		577670	620180	431570	68168.5	543140	0.125508	DOWN	0.00786683
sp|Q9BSJ2|GCP2_HUMAN	TUBGCP2	sp|Q9BSJ2|GCP2_HUMAN Gamma-tubulin complex component 2 OS=Homo sapiens OX=9606 GN=TUBGCP2 PE=1 SV=2	1	24	24	24	37.9	102.53	131290	94189	127840	672810	962700	1195100	117773	943537	0.124821	DOWN	0.00550947
sp|Q14011|CIRBP_HUMAN	CIRBP	sp|Q14011|CIRBP_HUMAN Cold-inducible RNA-binding protein OS=Homo sapiens OX=9606 GN=CIRBP PE=1 SV=1	1	3	3	3	20.9	18.648	53678	59601	82841	536990	486050	580470	65373.3	534503	0.122307	DOWN	8.19849e-05
sp|Q9BZE1|RM37_HUMAN	MRPL37	sp|Q9BZE1|RM37_HUMAN 39S ribosomal protein L37, mitochondrial OS=Homo sapiens OX=9606 GN=MRPL37 PE=1 SV=2	1	9	9	9	29.3	48.117	112390	237350	11835	1205800	893370	861330	120525	986833	0.122133	DOWN	0.00247037
sp|O75326|SEM7A_HUMAN	SEMA7A	sp|O75326|SEM7A_HUMAN Semaphorin-7A OS=Homo sapiens OX=9606 GN=SEMA7A PE=1 SV=1	1	10	10	10	19.8	74.823	149670	48581	86262	902110	809870	645170	94837.7	785717	0.120702	DOWN	0.00102364
sp|Q9ULC4|MCTS1_HUMAN	MCTS1	sp|Q9ULC4|MCTS1_HUMAN Malignant T-cell-amplified sequence 1 OS=Homo sapiens OX=9606 GN=MCTS1 PE=1 SV=1	1	8	8	8	54.7	20.555	191240	175740	160150	1455700	1407600	1557300	175710	1.47353e+06	0.119244	DOWN	8.62503e-06
sp|P09104|ENOG_HUMAN	ENO2	sp|P09104|ENOG_HUMAN Gamma-enolase OS=Homo sapiens OX=9606 GN=ENO2 PE=1 SV=3	1	13	10	9	43.1	47.268	561200	145100	147800	1855000	2897900	2447200	284700	2.40003e+06	0.118623	DOWN	0.00311627
sp|Q96RS6|NUDC1_HUMAN	NUDCD1	sp|Q96RS6|NUDC1_HUMAN NudC domain-containing protein 1 OS=Homo sapiens OX=9606 GN=NUDCD1 PE=1 SV=2	1	12	12	12	26.9	66.755	132540	104280	163040	1557800	896330	931520	133287	1128550	0.118104	DOWN	0.00989848
sp|P62166|NCS1_HUMAN	NCS1	sp|P62166|NCS1_HUMAN Neuronal calcium sensor 1 OS=Homo sapiens OX=9606 GN=NCS1 PE=1 SV=2	1	4	4	4	25.3	21.878	37826	35356	37173	386780	203300	345490	36785	311857	0.117955	DOWN	0.00776443
sp|Q96IX5|ATPMD_HUMAN	ATP5MD	sp|Q96IX5|ATPMD_HUMAN ATP synthase membrane subunit DAPIT, mitochondrial OS=Homo sapiens OX=9606 GN=ATP5MD PE=1 SV=1	1	2	2	2	43.1	6.4575	216880	349230	322760	2734500		2290900	296290	2512700	0.117917	DOWN	0.00103258
sp|O75223|GGCT_HUMAN	GGCT	sp|O75223|GGCT_HUMAN Gamma-glutamylcyclotransferase OS=Homo sapiens OX=9606 GN=GGCT PE=1 SV=1	1	5	5	5	32.4	21.007	75944	107490	63472	726310	576750	823510	82302	708857	0.116105	DOWN	0.00100969
sp|Q9UH99|SUN2_HUMAN	SUN2	sp|Q9UH99|SUN2_HUMAN SUN domain-containing protein 2 OS=Homo sapiens OX=9606 GN=SUN2 PE=1 SV=3	1	13	13	13	30.3	80.31	196060	104810	97237	923820	1363800	1221200	132702	1.16961e+06	0.113459	DOWN	0.00147851
sp|Q08257|QOR_HUMAN	CRYZ	sp|Q08257|QOR_HUMAN Quinone oxidoreductase OS=Homo sapiens OX=9606 GN=CRYZ PE=1 SV=1	1	14	14	14	56.5	35.206	401330	127030	351920	2518000	2801800	2479600	293427	2599800	0.112865	DOWN	6.31757e-05
sp|Q9NR28|DBLOH_HUMAN	DIABLO	sp|Q9NR28|DBLOH_HUMAN Diablo homolog, mitochondrial OS=Homo sapiens OX=9606 GN=DIABLO PE=1 SV=1	1	7	7	7	26.4	27.131	128200	144120	119460	1344800	1133000	1072000	130593	1.18327e+06	0.110367	DOWN	0.000222362
sp|O60287|NPA1P_HUMAN	URB1	sp|O60287|NPA1P_HUMAN Nucleolar pre-ribosomal-associated protein 1 OS=Homo sapiens OX=9606 GN=URB1 PE=1 SV=4	1	33	33	33	20.3	254.39	152440	125500	126240	1501400	1112300	1057400	134727	1223700	0.110098	DOWN	0.00147425
sp|Q13535|ATR_HUMAN	ATR	sp|Q13535|ATR_HUMAN Serine/threonine-protein kinase ATR OS=Homo sapiens OX=9606 GN=ATR PE=1 SV=3	1	25	25	24	13	301.36	39099	43678	107640	488560	393400	863200	63472.3	581720	0.109111	DOWN	0.0233372
sp|P30533|AMRP_HUMAN	LRPAP1	sp|P30533|AMRP_HUMAN Alpha-2-macroglobulin receptor-associated protein OS=Homo sapiens OX=9606 GN=LRPAP1 PE=1 SV=1	1	7	7	7	22.1	41.465	72385	37760	132760	884270	685130	663820	80968.3	744407	0.108769	DOWN	0.000924542
sp|P55263|ADK_HUMAN	ADK	sp|P55263|ADK_HUMAN Adenosine kinase OS=Homo sapiens OX=9606 GN=ADK PE=1 SV=2	1	12	12	12	35.1	40.545	89360	119760	113780	767680	894300	1308200	107633	990060	0.108714	DOWN	0.00570071
sp|Q9Y613|FHOD1_HUMAN	FHOD1	sp|Q9Y613|FHOD1_HUMAN FH1/FH2 domain-containing protein 1 OS=Homo sapiens OX=9606 GN=FHOD1 PE=1 SV=3	1	19	19	19	22.8	126.55	121920	109370	132730	1096000	1111200	1164300	121340	1.12383e+06	0.10797	DOWN	1.33163e-06
sp|O94808|GFPT2_HUMAN	GFPT2	sp|O94808|GFPT2_HUMAN Glutamine--fructose-6-phosphate aminotransferase [isomerizing] 2 OS=Homo sapiens OX=9606 GN=GFPT2 PE=1 SV=3	1	29	29	25	53.1	76.93	754680	865810	636560	6759500	8312100	6375300	752350	7.14897e+06	0.105239	DOWN	0.000426443
sp|P53814|SMTN_HUMAN	SMTN	sp|P53814|SMTN_HUMAN Smoothelin OS=Homo sapiens OX=9606 GN=SMTN PE=1 SV=7	1	20	20	20	30.2	99.058	256840	298100	320040	3465200	2079100	2801300	291660	2.78187e+06	0.104843	DOWN	0.00341133
sp|P78417|GSTO1_HUMAN	GSTO1	sp|P78417|GSTO1_HUMAN Glutathione S-transferase omega-1 OS=Homo sapiens OX=9606 GN=GSTO1 PE=1 SV=2	1	14	14	14	46.5	27.566	786440	453370	428390	3592600	6823400	5788100	556067	5.40137e+06	0.102949	DOWN	0.00723075
sp|Q9BZG1|RAB34_HUMAN	RAB34	sp|Q9BZG1|RAB34_HUMAN Ras-related protein Rab-34 OS=Homo sapiens OX=9606 GN=RAB34 PE=1 SV=1	1	8	8	8	37.1	29.044	140790		100030	1471400	1309600	755720	120410	1.17891e+06	0.102137	DOWN	0.0324819
sp|P23919|KTHY_HUMAN	DTYMK	sp|P23919|KTHY_HUMAN Thymidylate kinase OS=Homo sapiens OX=9606 GN=DTYMK PE=1 SV=4	1	12	12	12	52.4	23.819	130510	197530	217060	1284900	2304400	1771200	181700	1.78683e+06	0.101688	DOWN	0.00557768
sp|O95352|ATG7_HUMAN	ATG7	sp|O95352|ATG7_HUMAN Ubiquitin-like modifier-activating enzyme ATG7 OS=Homo sapiens OX=9606 GN=ATG7 PE=1 SV=1	1	12	12	12	21.3	77.959	80418	102910	127940	1457200	923550	686950	103756	1.02257e+06	0.101466	DOWN	0.0157837
sp|P50452|SPB8_HUMAN;sp|P50453|SPB9_HUMAN	SERPINB8	sp|P50452|SPB8_HUMAN Serpin B8 OS=Homo sapiens OX=9606 GN=SERPINB8 PE=1 SV=2	2	13	12	11	37.4	42.766	85581	120370	97556	1063800	783640	1194500	101169	1013980	0.0997742	DOWN	0.00168633
sp|Q15758|AAAT_HUMAN	SLC1A5	sp|Q15758|AAAT_HUMAN Neutral amino acid transporter B(0) OS=Homo sapiens OX=9606 GN=SLC1A5 PE=1 SV=2	1	10	10	10	22.6	56.598	140930	248760	338320	2535800	2053300	2861500	242670	2.48353e+06	0.0977116	DOWN	0.000751557
sp|Q08379|GOGA2_HUMAN	GOLGA2	sp|Q08379|GOGA2_HUMAN Golgin subfamily A member 2 OS=Homo sapiens OX=9606 GN=GOLGA2 PE=1 SV=3	1	27	27	27	34.9	113.08	156120	173860	211220	1862300	1867200	1981900	180400	1903800	0.0947579	DOWN	2.172e-06
sp|P15121|ALDR_HUMAN	AKR1B1	sp|P15121|ALDR_HUMAN Aldo-keto reductase family 1 member B1 OS=Homo sapiens OX=9606 GN=AKR1B1 PE=1 SV=3	1	15	15	14	63.3	35.853	1115000	2065600	3367000	26531000	26204000	17558000	2.18253e+06	23431000	0.0931473	DOWN	0.00212296
sp|Q8WZA9|IRGQ_HUMAN	IRGQ	sp|Q8WZA9|IRGQ_HUMAN Immunity-related GTPase family Q protein OS=Homo sapiens OX=9606 GN=IRGQ PE=1 SV=1	1	11	11	11	25.8	62.717	62623	117160	51746	858550	850020	785940	77176.3	831503	0.0928154	DOWN	1.60112e-05
sp|P49757|NUMB_HUMAN	NUMB	sp|P49757|NUMB_HUMAN Protein numb homolog OS=Homo sapiens OX=9606 GN=NUMB PE=1 SV=2	1	12	12	11	23	70.803	150570	100920	124760	1545200	1448400	1074900	125417	1.35617e+06	0.0924788	DOWN	0.00103138
sp|Q9P0V9|SEP10_HUMAN	SEPTIN10	sp|Q9P0V9|SEP10_HUMAN Septin-10 OS=Homo sapiens OX=9606 GN=SEPTIN10 PE=1 SV=2	1	12	11	11	34.6	52.592	72383	44225	58748	734520	599860	572120	58452	635500	0.091978	DOWN	0.000342701
sp|Q05397|FAK1_HUMAN;sp|Q14289|FAK2_HUMAN	PTK2	sp|Q05397|FAK1_HUMAN Focal adhesion kinase 1 OS=Homo sapiens OX=9606 GN=PTK2 PE=1 SV=2	2	18	18	18	21.8	119.23	57955	74931	63370	829300	710000	667850	65418.7	735717	0.0889183	DOWN	0.000160243
sp|Q96G23|CERS2_HUMAN	CERS2	sp|Q96G23|CERS2_HUMAN Ceramide synthase 2 OS=Homo sapiens OX=9606 GN=CERS2 PE=1 SV=1	1	4	4	4	13.9	44.876	118570	139450	135640	1569300	1271700	1629200	131220	1.49007e+06	0.0880632	DOWN	0.000253251
sp|P17096|HMGA1_HUMAN	HMGA1	sp|P17096|HMGA1_HUMAN High mobility group protein HMG-I/HMG-Y OS=Homo sapiens OX=9606 GN=HMGA1 PE=1 SV=3	1	7	7	7	48.6	11.676	593740	567820	473940	6326000	5626500	6974600	545167	6.30903e+06	0.0864105	DOWN	0.000123194
sp|Q9Y2D5|AKAP2_HUMAN	AKAP2	sp|Q9Y2D5|AKAP2_HUMAN A-kinase anchor protein 2 OS=Homo sapiens OX=9606 GN=AKAP2 PE=1 SV=3	1	21	21	21	34.3	94.659	285150	214310	113210	3027700	2699600	1380800	204223	2.36937e+06	0.0861932	DOWN	0.0128363
sp|P43490|NAMPT_HUMAN	NAMPT	sp|P43490|NAMPT_HUMAN Nicotinamide phosphoribosyltransferase OS=Homo sapiens OX=9606 GN=NAMPT PE=1 SV=1	1	29	29	29	67.8	55.52	2813200	3317300	2679800	31492000	40457000	30378000	2.93677e+06	34109000	0.0860995	DOWN	0.000619081
sp|P14314|GLU2B_HUMAN	PRKCSH	sp|P14314|GLU2B_HUMAN Glucosidase 2 subunit beta OS=Homo sapiens OX=9606 GN=PRKCSH PE=1 SV=2	1	15	15	15	36.2	59.425	604990	1201700	810140	9612300	9320500	11649000	872277	1.01939e+07	0.0855682	DOWN	0.00024476
sp|P00491|PNPH_HUMAN	PNP	sp|P00491|PNPH_HUMAN Purine nucleoside phosphorylase OS=Homo sapiens OX=9606 GN=PNP PE=1 SV=2	1	16	16	16	69.9	32.118	313550	407060	195150	3454100	3167800	4385900	305253	3.66927e+06	0.0831919	DOWN	0.000835379
sp|Q9UBQ7|GRHPR_HUMAN	GRHPR	sp|Q9UBQ7|GRHPR_HUMAN Glyoxylate reductase/hydroxypyruvate reductase OS=Homo sapiens OX=9606 GN=GRHPR PE=1 SV=1	1	9	9	9	41.5	35.668	27817	91908		627830	783350	783360	59862.5	731513	0.0818338	DOWN	0.00251025
sp|Q13011|ECH1_HUMAN	ECH1	sp|Q13011|ECH1_HUMAN Delta(3,5)-Delta(2,4)-dienoyl-CoA isomerase, mitochondrial OS=Homo sapiens OX=9606 GN=ECH1 PE=1 SV=2	1	8	8	8	29	35.816	159080	129300	90868	2325100	990280	1343500	126416	1552960	0.0814033	DOWN	0.0234139
sp|Q9P289|STK26_HUMAN;sp|O00506|STK25_HUMAN	STK26	sp|Q9P289|STK26_HUMAN Serine/threonine-protein kinase 26 OS=Homo sapiens OX=9606 GN=STK26 PE=1 SV=2	2	8	8	4	20.4	46.528	76141	24931	69242	876490	554670	668080	56771.3	699747	0.0811313	DOWN	0.00254515
sp|Q5T5P2|SKT_HUMAN	KIAA1217	sp|Q5T5P2|SKT_HUMAN Sickle tail protein homolog OS=Homo sapiens OX=9606 GN=KIAA1217 PE=1 SV=2	1	17	17	17	11.4	214.11		36106	36707	424050	546700	400850	36406.5	457200	0.0796293	DOWN	0.00551463
sp|Q9NZT2|OGFR_HUMAN	OGFR	sp|Q9NZT2|OGFR_HUMAN Opioid growth factor receptor OS=Homo sapiens OX=9606 GN=OGFR PE=1 SV=3	1	14	14	14	32.6	73.324	52194	123290		931490	1153900	1243800	87742	1109730	0.0790661	DOWN	0.00362953
sp|Q9BQA1|MEP50_HUMAN	WDR77	sp|Q9BQA1|MEP50_HUMAN Methylosome protein 50 OS=Homo sapiens OX=9606 GN=WDR77 PE=1 SV=1	1	6	6	6	24.9	36.724		71045	78433	877430	1075900	910450	74739	954593	0.0782941	DOWN	0.00156926
sp|Q96CT7|CC124_HUMAN	CCDC124	sp|Q96CT7|CC124_HUMAN Coiled-coil domain-containing protein 124 OS=Homo sapiens OX=9606 GN=CCDC124 PE=1 SV=1	1	9	9	9	40.8	25.835	118560	144480	32233	1574100	944840	1253100	98424.3	1.25735e+06	0.0782794	DOWN	0.00330019
sp|Q92820|GGH_HUMAN	GGH	sp|Q92820|GGH_HUMAN Gamma-glutamyl hydrolase OS=Homo sapiens OX=9606 GN=GGH PE=1 SV=2	1	9	9	9	29.9	35.964	87912	56213	55254	728700	713620	1137400	66459.7	859907	0.0772871	DOWN	0.00468513
sp|P00338|LDHA_HUMAN	LDHA	sp|P00338|LDHA_HUMAN L-lactate dehydrogenase A chain OS=Homo sapiens OX=9606 GN=LDHA PE=1 SV=2	1	20	20	19	54.5	36.688	7783500	3837000	6600200	86000000	91978000	57782000	6.07357e+06	7.85867e+07	0.077285	DOWN	0.00239684
sp|P54709|AT1B3_HUMAN	ATP1B3	sp|P54709|AT1B3_HUMAN Sodium/potassium-transporting ATPase subunit beta-3 OS=Homo sapiens OX=9606 GN=ATP1B3 PE=1 SV=1	1	8	8	8	31.2	31.512	356940	232220	79573	2987600	2421700	3333500	222911	2.91427e+06	0.0764896	DOWN	0.000633462
sp|Q15121|PEA15_HUMAN	PEA15	sp|Q15121|PEA15_HUMAN Astrocytic phosphoprotein PEA-15 OS=Homo sapiens OX=9606 GN=PEA15 PE=1 SV=2	1	5	5	5	53.1	15.04	27789		43205	522850	402730	472550	35497	466043	0.0761667	DOWN	0.00247431
sp|Q9H299|SH3L3_HUMAN	SH3BGRL3	sp|Q9H299|SH3L3_HUMAN SH3 domain-binding glutamic acid-rich-like protein 3 OS=Homo sapiens OX=9606 GN=SH3BGRL3 PE=1 SV=1	1	5	5	5	40.9	10.438	609940	224450	387290	6046000	4625400	5411900	407227	5361100	0.0759595	DOWN	0.000311954
sp|Q9BVP2|GNL3_HUMAN	GNL3	sp|Q9BVP2|GNL3_HUMAN Guanine nucleotide-binding protein-like 3 OS=Homo sapiens OX=9606 GN=GNL3 PE=1 SV=2	1	15	15	15	32.1	61.992	123300	147040	105860	2083100	1236200	1778800	125400	1.69937e+06	0.0737922	DOWN	0.00315591
sp|Q7Z2W4|ZCCHV_HUMAN	ZC3HAV1	sp|Q7Z2W4|ZCCHV_HUMAN Zinc finger CCCH-type antiviral protein 1 OS=Homo sapiens OX=9606 GN=ZC3HAV1 PE=1 SV=3	1	25	25	25	39.1	101.43	79278	174670	127620	1639000	2003800	1576400	127189	1.73973e+06	0.0731085	DOWN	0.00029036
sp|Q01469|FABP5_HUMAN;sp|A8MUU1|FB5L3_HUMAN	FABP5	sp|Q01469|FABP5_HUMAN Fatty acid-binding protein 5 OS=Homo sapiens OX=9606 GN=FABP5 PE=1 SV=3	2	8	8	8	66.7	15.164	88567	181430	137230	1686100	1284900	2789900	135742	1920300	0.0706881	DOWN	0.0166915
sp|P10620|MGST1_HUMAN	MGST1	sp|P10620|MGST1_HUMAN Microsomal glutathione S-transferase 1 OS=Homo sapiens OX=9606 GN=MGST1 PE=1 SV=1	1	4	4	4	27.1	17.598	638380	601280	251710	6360700	6082500	8675600	497123	7039600	0.0706181	DOWN	0.00140761
sp|Q96T88|UHRF1_HUMAN	UHRF1	sp|Q96T88|UHRF1_HUMAN E3 ubiquitin-protein ligase UHRF1 OS=Homo sapiens OX=9606 GN=UHRF1 PE=1 SV=1	1	22	22	21	33	89.813	77195	212060	130620	1595900	2552600	1869900	139958	2.00613e+06	0.0697652	DOWN	0.00289142
sp|P01130|LDLR_HUMAN	LDLR	sp|P01130|LDLR_HUMAN Low-density lipoprotein receptor OS=Homo sapiens OX=9606 GN=LDLR PE=1 SV=1	1	15	15	15	22.1	95.375	131820	83960	48177	1018700	1465600	1347800	87985.7	1.27737e+06	0.0688805	DOWN	0.000939593
sp|Q12888|TP53B_HUMAN	TP53BP1	sp|Q12888|TP53B_HUMAN TP53-binding protein 1 OS=Homo sapiens OX=9606 GN=TP53BP1 PE=1 SV=2	1	38	38	38	29.8	213.57	110720	93072	193380	1990500	1916100	1935900	132391	1947500	0.0679798	DOWN	1.16006e-06
sp|Q99986|VRK1_HUMAN	VRK1	sp|Q99986|VRK1_HUMAN Serine/threonine-protein kinase VRK1 OS=Homo sapiens OX=9606 GN=VRK1 PE=1 SV=1	1	14	14	14	45.5	45.476	119550	106290	258960	1741200	3736300	1894700	161600	2457400	0.0657606	DOWN	0.0233478
sp|O60610|DIAP1_HUMAN	DIAPH1	sp|O60610|DIAP1_HUMAN Protein diaphanous homolog 1 OS=Homo sapiens OX=9606 GN=DIAPH1 PE=1 SV=2	1	28	28	28	25.9	141.35	212980	225990	146630	2266900	4667400	1976800	195200	2.97037e+06	0.0657158	DOWN	0.0312738
sp|O43493|TGON2_HUMAN	TGOLN2	sp|O43493|TGON2_HUMAN Trans-Golgi network integral membrane protein 2 OS=Homo sapiens OX=9606 GN=TGOLN2 PE=1 SV=4	1	8	8	8	24.3	45.879	26810		61444	499260	579720	935470	44127	671483	0.0657157	DOWN	0.0363534
sp|O76021|RL1D1_HUMAN	RSL1D1	sp|O76021|RL1D1_HUMAN Ribosomal L1 domain-containing protein 1 OS=Homo sapiens OX=9606 GN=RSL1D1 PE=1 SV=3	1	17	17	17	40.4	54.972	197620	496640	369390	3913600	6960200	5410300	354550	5.42803e+06	0.0653183	DOWN	0.0045623
sp|Q9BXR0|TGT_HUMAN	QTRT1	sp|Q9BXR0|TGT_HUMAN Queuine tRNA-ribosyltransferase catalytic subunit 1 OS=Homo sapiens OX=9606 GN=QTRT1 PE=1 SV=3	1	5	5	5	17.6	44.047	18199		35499	424670	308020	509380	26849	414023	0.064849	DOWN	0.0144279
sp|Q16666|IF16_HUMAN;sp|Q6K0P9|IFIX_HUMAN	IFI16	sp|Q16666|IF16_HUMAN Gamma-interferon-inducible protein 16 OS=Homo sapiens OX=9606 GN=IFI16 PE=1 SV=3	2	26	26	26	39.2	88.255	334220	497810	283550	5124900	5356600	6948300	371860	5.80993e+06	0.0640042	DOWN	0.000705331
sp|Q04837|SSBP_HUMAN	SSBP1	sp|Q04837|SSBP_HUMAN Single-stranded DNA-binding protein, mitochondrial OS=Homo sapiens OX=9606 GN=SSBP1 PE=1 SV=1	1	8	8	8	56.1	17.259	340770	355360	330840	5550200	5237300	5365300	342323	5.38427e+06	0.0635785	DOWN	6.38145e-07
sp|P13693|TCTP_HUMAN;sp|Q56UQ5|TPT1L_HUMAN	TPT1	sp|P13693|TCTP_HUMAN Translationally-controlled tumor protein OS=Homo sapiens OX=9606 GN=TPT1 PE=1 SV=1	2	5	5	5	34.3	19.595	843180	8218.4	31101	5122000	5606500	3154200	294166	4.62757e+06	0.0635683	DOWN	0.0055922
sp|Q9GZT3|SLIRP_HUMAN	SLIRP	sp|Q9GZT3|SLIRP_HUMAN SRA stem-loop-interacting RNA-binding protein, mitochondrial OS=Homo sapiens OX=9606 GN=SLIRP PE=1 SV=1	1	9	9	9	75.2	12.349	31737	158850	151160	1668900	2087200	1629300	113916	1.79513e+06	0.0634581	DOWN	0.000381414
sp|P10768|ESTD_HUMAN	ESD	sp|P10768|ESTD_HUMAN S-formylglutathione hydrolase OS=Homo sapiens OX=9606 GN=ESD PE=1 SV=2	1	9	9	9	36.9	31.462	209290	196360	44290	1727600	2293900	3139400	149980	2.38697e+06	0.0628329	DOWN	0.00566013
sp|Q5JTJ3|COA6_HUMAN	COA6	sp|Q5JTJ3|COA6_HUMAN Cytochrome c oxidase assembly factor 6 homolog OS=Homo sapiens OX=9606 GN=COA6 PE=1 SV=1	1	4	4	4	33.6	14.116	38825	16824	21456	383750	395100	461510	25701.7	413453	0.0621634	DOWN	0.000103412
sp|Q27J81|INF2_HUMAN	INF2	sp|Q27J81|INF2_HUMAN Inverted formin-2 OS=Homo sapiens OX=9606 GN=INF2 PE=1 SV=2	1	23	23	23	25.1	135.62	74437	62325	87075	1472200	747640	1393900	74612.3	1204580	0.0619405	DOWN	0.00793284
sp|Q02952|AKA12_HUMAN	AKAP12	sp|Q02952|AKA12_HUMAN A-kinase anchor protein 12 OS=Homo sapiens OX=9606 GN=AKAP12 PE=1 SV=4	1	48	48	48	44.4	191.48	95039	373790	257630	4355800	3868400	3809100	242153	4011100	0.0603707	DOWN	3.90142e-05
sp|Q9NUJ1|ABHDA_HUMAN	ABHD10	sp|Q9NUJ1|ABHDA_HUMAN Palmitoyl-protein thioesterase ABHD10, mitochondrial OS=Homo sapiens OX=9606 GN=ABHD10 PE=1 SV=1	1	7	7	7	34.6	33.932		93321	25883	1166300	898330	917930	59602	994187	0.0599505	DOWN	0.00381141
sp|Q9BVI4|NOC4L_HUMAN	NOC4L	sp|Q9BVI4|NOC4L_HUMAN Nucleolar complex protein 4 homolog OS=Homo sapiens OX=9606 GN=NOC4L PE=1 SV=1	1	16	16	16	36.2	58.467	56592	79682	77687	1663700	930350	1136100	71320.3	1.24338e+06	0.0573599	DOWN	0.00583161
sp|P04818|TYSY_HUMAN	TYMS	sp|P04818|TYSY_HUMAN Thymidylate synthase OS=Homo sapiens OX=9606 GN=TYMS PE=1 SV=3	1	11	11	11	38.7	35.716	117530	37669	62706	1639000	1056600	1208000	72635	1301200	0.0558215	DOWN	0.00221753
sp|P51571|SSRD_HUMAN	SSR4	sp|P51571|SSRD_HUMAN Translocon-associated protein subunit delta OS=Homo sapiens OX=9606 GN=SSR4 PE=1 SV=1	1	5	5	5	36.4	18.998	279870	103540	134500	3867800	3826000	1673700	172637	3122500	0.055288	DOWN	0.0153465
sp|P47895|AL1A3_HUMAN	ALDH1A3	sp|P47895|AL1A3_HUMAN Aldehyde dehydrogenase family 1 member A3 OS=Homo sapiens OX=9606 GN=ALDH1A3 PE=1 SV=2	1	23	23	20	50.2	56.108	767740	423670	405090	9452300	10111000	11145000	532167	10236100	0.0519892	DOWN	4.37494e-05
sp|Q8TCG1|CIP2A_HUMAN	CIP2A	sp|Q8TCG1|CIP2A_HUMAN Protein CIP2A OS=Homo sapiens OX=9606 GN=CIP2A PE=1 SV=2	1	21	21	21	28.2	102.18	27689	20423	75556	1184900	392110	947870	41222.7	841627	0.0489798	DOWN	0.0273375
sp|P63261|ACTG_HUMAN	ACTG1	sp|P63261|ACTG_HUMAN Actin, cytoplasmic 2 OS=Homo sapiens OX=9606 GN=ACTG1 PE=1 SV=1	1	21	1	1	74.7	41.792		12634	52347	890580	647910	503670	32490.5	680720	0.0477296	DOWN	0.0214344
sp|Q8IY17|PLPL6_HUMAN;sp|Q6ZV29|PLPL7_HUMAN	PNPLA6	sp|Q8IY17|PLPL6_HUMAN Patatin-like phospholipase domain-containing protein 6 OS=Homo sapiens OX=9606 GN=PNPLA6 PE=1 SV=3	2	18	18	18	17.5	150.95	45089	21850	32534	929030	536460	808100	33157.7	757863	0.0437515	DOWN	0.00337514
sp|Q01082|SPTB2_HUMAN;sp|O15020|SPTN2_HUMAN	SPTBN1	sp|Q01082|SPTB2_HUMAN Spectrin beta chain, non-erythrocytic 1 OS=Homo sapiens OX=9606 GN=SPTBN1 PE=1 SV=2	2	84	84	79	46.7	274.61	299200	359200	458700	8312300	8074400	9639000	372367	8.67523e+06	0.042923	DOWN	7.05328e-05
sp|Q9NYY8|FAKD2_HUMAN	FASTKD2	sp|Q9NYY8|FAKD2_HUMAN FAST kinase domain-containing protein 2, mitochondrial OS=Homo sapiens OX=9606 GN=FASTKD2 PE=1 SV=1	1	16	16	16	28.9	81.462	17404	38861	93336	1218300	1151800	1147200	49867	1.17243e+06	0.0425329	DOWN	4.05226e-06
sp|P78559|MAP1A_HUMAN	MAP1A	sp|P78559|MAP1A_HUMAN Microtubule-associated protein 1A OS=Homo sapiens OX=9606 GN=MAP1A PE=1 SV=6	1	40	38	38	21.2	305.48	98259	58163	66583	1839100	1908200	1669200	74335	1805500	0.0411714	DOWN	1.77973e-05
sp|P10619|PPGB_HUMAN	CTSA	sp|P10619|PPGB_HUMAN Lysosomal protective protein OS=Homo sapiens OX=9606 GN=CTSA PE=1 SV=2	1	7	7	7	15.8	54.465	29318	57530	52046	999330	1203100	1436600	46298	1213010	0.0381679	DOWN	0.000770842
sp|Q14195|DPYL3_HUMAN	DPYSL3	sp|Q14195|DPYL3_HUMAN Dihydropyrimidinase-related protein 3 OS=Homo sapiens OX=9606 GN=DPYSL3 PE=1 SV=1	1	17	16	15	41.2	61.963	76039	66303	38253	1491300	1527800	1723500	60198.3	1.58087e+06	0.0380793	DOWN	3.13384e-05
sp|O00151|PDLI1_HUMAN	PDLIM1	sp|O00151|PDLI1_HUMAN PDZ and LIM domain protein 1 OS=Homo sapiens OX=9606 GN=PDLIM1 PE=1 SV=4	1	14	14	13	54.1	36.071	44894	48999	42944	992540	1928800	890240	45612.3	1.27053e+06	0.0359003	DOWN	0.0207145
sp|Q96TA1|NIBA2_HUMAN	NIBAN2	sp|Q96TA1|NIBA2_HUMAN Protein Niban 2 OS=Homo sapiens OX=9606 GN=NIBAN2 PE=1 SV=3	1	18	18	18	31.9	84.137	91033	121810	84024	3085500	2790300	2648400	98955.7	2841400	0.0348264	DOWN	2.91802e-05
sp|P07195|LDHB_HUMAN;sp|Q6ZMR3|LDH6A_HUMAN;sp|P07864|LDHC_HUMAN	LDHB	sp|P07195|LDHB_HUMAN L-lactate dehydrogenase B chain OS=Homo sapiens OX=9606 GN=LDHB PE=1 SV=2	3	15	14	14	42.8	36.638	1679400	861010	1036500	34502000	34703000	36203000	1.1923e+06	35136000	0.033934	DOWN	5.52144e-07
sp|P46013|KI67_HUMAN	MKI67	sp|P46013|KI67_HUMAN Proliferation marker protein Ki-67 OS=Homo sapiens OX=9606 GN=MKI67 PE=1 SV=2	1	85	85	85	39.6	358.69	157530	308710	233660	7499600	9582600	5689800	233300	7.59067e+06	0.0307351	DOWN	0.00283
sp|P13073|COX41_HUMAN	COX4I1	sp|P13073|COX41_HUMAN Cytochrome c oxidase subunit 4 isoform 1, mitochondrial OS=Homo sapiens OX=9606 GN=COX4I1 PE=1 SV=1	1	8	8	8	42	19.576	156050	135350	68158	3951900	4850900	3234700	119853	4012500	0.0298698	DOWN	0.00114408
sp|Q8IX01|SUGP2_HUMAN	SUGP2	sp|Q8IX01|SUGP2_HUMAN SURP and G-patch domain-containing protein 2 OS=Homo sapiens OX=9606 GN=SUGP2 PE=1 SV=2	1	17	17	17	21.5	120.21	19558	30510	40055	1267400	669300	1212900	30041	1.04987e+06	0.0286141	DOWN	0.00593039
sp|Q14684|RRP1B_HUMAN	RRP1B	sp|Q14684|RRP1B_HUMAN Ribosomal RNA processing protein 1 homolog B OS=Homo sapiens OX=9606 GN=RRP1B PE=1 SV=3	1	22	22	22	41.6	84.427	32675	93792	89912	2572300	1514500	3605000	72126.3	2.56393e+06	0.0281311	DOWN	0.0145319
sp|Q9Y2Q3|GSTK1_HUMAN	GSTK1	sp|Q9Y2Q3|GSTK1_HUMAN Glutathione S-transferase kappa 1 OS=Homo sapiens OX=9606 GN=GSTK1 PE=1 SV=3	1	7	7	7	37.6	25.497		34989	31184	1075700	1115000	1433800	33086.5	1.20817e+06	0.0273857	DOWN	0.00403673
sp|P78527|PRKDC_HUMAN	PRKDC	sp|P78527|PRKDC_HUMAN DNA-dependent protein kinase catalytic subunit OS=Homo sapiens OX=9606 GN=PRKDC PE=1 SV=3	1	144	144	144	38.5	469.08	877940	936860	1033900	35169000	36499000	39415000	949567	3.70277e+07	0.0256448	DOWN	8.70696e-06
sp|P12956|XRCC6_HUMAN	XRCC6	sp|P12956|XRCC6_HUMAN X-ray repair cross-complementing protein 6 OS=Homo sapiens OX=9606 GN=XRCC6 PE=1 SV=2	1	25	25	25	43.2	69.842	730300	237900	238650	18477000	16847000	13615000	402283	16313000	0.0246603	DOWN	0.000379532
sp|P00533|EGFR_HUMAN;sp|P04626|ERBB2_HUMAN;sp|Q15303|ERBB4_HUMAN	EGFR	sp|P00533|EGFR_HUMAN Epidermal growth factor receptor OS=Homo sapiens OX=9606 GN=EGFR PE=1 SV=2	3	17	17	17	18.4	134.28	16834	21523	10816	754400	939240	386640	16391	693427	0.0236377	DOWN	0.0140545
sp|O43795|MYO1B_HUMAN;sp|Q9UBC5|MYO1A_HUMAN	MYO1B	sp|O43795|MYO1B_HUMAN Unconventional myosin-Ib OS=Homo sapiens OX=9606 GN=MYO1B PE=1 SV=3	2	27	27	27	30.5	131.98	48137	28402	54748	2152700	2043000	1436000	43762.3	1.87723e+06	0.0233121	DOWN	0.0011933
sp|Q16719|KYNU_HUMAN	KYNU	sp|Q16719|KYNU_HUMAN Kynureninase OS=Homo sapiens OX=9606 GN=KYNU PE=1 SV=1	1	16	16	16	37.8	52.351	37648	63032	172660	3955500	5360500	2418000	91113.3	3.91133e+06	0.0232947	DOWN	0.0109011
sp|Q9UKK9|NUDT5_HUMAN	NUDT5	sp|Q9UKK9|NUDT5_HUMAN ADP-sugar pyrophosphatase OS=Homo sapiens OX=9606 GN=NUDT5 PE=1 SV=1	1	9	9	9	45.7	24.327	32482		50274	2196300	1891800	2198700	41378	2095600	0.0197452	DOWN	0.000572949
sp|P21589|5NTD_HUMAN	NT5E	sp|P21589|5NTD_HUMAN 5-nucleotidase OS=Homo sapiens OX=9606 GN=NT5E PE=1 SV=1	1	15	15	15	34	63.367	36242	61426	94285	4482400	4285000	4517100	63984.3	4.42817e+06	0.0144494	DOWN	5.00631e-07
sp|O60664|PLIN3_HUMAN	PLIN3	sp|O60664|PLIN3_HUMAN Perilipin-3 OS=Homo sapiens OX=9606 GN=PLIN3 PE=1 SV=3	1	17	17	17	53.7	47.074	58973	65574	36708	8156000	9474500	8753600	53751.7	8794700	0.00611182	DOWN	2.14472e-05
sp|Q07021|C1QBP_HUMAN	C1QBP	sp|Q07021|C1QBP_HUMAN Complement component 1 Q subcomponent-binding protein, mitochondrial OS=Homo sapiens OX=9606 GN=C1QBP PE=1 SV=1	1	7	7	7	41.8	31.362	15578		34078	4707800	3577200	4181800	24828	4155600	0.00597459	DOWN	0.00226186
sp|P15559|NQO1_HUMAN	NQO1	sp|P15559|NQO1_HUMAN NAD(P)H dehydrogenase [quinone] 1 OS=Homo sapiens OX=9606 GN=NQO1 PE=1 SV=1	1	6	6	6	24.8	30.867	4732.7	3760.5	18443	1459300	1918900	1326800	8978.73	1.56833e+06	0.00572502	DOWN	0.000965907
sp|P13489|RINI_HUMAN	RNH1	sp|P13489|RINI_HUMAN Ribonuclease inhibitor OS=Homo sapiens OX=9606 GN=RNH1 PE=1 SV=2	1	12	12	12	41.9	49.973	1636.6	38411	21746	4031500	4181400	4708500	20597.9	4.30713e+06	0.00478227	DOWN	3.12565e-05
sp|P05120|PAI2_HUMAN	SERPINB2	sp|P05120|PAI2_HUMAN Plasminogen activator inhibitor 2 OS=Homo sapiens OX=9606 GN=SERPINB2 PE=1 SV=2	1	17	17	17	46	46.596	148310	29070	17752	24654000	23662000	18823000	65044	2.23797e+07	0.00290639	DOWN	0.00024429
sp|P09936|UCHL1_HUMAN	UCHL1	sp|P09936|UCHL1_HUMAN Ubiquitin carboxyl-terminal hydrolase isozyme L1 OS=Homo sapiens OX=9606 GN=UCHL1 PE=1 SV=2	1	9	9	9	53.4	24.824	18373	23995	58994	16041000	18016000	10657000	33787.3	1.49047e+07	0.0022669	DOWN	0.00249433
sp|P13010|XRCC5_HUMAN	XRCC5	sp|P13010|XRCC5_HUMAN X-ray repair cross-complementing protein 5 OS=Homo sapiens OX=9606 GN=XRCC5 PE=1 SV=3	1	24	24	24	35.1	82.704	20858	27833	21985	12795000	8478400	11600000	23558.7	10957800	0.00214994	DOWN	0.0010519
sp|Q07065|CKAP4_HUMAN	CKAP4	sp|Q07065|CKAP4_HUMAN Cytoskeleton-associated protein 4 OS=Homo sapiens OX=9606 GN=CKAP4 PE=1 SV=2	1	28	28	28	53.7	66.022	11310	3923.3	8972.8	11072000	12664000	11189000	8068.7	1.16417e+07	0.000693088	DOWN	2.22716e-05
sp|Q9HAZ1|CLK4_HUMAN	CLK4	sp|Q9HAZ1|CLK4_HUMAN Dual specificity protein kinase CLK4 OS=Homo sapiens OX=9606 GN=CLK4 PE=1 SV=1	1	9	9	6	28.3	57.491	894240	2343400	2369900	52446		17325	1869180	34885.5	53.5804	-	0.0618093
sp|Q9ULD0|OGDHL_HUMAN	OGDHL	sp|Q9ULD0|OGDHL_HUMAN 2-oxoglutarate dehydrogenase-like, mitochondrial OS=Homo sapiens OX=9606 GN=OGDHL PE=1 SV=3	1	15	8	8	16.6	114.48	1297600	634730	345000	44622		38370	759110	41496	18.2936	-	0.143231
sp|Q8IXQ5|KLHL7_HUMAN	KLHL7	sp|Q8IXQ5|KLHL7_HUMAN Kelch-like protein 7 OS=Homo sapiens OX=9606 GN=KLHL7 PE=1 SV=2	1	5	5	5	11.8	65.991	329470	293210	746220	19926		33845	456300	26885.5	16.972	-	0.106175
sp|Q9NYY3|PLK2_HUMAN	PLK2	sp|Q9NYY3|PLK2_HUMAN Serine/threonine-protein kinase PLK2 OS=Homo sapiens OX=9606 GN=PLK2 PE=1 SV=3	1	10	10	10	17.7	78.236	1289700	304160	579120		33930	66412	724327	50171	14.4372	-	0.173538
sp|Q96H20|SNF8_HUMAN	SNF8	sp|Q96H20|SNF8_HUMAN Vacuolar-sorting protein SNF8 OS=Homo sapiens OX=9606 GN=SNF8 PE=1 SV=1	1	4	4	4	23.6	28.864		543260	3130300		120530	140650	1836780	130590	14.0652	-	0.317943
sp|Q13432|U119A_HUMAN	UNC119	sp|Q13432|U119A_HUMAN Protein unc-119 homolog A OS=Homo sapiens OX=9606 GN=UNC119 PE=1 SV=1	1	3	2	2	15.4	26.962	15514		289630		9132.2	13459	152572	11295.6	13.5072	-	0.411032
sp|O14682|ENC1_HUMAN	ENC1	sp|O14682|ENC1_HUMAN Ectoderm-neural cortex protein 1 OS=Homo sapiens OX=9606 GN=ENC1 PE=1 SV=2	1	8	8	8	16.5	66.129	365890	712540	285390	53029		21938	454607	37483.5	12.1282	-	0.09088
sp|P57721|PCBP3_HUMAN	PCBP3	sp|P57721|PCBP3_HUMAN Poly(rC)-binding protein 3 OS=Homo sapiens OX=9606 GN=PCBP3 PE=1 SV=2	1	7	3	3	25.3	39.465	182420	1642200		33377	133340	104720	912310	90479	10.0831	-	0.228935
sp|O94923|GLCE_HUMAN	GLCE	sp|O94923|GLCE_HUMAN D-glucuronyl C5-epimerase OS=Homo sapiens OX=9606 GN=GLCE PE=1 SV=3	1	3	3	3	7.3	70.1	105350	169570	75940	18159	5082.5		116953	11620.8	10.0642	-	0.0612828
sp|Q14938|NFIX_HUMAN	NFIX	sp|Q14938|NFIX_HUMAN Nuclear factor 1 X-type OS=Homo sapiens OX=9606 GN=NFIX PE=1 SV=2	1	4	3	2	12.4	55.098	544160	595200	186860	43315		44772	442073	44043.5	10.0372	-	0.0958609
sp|O60551|NMT2_HUMAN	NMT2	sp|O60551|NMT2_HUMAN Glycylpeptide N-tetradecanoyltransferase 2 OS=Homo sapiens OX=9606 GN=NMT2 PE=1 SV=1	1	6	4	4	15.5	56.98	142180	139060	295050	18872	22837		192097	20854.5	9.21128	-	0.0820827
sp|Q86VP1|TAXB1_HUMAN	TAX1BP1	sp|Q86VP1|TAXB1_HUMAN Tax1-binding protein 1 OS=Homo sapiens OX=9606 GN=TAX1BP1 PE=1 SV=2	1	6	6	6	8.9	90.876	363990	1336400	874810	118700	127480	87777	858400	111319	7.71117	-	0.056519
sp|O00423|EMAL1_HUMAN	EML1	sp|O00423|EMAL1_HUMAN Echinoderm microtubule-associated protein-like 1 OS=Homo sapiens OX=9606 GN=EML1 PE=1 SV=3	1	4	4	4	6.6	89.86	1898800	491230	1937300	182220	251770	127640	1.44244e+06	187210	7.70495	-	0.0581243
sp|O00408|PDE2A_HUMAN	PDE2A	sp|O00408|PDE2A_HUMAN cGMP-dependent 3,5-cyclic phosphodiesterase OS=Homo sapiens OX=9606 GN=PDE2A PE=1 SV=1	1	9	9	9	12.4	105.72	1627600	721320	728760	51983		231630	1.02589e+06	141806	7.23446	-	0.110644
sp|Q96C86|DCPS_HUMAN	DCPS	sp|Q96C86|DCPS_HUMAN m7GpppX diphosphatase OS=Homo sapiens OX=9606 GN=DCPS PE=1 SV=2	1	6	6	6	20.5	38.608	809330	311500	717880	55715	118140		612903	86927.5	7.05074	-	0.0773472
sp|Q9Y3C7|MED31_HUMAN	MED31	sp|Q9Y3C7|MED31_HUMAN Mediator of RNA polymerase II transcription subunit 31 OS=Homo sapiens OX=9606 GN=MED31 PE=1 SV=1	1	3	3	3	30.5	15.805	121580		436000	40659		40436	278790	40547.5	6.87564	-	0.268897
sp|Q6UB99|ANR11_HUMAN	ANKRD11	sp|Q6UB99|ANR11_HUMAN Ankyrin repeat domain-containing protein 11 OS=Homo sapiens OX=9606 GN=ANKRD11 PE=1 SV=3	1	4	4	4	2.1	297.91	295090	81124	70080	29017	19668	18497	148765	22394	6.64306	-	0.15983
sp|P50148|GNAQ_HUMAN	GNAQ	sp|P50148|GNAQ_HUMAN Guanine nucleotide-binding protein G(q) subunit alpha OS=Homo sapiens OX=9606 GN=GNAQ PE=1 SV=4	1	7	4	4	24.5	42.142	268910	179100	104540	25343		43491	184183	34417	5.35152	-	0.0936077
sp|Q96PM9|Z385A_HUMAN	ZNF385A	sp|Q96PM9|Z385A_HUMAN Zinc finger protein 385A OS=Homo sapiens OX=9606 GN=ZNF385A PE=1 SV=2	1	5	5	5	16.8	40.453	311350	136330	183210	45751		36161	210297	40956	5.1347	-	0.0873847
sp|P17707|DCAM_HUMAN	AMD1	sp|P17707|DCAM_HUMAN S-adenosylmethionine decarboxylase proenzyme OS=Homo sapiens OX=9606 GN=AMD1 PE=1 SV=2	1	2	2	2	7.2	38.339	317070	119140	278320	44929		49638	238177	47283.5	5.0372	-	0.0924177
sp|O15516|CLOCK_HUMAN;sp|Q99743|NPAS2_HUMAN	CLOCK	sp|O15516|CLOCK_HUMAN Circadian locomoter output cycles protein kaput OS=Homo sapiens OX=9606 GN=CLOCK PE=1 SV=1	2	3	3	3	4.4	95.303	127620	122830	20693	16402		20819	90381	18610.5	4.85645	-	0.209373
sp|Q330K2|NDUF6_HUMAN	NDUFAF6	sp|Q330K2|NDUF6_HUMAN NADH dehydrogenase (ubiquinone) complex I, assembly factor 6 OS=Homo sapiens OX=9606 GN=NDUFAF6 PE=1 SV=2	1	3	3	3	11.4	38.176	271900		103620	23512		54317	187760	38914.5	4.82494	-	0.223968
sp|Q7Z7F0|KHDC4_HUMAN	KHDC4	sp|Q7Z7F0|KHDC4_HUMAN KH homology domain-containing protein 4 OS=Homo sapiens OX=9606 GN=KHDC4 PE=1 SV=1	1	6	6	6	14.2	64.845	413620	139060	276120	67061	64593	40440	276267	57364.7	4.81597	-	0.0515782
sp|Q86UY8|NT5D3_HUMAN	NT5DC3	sp|Q86UY8|NT5D3_HUMAN 5-nucleotidase domain-containing protein 3 OS=Homo sapiens OX=9606 GN=NT5DC3 PE=1 SV=1	1	5	5	5	10.6	63.419	395040	786740	342500	101870		137350	508093	119610	4.24792	-	0.121685
sp|Q9P2W9|STX18_HUMAN	STX18	sp|Q9P2W9|STX18_HUMAN Syntaxin-18 OS=Homo sapiens OX=9606 GN=STX18 PE=1 SV=1	1	4	4	4	12.5	38.673	209410	178500	469430	73016		62182	285780	67599	4.22758	-	0.164538
sp|P28290|ITPI2_HUMAN	ITPRID2	sp|P28290|ITPI2_HUMAN Protein ITPRID2 OS=Homo sapiens OX=9606 GN=ITPRID2 PE=1 SV=3	1	6	6	6	7.2	138.38	1060000	520560	410580	152590	142760	182390	663713	159247	4.16783	-	0.0660938
sp|Q13506|NAB1_HUMAN	NAB1	sp|Q13506|NAB1_HUMAN NGFI-A-binding protein 1 OS=Homo sapiens OX=9606 GN=NAB1 PE=1 SV=2	1	5	5	4	13.1	54.401	343120	971650	359600	125060	87907	190320	558123	134429	4.15181	-	0.112531
sp|P55854|SUMO3_HUMAN;sp|Q6EEV6|SUMO4_HUMAN	SUMO3; SUMO4	sp|P55854|SUMO3_HUMAN Small ubiquitin-related modifier 3 OS=Homo sapiens OX=9606 GN=SUMO3 PE=1 SV=2;sp|Q6EEV6|SUMO4_HUMAN Small ubiquitin-related modifier 4 OS=Homo sapiens OX=9606 GN=SUMO4 PE=1 SV=2	2	2	2	1	20.4	11.637	5974900	2435000		310890	1741400	1055800	4204950	1036030	4.05871	-	0.112308
sp|Q8WVJ9|TWST2_HUMAN	TWIST2	sp|Q8WVJ9|TWST2_HUMAN Twist-related protein 2 OS=Homo sapiens OX=9606 GN=TWIST2 PE=1 SV=1	1	3	3	2	23.8	18.124		154240	396260	28622	132270	56170	275250	72354	3.80421	-	0.131971
sp|Q13188|STK3_HUMAN	STK3	sp|Q13188|STK3_HUMAN Serine/threonine-protein kinase 3 OS=Homo sapiens OX=9606 GN=STK3 PE=1 SV=2	1	9	4	4	23.2	56.3	138930	210630	428630	79862	71461	57491	259397	69604.7	3.72671	-	0.0955271
sp|Q9BTC8|MTA3_HUMAN	MTA3	sp|Q9BTC8|MTA3_HUMAN Metastasis-associated protein MTA3 OS=Homo sapiens OX=9606 GN=MTA3 PE=1 SV=2	1	8	5	5	15.3	67.503	841010	311700	531000	188830	134400	131400	561237	151543	3.70347	-	0.0570569
sp|Q8IWV8|UBR2_HUMAN	UBR2	sp|Q8IWV8|UBR2_HUMAN E3 ubiquitin-protein ligase UBR2 OS=Homo sapiens OX=9606 GN=UBR2 PE=1 SV=1	1	9	9	9	7.3	200.54	495010	263470	233360	90557		89999	330613	90278	3.66217	-	0.10971
sp|Q9NZ32|ARP10_HUMAN	ACTR10	sp|Q9NZ32|ARP10_HUMAN Actin-related protein 10 OS=Homo sapiens OX=9606 GN=ACTR10 PE=1 SV=1	1	8	8	8	22.8	46.306	600320	228020	738750	91030	142870	196860	522363	143587	3.63797	-	0.0715643
sp|Q9NP58|ABCB6_HUMAN	ABCB6	sp|Q9NP58|ABCB6_HUMAN ATP-binding cassette sub-family B member 6, mitochondrial OS=Homo sapiens OX=9606 GN=ABCB6 PE=1 SV=1	1	5	5	5	6.9	93.884	307050	117010	137720	64265	50447	43867	187260	52859.7	3.54259	-	0.0904324
sp|Q9NY26|S39A1_HUMAN	SLC39A1	sp|Q9NY26|S39A1_HUMAN Zinc transporter ZIP1 OS=Homo sapiens OX=9606 GN=SLC39A1 PE=1 SV=1	1	2	2	2	5.9	34.249		541460	394750	167040		104930	468105	135985	3.44233	-	0.0529949
sp|Q9Y3Z3|SAMH1_HUMAN	SAMHD1	sp|Q9Y3Z3|SAMH1_HUMAN Deoxynucleoside triphosphate triphosphohydrolase SAMHD1 OS=Homo sapiens OX=9606 GN=SAMHD1 PE=1 SV=2	1	10	10	10	18.1	72.2	880530	232200	413500	154320	83689	213550	508743	150520	3.37991	-	0.142736
sp|P49356|FNTB_HUMAN	FNTB	sp|P49356|FNTB_HUMAN Protein farnesyltransferase subunit beta OS=Homo sapiens OX=9606 GN=FNTB PE=1 SV=1	1	3	3	3	7.3	48.773	469840		52957	62882		94441	261398	78661.5	3.32308	-	0.474204
sp|P53609|PGTB1_HUMAN	PGGT1B	sp|P53609|PGTB1_HUMAN Geranylgeranyl transferase type-1 subunit beta OS=Homo sapiens OX=9606 GN=PGGT1B PE=1 SV=2	1	3	3	3	11.4	42.368	393120	307170	68666	110610		43742	256319	77176	3.32122	-	0.255384
sp|Q9HBL0|TENS1_HUMAN	TNS1	sp|Q9HBL0|TENS1_HUMAN Tensin-1 OS=Homo sapiens OX=9606 GN=TNS1 PE=1 SV=2	1	3	3	2	2.8	185.7	69195	174460	271690	34027	69666		171782	51846.5	3.31327	-	0.215589
sp|Q9P0J0|NDUAD_HUMAN	NDUFA13	sp|Q9P0J0|NDUAD_HUMAN NADH dehydrogenase [ubiquinone] 1 alpha subcomplex subunit 13 OS=Homo sapiens OX=9606 GN=NDUFA13 PE=1 SV=3	1	7	7	7	52.1	16.698	5437900	2936900		1574600	1066300	1172900	4187400	1.27127e+06	3.29388	-	0.0550285
sp|P49354|FNTA_HUMAN	FNTA	sp|P49354|FNTA_HUMAN Protein farnesyltransferase/geranylgeranyltransferase type-1 subunit alpha OS=Homo sapiens OX=9606 GN=FNTA PE=1 SV=1	1	5	5	5	13.5	44.408	521800	184400	132680	63502	133970	58984	279627	85485.3	3.27105	-	0.19362
sp|Q9Y3A2|UTP11_HUMAN	UTP11	sp|Q9Y3A2|UTP11_HUMAN Probable U3 small nucleolar RNA-associated protein 11 OS=Homo sapiens OX=9606 GN=UTP11 PE=1 SV=2	1	11	11	11	37.5	30.446	1061600	2495800	2880500	677240	797380	519020	2.14597e+06	664547	3.22922	-	0.057053
sp|Q86V21|AACS_HUMAN	AACS	sp|Q86V21|AACS_HUMAN Acetoacetyl-CoA synthetase OS=Homo sapiens OX=9606 GN=AACS PE=1 SV=1	1	6	6	6	9.8	75.143	705720	317550	616310	264760	79019		546527	171890	3.17952	-	0.110037
sp|O75391|SPAG7_HUMAN	SPAG7	sp|O75391|SPAG7_HUMAN Sperm-associated antigen 7 OS=Homo sapiens OX=9606 GN=SPAG7 PE=1 SV=2	1	6	6	6	30.8	26.034	365390	156370	153660	58445	139200	17989	225140	71878	3.13225	-	0.123186
sp|O75529|TAF5L_HUMAN	TAF5L	sp|O75529|TAF5L_HUMAN TAF5-like RNA polymerase II p300/CBP-associated factor-associated factor 65 kDa subunit 5L OS=Homo sapiens OX=9606 GN=TAF5L PE=1 SV=1	1	5	5	5	10.7	66.155	61141	245720	229050	47801		66566	178637	57183.5	3.12393	-	0.210202
sp|O15305|PMM2_HUMAN	PMM2	sp|O15305|PMM2_HUMAN Phosphomannomutase 2 OS=Homo sapiens OX=9606 GN=PMM2 PE=1 SV=1	1	4	4	4	19.1	28.082	1209200	471490	923910	470270	231350	144840	868200	282153	3.07705	-	0.0678148
sp|Q8NBZ7|UXS1_HUMAN	UXS1	sp|Q8NBZ7|UXS1_HUMAN UDP-glucuronic acid decarboxylase 1 OS=Homo sapiens OX=9606 GN=UXS1 PE=1 SV=1	1	4	4	4	14.5	47.576	228300	280130	412280	159730		43598	306903	101664	3.0188	-	0.0896155
sp|O15357|SHIP2_HUMAN	INPPL1	sp|O15357|SHIP2_HUMAN Phosphatidylinositol 3,4,5-trisphosphate 5-phosphatase 2 OS=Homo sapiens OX=9606 GN=INPPL1 PE=1 SV=2	1	4	4	4	4.6	138.6	127030	99794	66690	33248		31713	97838	32480.5	3.01221	-	0.0624565
sp|Q03013|GSTM4_HUMAN	GSTM4	sp|Q03013|GSTM4_HUMAN Glutathione S-transferase Mu 4 OS=Homo sapiens OX=9606 GN=GSTM4 PE=1 SV=3	1	8	8	3	35.3	25.561	2415200	1544400	1343700	380690	1122400	336050	1.76777e+06	613047	2.88358	-	0.0500836
sp|Q9Y6X3|SCC4_HUMAN	MAU2	sp|Q9Y6X3|SCC4_HUMAN MAU2 chromatid cohesion factor homolog OS=Homo sapiens OX=9606 GN=MAU2 PE=1 SV=2	1	6	6	6	13.9	69.081	181700	175840	261290	124180		25038	206277	74609	2.76477	-	0.0827101
sp|Q9BQ04|RBM4B_HUMAN	RBM4B	sp|Q9BQ04|RBM4B_HUMAN RNA-binding protein 4B OS=Homo sapiens OX=9606 GN=RBM4B PE=1 SV=1	1	11	2	2	34.8	40.149	362270	181030	200580	64485		116110	247960	90297.5	2.74603	-	0.13172
sp|Q9UQN3|CHM2B_HUMAN	CHMP2B	sp|Q9UQN3|CHM2B_HUMAN Charged multivesicular body protein 2b OS=Homo sapiens OX=9606 GN=CHMP2B PE=1 SV=1	1	2	2	2	9.4	23.906	367180	224780	380610	204070	32932		324190	118501	2.73576	-	0.107925
sp|Q9HA47|UCK1_HUMAN	UCK1	sp|Q9HA47|UCK1_HUMAN Uridine-cytidine kinase 1 OS=Homo sapiens OX=9606 GN=UCK1 PE=1 SV=1	1	3	2	2	11.6	31.434	76891	77217	160040	44898		32043	104716	38470.5	2.72198	-	0.163275
sp|Q8N138|ORML3_HUMAN	ORMDL3	sp|Q8N138|ORML3_HUMAN ORM1-like protein 3 OS=Homo sapiens OX=9606 GN=ORMDL3 PE=1 SV=1	1	2	1	1	17	17.494	422650	195890	216290	115270		90951	278277	103110	2.69882	-	0.159094
sp|Q9NZ45|CISD1_HUMAN	CISD1	sp|Q9NZ45|CISD1_HUMAN CDGSH iron-sulfur domain-containing protein 1 OS=Homo sapiens OX=9606 GN=CISD1 PE=1 SV=1	1	4	4	4	44.4	12.199	75818	594070	2882200	227740	234650	865450	1.18403e+06	442613	2.67509	-	0.450587
sp|O43464|HTRA2_HUMAN	HTRA2	sp|O43464|HTRA2_HUMAN Serine protease HTRA2, mitochondrial OS=Homo sapiens OX=9606 GN=HTRA2 PE=1 SV=2	1	6	6	6	15.1	48.84	863240	945780	408180	280030	232630	317930	739067	276863	2.66943	-	0.0521439
sp|O95391|SLU7_HUMAN	SLU7	sp|O95391|SLU7_HUMAN Pre-mRNA-splicing factor SLU7 OS=Homo sapiens OX=9606 GN=SLU7 PE=1 SV=2	1	5	5	5	11.4	68.386	463790	108990	385570	106390	134190	118880	319450	119820	2.66608	-	0.138036
sp|Q99729|ROAA_HUMAN	HNRNPAB	sp|Q99729|ROAA_HUMAN Heterogeneous nuclear ribonucleoprotein A/B OS=Homo sapiens OX=9606 GN=HNRNPAB PE=1 SV=2	1	10	10	10	25.9	36.224	1898400	5494500	5691700	1889000	939640	2107500	4.36153e+06	1645380	2.65078	-	0.101858
sp|Q13129|RLF_HUMAN	RLF	sp|Q13129|RLF_HUMAN Zinc finger protein Rlf OS=Homo sapiens OX=9606 GN=RLF PE=1 SV=2	1	3	3	3	2.1	217.95	199760	384990	390370		166070	80602	325040	123336	2.6354	-	0.103075
sp|Q96TC7|RMD3_HUMAN	RMDN3	sp|Q96TC7|RMD3_HUMAN Regulator of microtubule dynamics protein 3 OS=Homo sapiens OX=9606 GN=RMDN3 PE=1 SV=2	1	7	7	7	20.2	52.118	767450	317460		165020	200060	256990	542455	207357	2.61605	-	0.145281
sp|Q8IV36|HID1_HUMAN	HID1	sp|Q8IV36|HID1_HUMAN Protein HID1 OS=Homo sapiens OX=9606 GN=HID1 PE=1 SV=1	1	6	6	6	9.1	88.743	731350	353230	347140	287540	78667		477240	183104	2.60639	-	0.203691
sp|Q9Y4D1|DAAM1_HUMAN	DAAM1	sp|Q9Y4D1|DAAM1_HUMAN Disheveled-associated activator of morphogenesis 1 OS=Homo sapiens OX=9606 GN=DAAM1 PE=1 SV=2	1	3	3	3	3.2	123.47	96054	49796	50568	23366		27689	65472.7	25527.5	2.56479	-	0.137102
sp|Q8IY37|DHX37_HUMAN	DHX37	sp|Q8IY37|DHX37_HUMAN Probable ATP-dependent RNA helicase DHX37 OS=Homo sapiens OX=9606 GN=DHX37 PE=1 SV=1	1	13	13	13	13.8	129.54	313430	644070	304640	197560	165020	131060	420713	164547	2.5568	-	0.0866744
sp|Q13627|DYR1A_HUMAN;sp|Q9Y463|DYR1B_HUMAN	DYRK1A	sp|Q13627|DYR1A_HUMAN Dual specificity tyrosine-phosphorylation-regulated kinase 1A OS=Homo sapiens OX=9606 GN=DYRK1A PE=1 SV=2	2	5	5	5	8.1	85.583	179780	210160	345420	105380		86637	245120	96008.5	2.55311	-	0.109331
sp|Q9UPU9|SMAG1_HUMAN	SAMD4A	sp|Q9UPU9|SMAG1_HUMAN Protein Smaug homolog 1 OS=Homo sapiens OX=9606 GN=SAMD4A PE=1 SV=3	1	3	3	3	6.4	79.414	1658900	1527100	1501800	199800	1427200	221960	1562600	616320	2.53537	-	0.0814028
sp|P56385|ATP5I_HUMAN	ATP5ME	sp|P56385|ATP5I_HUMAN ATP synthase subunit e, mitochondrial OS=Homo sapiens OX=9606 GN=ATP5ME PE=1 SV=2	1	4	4	4	42	7.9331	4530100	4864800	357980	1141900	1588100	1152400	3250960	1.29413e+06	2.51208	-	0.250438
sp|Q9UI15|TAGL3_HUMAN	TAGLN3	sp|Q9UI15|TAGL3_HUMAN Transgelin-3 OS=Homo sapiens OX=9606 GN=TAGLN3 PE=1 SV=2	1	6	5	5	34.2	22.472	736740	259650	362140	122820		242180	452843	182500	2.48133	-	0.254647
sp|Q96G25|MED8_HUMAN	MED8	sp|Q96G25|MED8_HUMAN Mediator of RNA polymerase II transcription subunit 8 OS=Homo sapiens OX=9606 GN=MED8 PE=1 SV=2	1	4	4	4	20.9	29.08	204070	164250	425090	125750	111420	83533	264470	106901	2.47397	-	0.127281
sp|Q7Z7A4|PXK_HUMAN	PXK	sp|Q7Z7A4|PXK_HUMAN PX domain-containing protein kinase-like protein OS=Homo sapiens OX=9606 GN=PXK PE=1 SV=1	1	5	5	5	10.2	64.949	147500	538250	203000	149680	109140	101640	296250	120153	2.4656	-	0.225385
sp|Q9Y5Z7|HCFC2_HUMAN	HCFC2	sp|Q9Y5Z7|HCFC2_HUMAN Host cell factor 2 OS=Homo sapiens OX=9606 GN=HCFC2 PE=1 SV=1	1	7	6	6	11	86.778	295600	252450	154170		57595	134810	234073	96202.5	2.43313	-	0.109699
sp|O75531|BAF_HUMAN	BANF1	sp|O75531|BAF_HUMAN Barrier-to-autointegration factor OS=Homo sapiens OX=9606 GN=BANF1 PE=1 SV=1	1	6	6	6	66.3	10.058	1009000	2478800	2668900	1193200	798750	558040	2.05223e+06	849997	2.4144	-	0.0967291
sp|Q8WZ42|TITIN_HUMAN	TTN	sp|Q8WZ42|TITIN_HUMAN Titin OS=Homo sapiens OX=9606 GN=TTN PE=1 SV=4	1	6	6	6	0.2	3816	609200	1081200	1500600		413130	480420	1.06367e+06	446775	2.38077	-	0.161325
sp|Q9NPA8|ENY2_HUMAN	ENY2	sp|Q9NPA8|ENY2_HUMAN Transcription and mRNA export factor ENY2 OS=Homo sapiens OX=9606 GN=ENY2 PE=1 SV=1	1	2	2	2	25.7	11.528	152610	111920	351240		58517	114550	205257	86533.5	2.37199	-	0.311217
sp|Q96JY6|PDLI2_HUMAN	PDLIM2	sp|Q96JY6|PDLI2_HUMAN PDZ and LIM domain protein 2 OS=Homo sapiens OX=9606 GN=PDLIM2 PE=1 SV=1	1	3	3	3	13.4	37.458	220430	136430	109980		45734	86438	155613	66086	2.35471	-	0.144279
sp|P60602|ROMO1_HUMAN	ROMO1	sp|P60602|ROMO1_HUMAN Reactive oxygen species modulator 1 OS=Homo sapiens OX=9606 GN=ROMO1 PE=1 SV=1	1	2	2	2	22.8	8.1828	1792300	3222400	3664400	1001200	1501100		2.89303e+06	1251150	2.3123	-	0.11723
sp|Q9BYE7|PCGF6_HUMAN	PCGF6	sp|Q9BYE7|PCGF6_HUMAN Polycomb group RING finger protein 6 OS=Homo sapiens OX=9606 GN=PCGF6 PE=1 SV=2	1	3	3	3	10	39.047	115140	116550	206760	49085		79310	146150	64197.5	2.27657	-	0.137614
sp|Q9NQH7|XPP3_HUMAN	XPNPEP3	sp|Q9NQH7|XPP3_HUMAN Xaa-Pro aminopeptidase 3 OS=Homo sapiens OX=9606 GN=XPNPEP3 PE=1 SV=1	1	4	4	4	9.7	57.033	440400	226400	456410	92435	186730	222260	374403	167142	2.24004	-	0.0683875
sp|O95470|SGPL1_HUMAN	SGPL1	sp|O95470|SGPL1_HUMAN Sphingosine-1-phosphate lyase 1 OS=Homo sapiens OX=9606 GN=SGPL1 PE=1 SV=3	1	8	8	8	18.1	63.523	542720	1297400	303600	246170	469280	248060	714573	321170	2.22491	-	0.271262
sp|P46937|YAP1_HUMAN	YAP1	sp|P46937|YAP1_HUMAN Transcriptional coactivator YAP1 OS=Homo sapiens OX=9606 GN=YAP1 PE=1 SV=2	1	6	6	6	22.2	54.461	230700	500740	405400	141650	201670	168950	378947	170757	2.21922	-	0.0618569
sp|Q9H5N1|RABE2_HUMAN	RABEP2	sp|Q9H5N1|RABE2_HUMAN Rab GTPase-binding effector protein 2 OS=Homo sapiens OX=9606 GN=RABEP2 PE=1 SV=2	1	10	10	10	21.4	63.542	704350	435570		305050	302010	163450	569960	256837	2.21915	-	0.0751608
sp|Q9H900|ZWILC_HUMAN	ZWILCH	sp|Q9H900|ZWILC_HUMAN Protein zwilch homolog OS=Homo sapiens OX=9606 GN=ZWILCH PE=1 SV=2	1	4	4	4	8	67.213	107160		172440	81442	32949	75025	139800	63138.7	2.21417	-	0.091502
sp|Q13823|NOG2_HUMAN	GNL2	sp|Q13823|NOG2_HUMAN Nucleolar GTP-binding protein 2 OS=Homo sapiens OX=9606 GN=GNL2 PE=1 SV=1	1	18	18	18	25.6	83.654	2105100	994290	1607300	612260	774930	747730	1.5689e+06	711640	2.20462	-	0.0577932
sp|P84022|SMAD3_HUMAN;sp|O15198|SMAD9_HUMAN	SMAD3	sp|P84022|SMAD3_HUMAN Mothers against decapentaplegic homolog 3 OS=Homo sapiens OX=9606 GN=SMAD3 PE=1 SV=1	2	7	7	2	16.5	48.08	585710	154680	521450	149340	208030	227400	420613	194923	2.15784	-	0.173073
sp|Q13454|TUSC3_HUMAN	TUSC3	sp|Q13454|TUSC3_HUMAN Tumor suppressor candidate 3 OS=Homo sapiens OX=9606 GN=TUSC3 PE=1 SV=1	1	3	3	3	9.8	39.676	298040	450520	262710		155660	159260	337090	157460	2.1408	-	0.0946589
sp|Q12899|TRI26_HUMAN	TRIM26	sp|Q12899|TRI26_HUMAN Tripartite motif-containing protein 26 OS=Homo sapiens OX=9606 GN=TRIM26 PE=1 SV=1	1	4	4	4	10	62.165	110340		73086	40090		45667	91713	42878.5	2.1389	-	0.122098
sp|O95758|PTBP3_HUMAN	PTBP3	sp|O95758|PTBP3_HUMAN Polypyrimidine tract-binding protein 3 OS=Homo sapiens OX=9606 GN=PTBP3 PE=1 SV=2	1	8	6	6	17.2	59.689	422790	720630	566450	143200	426210	232900	569957	267437	2.13118	-	0.0650937
sp|Q8WXE1|ATRIP_HUMAN	ATRIP	sp|Q8WXE1|ATRIP_HUMAN ATR-interacting protein OS=Homo sapiens OX=9606 GN=ATRIP PE=1 SV=1	1	5	5	5	7.8	85.837		429060	555470	342610	45154	305550	492265	231105	2.13005	-	0.137471
sp|P41223|BUD31_HUMAN	BUD31	sp|P41223|BUD31_HUMAN Protein BUD31 homolog OS=Homo sapiens OX=9606 GN=BUD31 PE=1 SV=2	1	7	7	7	39.6	17	647610	1430600	1144200	516160	460200	536770	1.07414e+06	504377	2.12963	-	0.0683118
sp|Q9UK59|DBR1_HUMAN	DBR1	sp|Q9UK59|DBR1_HUMAN Lariat debranching enzyme OS=Homo sapiens OX=9606 GN=DBR1 PE=1 SV=2	1	10	10	10	25.9	61.554	246350	320500	289780	26220	220180	158430	285543	134943	2.11602	-	0.0693912
sp|O75787|RENR_HUMAN	ATP6AP2	sp|O75787|RENR_HUMAN Renin receptor OS=Homo sapiens OX=9606 GN=ATP6AP2 PE=1 SV=2	1	4	4	4	13.1	39.008	438460	448100	506340	132490	138200	391610	464300	220767	2.10313	-	0.0505117
sp|Q8TCE6|DEN10_HUMAN;sp|Q6NSW5|DE10B_HUMAN	DENND10; DENND10P1	sp|Q8TCE6|DEN10_HUMAN DENN domain-containing protein 10 OS=Homo sapiens OX=9606 GN=DENND10 PE=1 SV=1;sp|Q6NSW5|DE10B_HUMAN Putative DENN domain-containing protein 10 B OS=Homo sapiens OX=9606 GN=DENND10P1 PE=5 SV=1	2	5	5	5	16.2	40.513	190740	132210	217480	74321		97964	180143	86142.5	2.09122	-	0.0683579
sp|Q9BRP4|PAAF1_HUMAN	PAAF1	sp|Q9BRP4|PAAF1_HUMAN Proteasomal ATPase-associated factor 1 OS=Homo sapiens OX=9606 GN=PAAF1 PE=1 SV=2	1	3	3	3	9.7	42.19		411220	263090	180720	113950	189340	337155	161337	2.08976	-	0.068865
sp|P78362|SRPK2_HUMAN;sp|Q9UPE1|SRPK3_HUMAN	SRPK2	sp|P78362|SRPK2_HUMAN SRSF protein kinase 2 OS=Homo sapiens OX=9606 GN=SRPK2 PE=1 SV=3	2	7	4	4	12.6	77.526	272290	250570	160000	56414	90952	180490	227620	109285	2.0828	-	0.0790605
sp|O75323|NIPS2_HUMAN	NIPSNAP2	sp|O75323|NIPS2_HUMAN Protein NipSnap homolog 2 OS=Homo sapiens OX=9606 GN=NIPSNAP2 PE=1 SV=1	1	6	6	6	19.9	33.742	1058800	1373200	1909300	579690	423400	1098000	1447100	700363	2.06621	-	0.0807469
sp|Q15165|PON2_HUMAN	PON2	sp|Q15165|PON2_HUMAN Serum paraoxonase/arylesterase 2 OS=Homo sapiens OX=9606 GN=PON2 PE=1 SV=4	1	7	7	7	26.6	39.38	480020	1925900	957450	524790	455060	658280	1.12112e+06	546043	2.05318	-	0.251608
sp|P28288|ABCD3_HUMAN	ABCD3	sp|P28288|ABCD3_HUMAN ATP-binding cassette sub-family D member 3 OS=Homo sapiens OX=9606 GN=ABCD3 PE=1 SV=1	1	8	8	8	15.5	75.475	922150	867890	494190	272780	445090	397460	761410	371777	2.04803	-	0.0537716
sp|O95983|MBD3_HUMAN	MBD3	sp|O95983|MBD3_HUMAN Methyl-CpG-binding domain protein 3 OS=Homo sapiens OX=9606 GN=MBD3 PE=1 SV=1	1	5	5	5	21	32.844	285320	334020	194030	174340		91263	271123	132802	2.04157	-	0.109485
sp|Q9UIF9|BAZ2A_HUMAN	BAZ2A	sp|Q9UIF9|BAZ2A_HUMAN Bromodomain adjacent to zinc finger domain protein 2A OS=Homo sapiens OX=9606 GN=BAZ2A PE=1 SV=4	1	13	13	13	10.3	211.2		243960	1662800	578210	498090	330990	953380	469097	2.03237	-	0.433666
sp|Q86SE9|PCGF5_HUMAN	PCGF5	sp|Q86SE9|PCGF5_HUMAN Polycomb group RING finger protein 5 OS=Homo sapiens OX=9606 GN=PCGF5 PE=1 SV=1	1	2	2	2	10.2	29.714	59458	67270	108800	34948	42801		78509.3	38874.5	2.01956	-	0.141593
sp|Q9BYJ9|YTHD1_HUMAN	YTHDF1	sp|Q9BYJ9|YTHD1_HUMAN YTH domain-containing family protein 1 OS=Homo sapiens OX=9606 GN=YTHDF1 PE=1 SV=1	1	9	3	3	19.3	60.873	291120	358580	171160	95675		175810	273620	135742	2.01573	-	0.170482
sp|O00483|NDUA4_HUMAN	NDUFA4	sp|O00483|NDUA4_HUMAN Cytochrome c oxidase subunit NDUFA4 OS=Homo sapiens OX=9606 GN=NDUFA4 PE=1 SV=1	1	4	4	4	46.9	9.3697	3071800	886810		921230	876360	1149900	1979305	982497	2.01457	-	0.311849
sp|Q9UDT6|CLIP2_HUMAN	CLIP2	sp|Q9UDT6|CLIP2_HUMAN CAP-Gly domain-containing linker protein 2 OS=Homo sapiens OX=9606 GN=CLIP2 PE=1 SV=1	1	14	10	10	17	115.84	365510	163180	211930	133610	117170	119270	246873	123350	2.00141	-	0.113639
sp|P54819|KAD2_HUMAN	AK2	sp|P54819|KAD2_HUMAN Adenylate kinase 2, mitochondrial OS=Homo sapiens OX=9606 GN=AK2 PE=1 SV=2	1	12	12	12	51.9	26.477	4552900	5516300	5471600	2443800	2672600	2662700	5.18027e+06	2.59303e+06	1.99776	-	0.00131307
sp|Q86TM6|SYVN1_HUMAN	SYVN1	sp|Q86TM6|SYVN1_HUMAN E3 ubiquitin-protein ligase synoviolin OS=Homo sapiens OX=9606 GN=SYVN1 PE=1 SV=2	1	7	7	7	12.8	67.684	556820	679800	542220	337860	245670	307040	592947	296857	1.99742	-	0.00449253
sp|Q96K76|UBP47_HUMAN	USP47	sp|Q96K76|UBP47_HUMAN Ubiquitin carboxyl-terminal hydrolase 47 OS=Homo sapiens OX=9606 GN=USP47 PE=1 SV=3	1	26	26	26	25.2	157.31	1356100	1384200	1467100	879240	626830	600860	1.40247e+06	702310	1.99693	-	0.00179389
sp|P38117|ETFB_HUMAN	ETFB	sp|P38117|ETFB_HUMAN Electron transfer flavoprotein subunit beta OS=Homo sapiens OX=9606 GN=ETFB PE=1 SV=3	1	14	14	14	54.5	27.843	4502800	5130800	5274700	2403200	2622300	2453700	4.96943e+06	2.49307e+06	1.9933	-	0.000548354
sp|Q9UI10|EI2BD_HUMAN	EIF2B4	sp|Q9UI10|EI2BD_HUMAN Translation initiation factor eIF-2B subunit delta OS=Homo sapiens OX=9606 GN=EIF2B4 PE=1 SV=2	1	12	12	12	37.5	57.557	703860	615080	631680	348510	273900	357820	650207	326743	1.98996	-	0.00105032
sp|Q9P0T7|TMEM9_HUMAN	TMEM9	sp|Q9P0T7|TMEM9_HUMAN Proton-transporting V-type ATPase complex assembly regulator TMEM9 OS=Homo sapiens OX=9606 GN=TMEM9 PE=1 SV=1	1	3	3	2	21.3	20.574	393130	305800	381780	72323	205370	265950	360237	181214	1.9879	-	0.0476858
sp|O95831|AIFM1_HUMAN	AIFM1	sp|O95831|AIFM1_HUMAN Apoptosis-inducing factor 1, mitochondrial OS=Homo sapiens OX=9606 GN=AIFM1 PE=1 SV=1	1	18	18	18	36.1	66.9	3420800	4456000	4919600	2339100	1853300	2250100	4.26547e+06	2147500	1.98625	-	0.0105756
sp|Q9H082|RB33B_HUMAN;sp|Q14088|RB33A_HUMAN	RAB33B	sp|Q9H082|RB33B_HUMAN Ras-related protein Rab-33B OS=Homo sapiens OX=9606 GN=RAB33B PE=1 SV=1	2	3	3	3	19.2	25.717	232540	192530	229590	90628		129510	218220	110069	1.98257	-	0.0162225
sp|Q9P2N6|KANL3_HUMAN	KANSL3	sp|Q9P2N6|KANL3_HUMAN KAT8 regulatory NSL complex subunit 3 OS=Homo sapiens OX=9606 GN=KANSL3 PE=1 SV=2	1	4	4	4	6	95.991	223060	121140	121970	95045	62051		155390	78548	1.97828	-	0.18897
sp|Q9UBI1|COMD3_HUMAN	COMMD3	sp|Q9UBI1|COMD3_HUMAN COMM domain-containing protein 3 OS=Homo sapiens OX=9606 GN=COMMD3 PE=1 SV=1	1	6	6	6	36.4	22.151	187850	281280	396370	192820	164060	80797	288500	145892	1.97749	-	0.10772
sp|P29375|KDM5A_HUMAN	KDM5A	sp|P29375|KDM5A_HUMAN Lysine-specific demethylase 5A OS=Homo sapiens OX=9606 GN=KDM5A PE=1 SV=3	1	6	6	4	4.2	192.09	165340	256060	270010	160740	90724	98181	230470	116548	1.97746	-	0.045216
sp|Q6ZVM7|TM1L2_HUMAN	TOM1L2	sp|Q6ZVM7|TM1L2_HUMAN TOM1-like protein 2 OS=Homo sapiens OX=9606 GN=TOM1L2 PE=1 SV=1	1	5	5	5	12.6	55.556	149250	95674	121810	40422	94761	50314	122245	61832.3	1.97703	-	0.0567947
sp|O95563|MPC2_HUMAN	MPC2	sp|O95563|MPC2_HUMAN Mitochondrial pyruvate carrier 2 OS=Homo sapiens OX=9606 GN=MPC2 PE=1 SV=1	1	4	4	4	33.1	14.279	254350	483370	493030	227850	179710	215090	410250	207550	1.97663	-	0.0629346
sp|P11177|ODPB_HUMAN	PDHB	sp|P11177|ODPB_HUMAN Pyruvate dehydrogenase E1 component subunit beta, mitochondrial OS=Homo sapiens OX=9606 GN=PDHB PE=1 SV=3	1	11	11	11	41.8	39.233	4212900	4205400	4629400	2505500	1972100	2134700	4.34923e+06	2204100	1.97325	-	0.000527655
sp|O94826|TOM70_HUMAN	TOMM70	sp|O94826|TOM70_HUMAN Mitochondrial import receptor subunit TOM70 OS=Homo sapiens OX=9606 GN=TOMM70 PE=1 SV=1	1	17	17	17	39.5	67.454	4904000	5707200	5218200	2502100	2828900	2693500	5.27647e+06	2.67483e+06	1.97263	-	0.000498091
sp|Q8IUR7|ARMC8_HUMAN	ARMC8	sp|Q8IUR7|ARMC8_HUMAN Armadillo repeat-containing protein 8 OS=Homo sapiens OX=9606 GN=ARMC8 PE=1 SV=2	1	10	10	10	18.3	75.509	741830	935640	835030	391250	409780	476010	837500	425680	1.96744	-	0.00260188
sp|Q13243|SRSF5_HUMAN	SRSF5	sp|Q13243|SRSF5_HUMAN Serine/arginine-rich splicing factor 5 OS=Homo sapiens OX=9606 GN=SRSF5 PE=1 SV=1	1	8	7	7	27.9	31.263	1883900	1503200	1764700	889410	920750	811870	1.71727e+06	874010	1.96481	-	0.00196418
sp|Q9Y512|SAM50_HUMAN	SAMM50	sp|Q9Y512|SAM50_HUMAN Sorting and assembly machinery component 50 homolog OS=Homo sapiens OX=9606 GN=SAMM50 PE=1 SV=3	1	15	15	15	40.7	51.976	2447100	2279100	2483300	1178700	1289800	1203300	2.40317e+06	1.22393e+06	1.96348	-	7.85351e-05
sp|Q99757|THIOM_HUMAN	TXN2	sp|Q99757|THIOM_HUMAN Thioredoxin, mitochondrial OS=Homo sapiens OX=9606 GN=TXN2 PE=1 SV=2	1	2	2	2	9	18.383	196760	187770	274800	122630	104530	108820	219777	111993	1.96241	-	0.0186752
sp|P62333|PRS10_HUMAN	PSMC6	sp|P62333|PRS10_HUMAN 26S proteasome regulatory subunit 10B OS=Homo sapiens OX=9606 GN=PSMC6 PE=1 SV=1	1	16	16	15	49.4	44.172	5672800	5731700	5771700	2957600	2921400	2874300	5725400	2.91777e+06	1.96225	-	1.90806e-07
sp|Q8N9N5|BANP_HUMAN	BANP	sp|Q8N9N5|BANP_HUMAN Protein BANP OS=Homo sapiens OX=9606 GN=BANP PE=1 SV=3	1	4	4	4	8.7	56.494	177240	277000	170130	86645	125730		208123	106188	1.95996	-	0.117865
sp|Q7KZN9|COX15_HUMAN	COX15	sp|Q7KZN9|COX15_HUMAN Cytochrome c oxidase assembly protein COX15 homolog OS=Homo sapiens OX=9606 GN=COX15 PE=1 SV=1	1	6	6	6	18.8	46.03	375600	512960	492040	218330	223350	263860	460200	235180	1.9568	-	0.00754372
sp|P61011|SRP54_HUMAN	SRP54	sp|P61011|SRP54_HUMAN Signal recognition particle 54 kDa protein OS=Homo sapiens OX=9606 GN=SRP54 PE=1 SV=1	1	21	21	21	45.2	55.704	3985400	4121500	3935100	2082200	2231000	1843800	4014000	2.05233e+06	1.95582	-	9.86432e-05
sp|Q99614|TTC1_HUMAN	TTC1	sp|Q99614|TTC1_HUMAN Tetratricopeptide repeat protein 1 OS=Homo sapiens OX=9606 GN=TTC1 PE=1 SV=1	1	9	9	9	38	33.526	567730	842710	561760	336970	396040	276290	657400	336433	1.95403	-	0.0315224
sp|Q7L775|EPMIP_HUMAN	EPM2AIP1	sp|Q7L775|EPMIP_HUMAN EPM2A-interacting protein 1 OS=Homo sapiens OX=9606 GN=EPM2AIP1 PE=1 SV=1	1	5	5	5	11.4	70.369	69857	83822	123500	42228	69990	29674	92393	47297.3	1.95345	-	0.087192
sp|Q9NVU7|SDA1_HUMAN	SDAD1	sp|Q9NVU7|SDA1_HUMAN Protein SDA1 homolog OS=Homo sapiens OX=9606 GN=SDAD1 PE=1 SV=3	1	14	14	14	23.3	79.87	1203700	1213800	1145600	565510	659340	599320	1187700	608057	1.95327	-	7.52855e-05
sp|Q13451|FKBP5_HUMAN	FKBP5	sp|Q13451|FKBP5_HUMAN Peptidyl-prolyl cis-trans isomerase FKBP5 OS=Homo sapiens OX=9606 GN=FKBP5 PE=1 SV=2	1	8	8	8	25.4	51.212	537920	474330	286870	205340	302710	157510	433040	221853	1.95192	-	0.0713616
sp|P40692|MLH1_HUMAN	MLH1	sp|P40692|MLH1_HUMAN DNA mismatch repair protein Mlh1 OS=Homo sapiens OX=9606 GN=MLH1 PE=1 SV=1	1	5	5	5	7.9	84.6	325120	352810	211020	159930	122270	173470	296317	151890	1.95086	-	0.0348921
sp|P78406|RAE1L_HUMAN	RAE1	sp|P78406|RAE1L_HUMAN mRNA export factor OS=Homo sapiens OX=9606 GN=RAE1 PE=1 SV=1	1	12	12	12	45.4	40.968	2725700	2964600	3189400	1505100	1505800	1541500	2959900	1.51747e+06	1.95055	-	0.000427425
sp|P30419|NMT1_HUMAN	NMT1	sp|P30419|NMT1_HUMAN Glycylpeptide N-tetradecanoyltransferase 1 OS=Homo sapiens OX=9606 GN=NMT1 PE=1 SV=2	1	10	10	8	27	56.806	2020200	2120000	1940900	974840	1076600	1066500	2.02703e+06	1.03931e+06	1.95036	-	8.56261e-05
sp|O75886|STAM2_HUMAN	STAM2	sp|O75886|STAM2_HUMAN Signal transducing adapter molecule 2 OS=Homo sapiens OX=9606 GN=STAM2 PE=1 SV=1	1	5	4	4	11.8	58.164	326950	364300	377890	198290	138020	211870	356380	182727	1.95034	-	0.0031441
sp|Q9NWU2|GID8_HUMAN	GID8	sp|Q9NWU2|GID8_HUMAN Glucose-induced degradation protein 8 homolog OS=Homo sapiens OX=9606 GN=GID8 PE=1 SV=1	1	7	7	7	43	26.748	230820	211280	322090	298430	6463.8	87180	254730	130691	1.9491	-	0.255325
sp|P25098|ARBK1_HUMAN;sp|P35626|ARBK2_HUMAN	GRK2; GRK3	sp|P25098|ARBK1_HUMAN Beta-adrenergic receptor kinase 1 OS=Homo sapiens OX=9606 GN=GRK2 PE=1 SV=2;sp|P35626|ARBK2_HUMAN Beta-adrenergic receptor kinase 2 OS=Homo sapiens OX=9606 GN=GRK3 PE=1 SV=2	2	3	3	3	5.4	79.573	56933	101170	89980	34943		49916	82694.3	42429.5	1.94898	-	0.111651
sp|Q02978|M2OM_HUMAN	SLC25A11	sp|Q02978|M2OM_HUMAN Mitochondrial 2-oxoglutarate/malate carrier protein OS=Homo sapiens OX=9606 GN=SLC25A11 PE=1 SV=3	1	11	11	11	39.2	34.061	3868300	3174400	3995900	1908600	1800000	1969700	3.67953e+06	1.89277e+06	1.944	-	0.00234929
sp|P67812|SC11A_HUMAN	SEC11A	sp|P67812|SC11A_HUMAN Signal peptidase complex catalytic subunit SEC11A OS=Homo sapiens OX=9606 GN=SEC11A PE=1 SV=1	1	4	4	4	20.1	20.625	1688500	1565700	1501700	1288200	553510	606200	1585300	815970	1.94284	-	0.0339335
sp|Q9BZE4|NOG1_HUMAN	GTPBP4	sp|Q9BZE4|NOG1_HUMAN Nucleolar GTP-binding protein 1 OS=Homo sapiens OX=9606 GN=GTPBP4 PE=1 SV=3	1	23	23	23	38.3	73.964	6677500	7274900	7235600	3404800	3867200	3645000	7.06267e+06	3639000	1.94083	-	0.000128271
sp|Q7Z6E9|RBBP6_HUMAN	RBBP6	sp|Q7Z6E9|RBBP6_HUMAN E3 ubiquitin-protein ligase RBBP6 OS=Homo sapiens OX=9606 GN=RBBP6 PE=1 SV=1	1	14	14	14	10.7	201.56	397670	473780	441180	241420	225160	209890	437543	225490	1.94041	-	0.000884467
sp|O96011|PX11B_HUMAN	PEX11B	sp|O96011|PX11B_HUMAN Peroxisomal membrane protein 11B OS=Homo sapiens OX=9606 GN=PEX11B PE=1 SV=1	1	6	6	6	25.5	28.431	468510	489650	366100	250550	217240	214690	441420	227493	1.94036	-	0.00582011
sp|Q9GZS3|WDR61_HUMAN	WDR61	sp|Q9GZS3|WDR61_HUMAN WD repeat-containing protein 61 OS=Homo sapiens OX=9606 GN=WDR61 PE=1 SV=1	1	8	8	8	30.2	33.58	454360	545900	443130	170630	270110	303570	481130	248103	1.93923	-	0.0106255
sp|P56211|ARP19_HUMAN	ARPP19	sp|P56211|ARP19_HUMAN cAMP-regulated phosphoprotein 19 OS=Homo sapiens OX=9606 GN=ARPP19 PE=1 SV=2	1	5	5	3	50	12.323	615200	539580	625120	438410	293220	186370	593300	306000	1.93889	-	0.0210307
sp|Q9BXB5|OSB10_HUMAN	OSBPL10	sp|Q9BXB5|OSB10_HUMAN Oxysterol-binding protein-related protein 10 OS=Homo sapiens OX=9606 GN=OSBPL10 PE=1 SV=2	1	5	4	4	8.4	83.969	143360	44496	166980	126530	28806	27703	118279	61013	1.93858	-	0.314308
sp|Q9NQ48|LZTL1_HUMAN	LZTFL1	sp|Q9NQ48|LZTL1_HUMAN Leucine zipper transcription factor-like protein 1 OS=Homo sapiens OX=9606 GN=LZTFL1 PE=1 SV=1	1	7	7	7	28.8	34.592	527370	79909		204470	63810	202670	303640	156983	1.93421	-	0.468738
sp|Q5MIZ7|P4R3B_HUMAN	PPP4R3B	sp|Q5MIZ7|P4R3B_HUMAN Serine/threonine-protein phosphatase 4 regulatory subunit 3B OS=Homo sapiens OX=9606 GN=PPP4R3B PE=1 SV=2	1	12	6	6	16.6	97.457	629450	433470	867830	459950	225360	314710	643583	333340	1.93071	-	0.0958381
sp|P67870|CSK2B_HUMAN	CSNK2B	sp|P67870|CSK2B_HUMAN Casein kinase II subunit beta OS=Homo sapiens OX=9606 GN=CSNK2B PE=1 SV=1	1	5	5	5	31.2	24.942	2852300	2851600	3142300	1521500	1644100	1419500	2.94873e+06	1.52837e+06	1.92934	-	0.000260178
sp|Q9Y281|COF2_HUMAN	CFL2	sp|Q9Y281|COF2_HUMAN Cofilin-2 OS=Homo sapiens OX=9606 GN=CFL2 PE=1 SV=1	1	9	7	7	64.5	18.736	1025700	858550	1024200	514170	532520	462920	969483	503203	1.92662	-	0.00140909
sp|Q9ULX6|AKP8L_HUMAN	AKAP8L	sp|Q9ULX6|AKP8L_HUMAN A-kinase anchor protein 8-like OS=Homo sapiens OX=9606 GN=AKAP8L PE=1 SV=4	1	8	8	8	16.4	71.639	730740	560280	751100	383100	303430	373520	680707	353350	1.92644	-	0.00750386
sp|P24666|PPAC_HUMAN	ACP1	sp|P24666|PPAC_HUMAN Low molecular weight phosphotyrosine protein phosphatase OS=Homo sapiens OX=9606 GN=ACP1 PE=1 SV=3	1	6	6	6	45.6	18.042	2075200	1384100	1958200	942620	1045400	824330	1.80583e+06	937450	1.92632	-	0.0176035
sp|Q9Y5B9|SP16H_HUMAN	SUPT16H	sp|Q9Y5B9|SP16H_HUMAN FACT complex subunit SPT16 OS=Homo sapiens OX=9606 GN=SUPT16H PE=1 SV=1	1	31	31	31	31.7	119.91	10383000	10544000	9636500	4798900	5509400	5563800	1.01878e+07	5290700	1.92561	-	0.000193638
sp|P61964|WDR5_HUMAN	WDR5	sp|P61964|WDR5_HUMAN WD repeat-containing protein 5 OS=Homo sapiens OX=9606 GN=WDR5 PE=1 SV=1	1	9	9	9	36.8	36.588	1518900	1384300	1585700	804730	689180	837350	1496300	777087	1.92553	-	0.000639139
sp|P62633|CNBP_HUMAN	CNBP	sp|P62633|CNBP_HUMAN Cellular nucleic acid-binding protein OS=Homo sapiens OX=9606 GN=CNBP PE=1 SV=1	1	8	8	7	52.5	19.463	4682300	6494200	4969200	2864900	2826400	2702300	5381900	2.79787e+06	1.92357	-	0.0101972
sp|P60953|CDC42_HUMAN	CDC42	sp|P60953|CDC42_HUMAN Cell division control protein 42 homolog OS=Homo sapiens OX=9606 GN=CDC42 PE=1 SV=2	1	7	6	6	44	21.258	5145200	5263200	4747500	2457700	2720400	2702400	5.05197e+06	2.62683e+06	1.92322	-	0.000166286
sp|Q13123|RED_HUMAN	IK	sp|Q13123|RED_HUMAN Protein Red OS=Homo sapiens OX=9606 GN=IK PE=1 SV=3	1	15	15	15	32.3	65.601	2050700	1954000	2046700	1049300	1030800	1067000	2.01713e+06	1.04903e+06	1.92285	-	8.3054e-06
sp|P41250|GARS_HUMAN	GARS1	sp|P41250|GARS_HUMAN Glycine--tRNA ligase OS=Homo sapiens OX=9606 GN=GARS1 PE=1 SV=3	1	25	25	25	35.2	83.165	6117700	5864400	5896400	2964800	3107800	3227900	5959500	3.10017e+06	1.92232	-	1.30673e-05
sp|Q15369|ELOC_HUMAN	ELOC	sp|Q15369|ELOC_HUMAN Elongin-C OS=Homo sapiens OX=9606 GN=ELOC PE=1 SV=1	1	6	6	6	65.2	12.473	3717000	3483500	3255100	1708200	2151200	1584000	3485200	1.81447e+06	1.92078	-	0.00155121
sp|Q8WUA7|TB22A_HUMAN	TBC1D22A	sp|Q8WUA7|TB22A_HUMAN TBC1 domain family member 22A OS=Homo sapiens OX=9606 GN=TBC1D22A PE=1 SV=2	1	2	2	2	4.8	59.12		17240	41685	17032		13650	29462.5	15341	1.92051	-	0.370925
sp|Q5J8M3|EMC4_HUMAN	EMC4	sp|Q5J8M3|EMC4_HUMAN ER membrane protein complex subunit 4 OS=Homo sapiens OX=9606 GN=EMC4 PE=1 SV=2	1	5	5	5	33.3	20.086	1346400	1212700	1202000	492670	315250	1151200	1253700	653040	1.91979	-	0.0808132
sp|O00257|CBX4_HUMAN	CBX4	sp|O00257|CBX4_HUMAN E3 SUMO-protein ligase CBX4 OS=Homo sapiens OX=9606 GN=CBX4 PE=1 SV=3	1	4	4	4	7.3	61.367	60961	80159	76348	23870	33248	56332	72489.3	37816.7	1.91686	-	0.0372554
sp|P55061|BI1_HUMAN	TMBIM6	sp|P55061|BI1_HUMAN Bax inhibitor 1 OS=Homo sapiens OX=9606 GN=TMBIM6 PE=1 SV=2	1	3	3	3	9.3	26.537	416840	67472		125870		126990	242156	126430	1.91534	-	0.575791
sp|Q04760|LGUL_HUMAN	GLO1	sp|Q04760|LGUL_HUMAN Lactoylglutathione lyase OS=Homo sapiens OX=9606 GN=GLO1 PE=1 SV=4	1	6	6	6	27.7	20.777	2635100	2451200	3034200	1236100	1607300	1397700	2.70683e+06	1413700	1.91472	-	0.00310716
sp|Q16891|MIC60_HUMAN	IMMT	sp|Q16891|MIC60_HUMAN MICOS complex subunit MIC60 OS=Homo sapiens OX=9606 GN=IMMT PE=1 SV=1	1	29	29	29	48.3	83.677	9435700	9583100	8765500	4837800	4841200	4835500	9.26143e+06	4.83817e+06	1.91424	-	6.14734e-05
sp|Q9NW15|ANO10_HUMAN	ANO10	sp|Q9NW15|ANO10_HUMAN Anoctamin-10 OS=Homo sapiens OX=9606 GN=ANO10 PE=1 SV=2	1	6	6	6	11.2	76.328	442570	440540	508430	109650	272950	344850	463847	242483	1.9129	-	0.0388009
sp|O75449|KTNA1_HUMAN	KATNA1	sp|O75449|KTNA1_HUMAN Katanin p60 ATPase-containing subunit A1 OS=Homo sapiens OX=9606 GN=KATNA1 PE=1 SV=1	1	4	4	2	9.6	55.964	130650	85469	88154	70278		35806	101424	53042	1.91215	-	0.124446
sp|Q9UNF0|PACN2_HUMAN	PACSIN2	sp|Q9UNF0|PACN2_HUMAN Protein kinase C and casein kinase substrate in neurons protein 2 OS=Homo sapiens OX=9606 GN=PACSIN2 PE=1 SV=2	1	12	12	11	25.7	55.738	1617600	1328600	1423700	668860	760310	856990	1.45663e+06	762053	1.91146	-	0.00233409
sp|Q9H269|VPS16_HUMAN	VPS16	sp|Q9H269|VPS16_HUMAN Vacuolar protein sorting-associated protein 16 homolog OS=Homo sapiens OX=9606 GN=VPS16 PE=1 SV=2	1	6	6	6	11	94.693	205710	189360	206830	116460		93470	200633	104965	1.91143	-	0.00341415
sp|Q96SU4|OSBL9_HUMAN	OSBPL9	sp|Q96SU4|OSBL9_HUMAN Oxysterol-binding protein-related protein 9 OS=Homo sapiens OX=9606 GN=OSBPL9 PE=1 SV=2	1	7	7	7	11.7	83.184	540670	296860	295610	144870	151380	297360	377713	197870	1.9089	-	0.132741
sp|Q15554|TERF2_HUMAN	TERF2	sp|Q15554|TERF2_HUMAN Telomeric repeat-binding factor 2 OS=Homo sapiens OX=9606 GN=TERF2 PE=1 SV=3	1	6	6	6	15.9	59.593	256250	87207	91102	63224	97536	67146	144853	75968.7	1.90675	-	0.291621
sp|P61088|UBE2N_HUMAN	UBE2N	sp|P61088|UBE2N_HUMAN Ubiquitin-conjugating enzyme E2 N OS=Homo sapiens OX=9606 GN=UBE2N PE=1 SV=1	1	7	7	3	52	17.138	3430700	2828800	2935900	1591000	1679700	1561200	3.06513e+06	1.61063e+06	1.90306	-	0.0015266
sp|P10644|KAP0_HUMAN;sp|P31321|KAP1_HUMAN	PRKAR1A	sp|P10644|KAP0_HUMAN cAMP-dependent protein kinase type I-alpha regulatory subunit OS=Homo sapiens OX=9606 GN=PRKAR1A PE=1 SV=1	2	13	13	13	34.9	42.981	2563900	2023400	2268800	1190900	1100800	1319200	2.28537e+06	1.20363e+06	1.89872	-	0.00303343
sp|O95295|SNAPN_HUMAN	SNAPIN	sp|O95295|SNAPN_HUMAN SNARE-associated protein Snapin OS=Homo sapiens OX=9606 GN=SNAPIN PE=1 SV=1	1	4	4	4	41.9	14.874	444380	463430	467220	236830	247950	239500	458343	241427	1.89848	-	1.00542e-05
sp|Q86Y82|STX12_HUMAN	STX12	sp|Q86Y82|STX12_HUMAN Syntaxin-12 OS=Homo sapiens OX=9606 GN=STX12 PE=1 SV=1	1	6	6	6	29.7	31.642	635250	654040	586310	391200	259830	338570	625200	329867	1.89531	-	0.0023911
sp|Q4VC31|CCD58_HUMAN	CCDC58	sp|Q4VC31|CCD58_HUMAN Coiled-coil domain-containing protein 58 OS=Homo sapiens OX=9606 GN=CCDC58 PE=1 SV=1	1	6	6	6	50.7	16.62	1925200	2230600	1788200	892530	1341500	902350	1.98133e+06	1045460	1.89518	-	0.00905028
sp|O60508|PRP17_HUMAN	CDC40	sp|O60508|PRP17_HUMAN Pre-mRNA-processing factor 17 OS=Homo sapiens OX=9606 GN=CDC40 PE=1 SV=1	1	12	12	12	28.7	65.521	728890	786100	796120	440270	278950	500370	770370	406530	1.89499	-	0.00631078
sp|Q9NR33|DPOE4_HUMAN	POLE4	sp|Q9NR33|DPOE4_HUMAN DNA polymerase epsilon subunit 4 OS=Homo sapiens OX=9606 GN=POLE4 PE=1 SV=2	1	3	3	3	39.3	12.209	220960	94183	88000	63093		78861	134381	70977	1.8933	-	0.341621
sp|Q8WXF1|PSPC1_HUMAN	PSPC1	sp|Q8WXF1|PSPC1_HUMAN Paraspeckle component 1 OS=Homo sapiens OX=9606 GN=PSPC1 PE=1 SV=1	1	11	11	11	24.9	58.743	1549400	1516800	1475900	765010	895870	741690	1.51403e+06	800857	1.89052	-	0.000169773
sp|Q99720|SGMR1_HUMAN	SIGMAR1	sp|Q99720|SGMR1_HUMAN Sigma non-opioid intracellular receptor 1 OS=Homo sapiens OX=9606 GN=SIGMAR1 PE=1 SV=1	1	1	1	1	5.8	25.127	426050	439850	438730	251220	242580	197500	434877	230433	1.88721	-	0.00028903
sp|Q8N556|AFAP1_HUMAN	AFAP1	sp|Q8N556|AFAP1_HUMAN Actin filament-associated protein 1 OS=Homo sapiens OX=9606 GN=AFAP1 PE=1 SV=2	1	2	2	2	3.4	80.724	133340	128550	81234	62301		58950	114375	60625.5	1.88658	-	0.0877353
sp|P49916|DNLI3_HUMAN	LIG3	sp|P49916|DNLI3_HUMAN DNA ligase 3 OS=Homo sapiens OX=9606 GN=LIG3 PE=1 SV=2	1	18	18	18	22.2	112.91	1436500	1323400	1355300	774300	650960	757040	1.37173e+06	727433	1.88572	-	0.000229329
sp|O95166|GBRAP_HUMAN	GABARAP	sp|O95166|GBRAP_HUMAN Gamma-aminobutyric acid receptor-associated protein OS=Homo sapiens OX=9606 GN=GABARAP PE=1 SV=1	1	1	1	1	9.4	13.918	647280	231560	280710	123700	271610	220100	386517	205137	1.88419	-	0.259406
sp|Q9H981|ARP8_HUMAN	ACTR8	sp|Q9H981|ARP8_HUMAN Actin-related protein 8 OS=Homo sapiens OX=9606 GN=ACTR8 PE=1 SV=2	1	7	7	7	14.9	70.483	177740	186010	203890	130680	76123	95259	189213	100687	1.87922	-	0.00755316
sp|Q13438|OS9_HUMAN	OS9	sp|Q13438|OS9_HUMAN Protein OS-9 OS=Homo sapiens OX=9606 GN=OS9 PE=1 SV=1	1	9	9	9	18	75.561	428630	414690	412010	181230	237350	249550	418443	222710	1.87887	-	0.000830545
sp|Q8N5C6|SRBD1_HUMAN	SRBD1	sp|Q8N5C6|SRBD1_HUMAN S1 RNA-binding domain-containing protein 1 OS=Homo sapiens OX=9606 GN=SRBD1 PE=1 SV=2	1	10	10	10	12.7	111.77	216570	245190	282720	135230	119760	141700	248160	132230	1.87673	-	0.00459086
sp|Q9UBB6|NCDN_HUMAN	NCDN	sp|Q9UBB6|NCDN_HUMAN Neurochondrin OS=Homo sapiens OX=9606 GN=NCDN PE=1 SV=1	1	10	10	10	19.3	78.863	461460	448370	459620	276410	231340	223240	456483	243663	1.87342	-	0.000236287
sp|Q6UXN9|WDR82_HUMAN	WDR82	sp|Q6UXN9|WDR82_HUMAN WD repeat-containing protein 82 OS=Homo sapiens OX=9606 GN=WDR82 PE=1 SV=1	1	9	9	9	32.6	35.079	1263600	1018700	962240	587690	505240	638960	1.08151e+06	577297	1.87341	-	0.00736349
sp|P09960|LKHA4_HUMAN	LTA4H	sp|P09960|LKHA4_HUMAN Leukotriene A-4 hydrolase OS=Homo sapiens OX=9606 GN=LTA4H PE=1 SV=2	1	15	15	15	35.8	69.284	3731700	4696400	4012500	2263500	1707300	2671700	4.14687e+06	2.21417e+06	1.87288	-	0.00846736
sp|Q6RFH5|WDR74_HUMAN	WDR74	sp|Q6RFH5|WDR74_HUMAN WD repeat-containing protein 74 OS=Homo sapiens OX=9606 GN=WDR74 PE=1 SV=1	1	11	11	11	38.2	42.441	518750	649970	515230	254870	286190	358500	561317	299853	1.87197	-	0.00834549
sp|Q9H9T3|ELP3_HUMAN	ELP3	sp|Q9H9T3|ELP3_HUMAN Elongator complex protein 3 OS=Homo sapiens OX=9606 GN=ELP3 PE=1 SV=2	1	15	15	15	32.4	62.258	979500	670850	874420	304180	681580	363920	841590	449893	1.87064	-	0.0572613
sp|Q4KMQ2|ANO6_HUMAN	ANO6	sp|Q4KMQ2|ANO6_HUMAN Anoctamin-6 OS=Homo sapiens OX=9606 GN=ANO6 PE=1 SV=2	1	7	7	7	9.1	106.16	226290	156700	153760	78613	121010	87361	178917	95661.3	1.87031	-	0.0367894
sp|P09493|TPM1_HUMAN	TPM1	sp|P09493|TPM1_HUMAN Tropomyosin alpha-1 chain OS=Homo sapiens OX=9606 GN=TPM1 PE=1 SV=2	1	10	3	3	26.1	32.708	306210	256790	193620	114390	225130	65412	252207	134977	1.86851	-	0.110598
sp|Q16706|MA2A1_HUMAN	MAN2A1	sp|Q16706|MA2A1_HUMAN Alpha-mannosidase 2 OS=Homo sapiens OX=9606 GN=MAN2A1 PE=1 SV=2	1	18	18	17	18.4	131.14	1371500	1486000	1462100	819550	742980	749840	1.43987e+06	770790	1.86804	-	9.59561e-05
sp|Q9H5Z1|DHX35_HUMAN	DHX35	sp|Q9H5Z1|DHX35_HUMAN Probable ATP-dependent RNA helicase DHX35 OS=Homo sapiens OX=9606 GN=DHX35 PE=1 SV=2	1	9	9	9	16.8	78.909	190740	239880	144220	89517	96795	121470	191613	102594	1.86769	-	0.0383206
sp|Q8WVX9|FACR1_HUMAN	FAR1	sp|Q8WVX9|FACR1_HUMAN Fatty acyl-CoA reductase 1 OS=Homo sapiens OX=9606 GN=FAR1 PE=1 SV=1	1	11	11	10	24.7	59.356	783320	977940	982390	474280	412000	582810	914550	489697	1.86758	-	0.00673066
sp|Q9NZW5|MPP6_HUMAN;REV__sp|Q8N884|CGAS_HUMAN	MPP6	sp|Q9NZW5|MPP6_HUMAN MAGUK p55 subfamily member 6 OS=Homo sapiens OX=9606 GN=MPP6 PE=1 SV=2	2	14	13	12	30.7	61.116	1045700	994020	946410	493360	516390	589500	995377	533083	1.86721	-	0.000344755
sp|Q86WA8|LONP2_HUMAN	LONP2	sp|Q86WA8|LONP2_HUMAN Lon protease homolog 2, peroxisomal OS=Homo sapiens OX=9606 GN=LONP2 PE=1 SV=1	1	4	4	4	5.9	94.615	114500	120550	108170	45659		77008	114407	61333.5	1.86532	-	0.0242454
sp|Q9NV31|IMP3_HUMAN	IMP3	sp|Q9NV31|IMP3_HUMAN U3 small nucleolar ribonucleoprotein protein IMP3 OS=Homo sapiens OX=9606 GN=IMP3 PE=1 SV=1	1	6	6	6	48.9	21.85	818710	1129700	1193800	553260	598880	533000	1.0474e+06	561713	1.86466	-	0.0144362
sp|P05423|RPC4_HUMAN	POLR3D	sp|P05423|RPC4_HUMAN DNA-directed RNA polymerase III subunit RPC4 OS=Homo sapiens OX=9606 GN=POLR3D PE=1 SV=2	1	6	6	6	20.6	44.395	278530	371870	409800	178620	223520	166620	353400	189587	1.86406	-	0.0184809
sp|P28066|PSA5_HUMAN	PSMA5	sp|P28066|PSA5_HUMAN Proteasome subunit alpha type-5 OS=Homo sapiens OX=9606 GN=PSMA5 PE=1 SV=3	1	9	9	9	51.9	26.411	8871700	9101900	8895400	4918300	4481400	5023500	8.95633e+06	4.80773e+06	1.8629	-	2.16349e-05
sp|Q96PZ0|PUS7_HUMAN	PUS7	sp|Q96PZ0|PUS7_HUMAN Pseudouridylate synthase 7 homolog OS=Homo sapiens OX=9606 GN=PUS7 PE=1 SV=2	1	19	19	19	32.7	75.035	1330800	1356500	1330000	425980	1273200	457300	1339100	718827	1.8629	-	0.0890698
sp|Q03164|KMT2A_HUMAN	KMT2A	sp|Q03164|KMT2A_HUMAN Histone-lysine N-methyltransferase 2A OS=Homo sapiens OX=9606 GN=KMT2A PE=1 SV=5	1	4	4	4	1.5	431.76	80022	68257		23893	46509	49093	74139.5	39831.7	1.86132	-	0.0551509
sp|Q14966|ZN638_HUMAN	ZNF638	sp|Q14966|ZN638_HUMAN Zinc finger protein 638 OS=Homo sapiens OX=9606 GN=ZNF638 PE=1 SV=2	1	22	22	22	14.9	220.62	1021600	1617600	1070800	622490	812070	559940	1.23667e+06	664833	1.86012	-	0.0496752
sp|P51553|IDH3G_HUMAN	IDH3G	sp|P51553|IDH3G_HUMAN Isocitrate dehydrogenase [NAD] subunit gamma, mitochondrial OS=Homo sapiens OX=9606 GN=IDH3G PE=1 SV=1	1	11	11	11	44.3	42.794	1054300	1128000	1393300	674900	645160	603560	1.19187e+06	641207	1.85879	-	0.00632085
sp|P13807|GYS1_HUMAN;sp|P54840|GYS2_HUMAN	GYS1	sp|P13807|GYS1_HUMAN Glycogen [starch] synthase, muscle OS=Homo sapiens OX=9606 GN=GYS1 PE=1 SV=2	2	14	14	14	22	83.785	1229800	1602900	1531200	819890	656100	872780	1.45463e+06	782923	1.85795	-	0.00696338
sp|Q15345|LRC41_HUMAN	LRRC41	sp|Q15345|LRC41_HUMAN Leucine-rich repeat-containing protein 41 OS=Homo sapiens OX=9606 GN=LRRC41 PE=1 SV=3	1	9	9	9	14	88.649	774770	713270	632720	76787	950810	114060	706920	380552	1.85762	-	0.320852
sp|Q9BWE0|REPI1_HUMAN	REPIN1	sp|Q9BWE0|REPI1_HUMAN Replication initiator 1 OS=Homo sapiens OX=9606 GN=REPIN1 PE=1 SV=1	1	8	8	8	20.1	63.574	195990	257010	185860	86606	177360	80000	212953	114655	1.85733	-	0.062985
sp|P63279|UBC9_HUMAN	UBE2I	sp|P63279|UBC9_HUMAN SUMO-conjugating enzyme UBC9 OS=Homo sapiens OX=9606 GN=UBE2I PE=1 SV=1	1	6	6	6	34.2	18.007	1545500	1769200	1580200	825250	885540	925360	1.63163e+06	878717	1.85684	-	0.00056382
sp|Q9H7D7|WDR26_HUMAN	WDR26	sp|Q9H7D7|WDR26_HUMAN WD repeat-containing protein 26 OS=Homo sapiens OX=9606 GN=WDR26 PE=1 SV=3	1	7	7	7	13	72.123	461270	349410	436660	230470	198320	244270	415780	224353	1.85324	-	0.00636104
sp|P25788|PSA3_HUMAN	PSMA3	sp|P25788|PSA3_HUMAN Proteasome subunit alpha type-3 OS=Homo sapiens OX=9606 GN=PSMA3 PE=1 SV=2	1	11	11	11	40.4	28.433	7294900	7231100	6920300	3485900	3775800	4315500	7.14877e+06	3.85907e+06	1.85246	-	0.000257487
sp|Q9NZQ3|SPN90_HUMAN	NCKIPSD	sp|Q9NZQ3|SPN90_HUMAN NCK-interacting protein with SH3 domain OS=Homo sapiens OX=9606 GN=NCKIPSD PE=1 SV=1	1	5	5	5	7.8	78.959		160340	54526	55964		60082	107433	58023	1.85156	-	0.449234
sp|P46939|UTRO_HUMAN	UTRN	sp|P46939|UTRO_HUMAN Utrophin OS=Homo sapiens OX=9606 GN=UTRN PE=1 SV=2	1	10	10	10	4	394.46	187100	146980	133900	78766	88235	86080	155993	84360.3	1.84913	-	0.0116405
sp|Q9H2P0|ADNP_HUMAN	ADNP	sp|Q9H2P0|ADNP_HUMAN Activity-dependent neuroprotector homeobox protein OS=Homo sapiens OX=9606 GN=ADNP PE=1 SV=1	1	21	21	21	22.6	123.56	1194000	1285300	1319300	681130	692810	681200	1266200	685047	1.84834	-	0.000102384
sp|P49589|SYCC_HUMAN	CARS1	sp|P49589|SYCC_HUMAN Cysteine--tRNA ligase, cytoplasmic OS=Homo sapiens OX=9606 GN=CARS1 PE=1 SV=3	1	20	20	20	33.3	85.472	1485100	1509800	1790500	892820	862800	837870	1.59513e+06	864497	1.84516	-	0.00181218
sp|Q01658|NC2B_HUMAN	DR1	sp|Q01658|NC2B_HUMAN Protein Dr1 OS=Homo sapiens OX=9606 GN=DR1 PE=1 SV=1	1	3	3	3	19.9	19.443	474870	447490	397910	225580	234060	256530	440090	238723	1.84351	-	0.00116532
sp|O75312|ZPR1_HUMAN	ZPR1	sp|O75312|ZPR1_HUMAN Zinc finger protein ZPR1 OS=Homo sapiens OX=9606 GN=ZPR1 PE=1 SV=1	1	9	9	9	24.4	50.925	748080	791950	712810	381570	484150	357670	750947	407797	1.84147	-	0.00159398
sp|Q9UGV2|NDRG3_HUMAN	NDRG3	sp|Q9UGV2|NDRG3_HUMAN Protein NDRG3 OS=Homo sapiens OX=9606 GN=NDRG3 PE=1 SV=2	1	9	9	9	38.7	41.408	1225900	1151500	1008900	582050	690860	567330	1.12877e+06	613413	1.84014	-	0.00230758
sp|P26196|DDX6_HUMAN	DDX6	sp|P26196|DDX6_HUMAN Probable ATP-dependent RNA helicase DDX6 OS=Homo sapiens OX=9606 GN=DDX6 PE=1 SV=2	1	17	17	17	45.3	54.416	4617900	4692900	4689000	2654500	2242000	2715200	4666600	2.53723e+06	1.83925	-	0.000145391
sp|Q8IZV5|RDH10_HUMAN	RDH10	sp|Q8IZV5|RDH10_HUMAN Retinol dehydrogenase 10 OS=Homo sapiens OX=9606 GN=RDH10 PE=1 SV=1	1	3	3	3	14.4	38.087	123840	125770	145390	91438	53528	69888	131667	71618	1.83846	-	0.00977665
sp|Q99633|PRP18_HUMAN	PRPF18	sp|Q99633|PRP18_HUMAN Pre-mRNA-splicing factor 18 OS=Homo sapiens OX=9606 GN=PRPF18 PE=1 SV=1	1	2	2	2	7	39.859	352420	198900	222190	125870	72102	222950	257837	140307	1.83766	-	0.145042
sp|P63172|DYLT1_HUMAN	DYNLT1	sp|P63172|DYLT1_HUMAN Dynein light chain Tctex-type 1 OS=Homo sapiens OX=9606 GN=DYNLT1 PE=1 SV=1	1	4	4	4	60.2	12.452		966540	91111	364430	275800	223240	528826	287823	1.83733	-	0.51872
sp|Q9C0E2|XPO4_HUMAN	XPO4	sp|Q9C0E2|XPO4_HUMAN Exportin-4 OS=Homo sapiens OX=9606 GN=XPO4 PE=1 SV=2	1	6	6	6	7.7	130.14	139540	167290	126200	79116	92439	64344	144343	78633	1.83566	-	0.0107418
sp|Q9NXN4|GDAP2_HUMAN	GDAP2	sp|Q9NXN4|GDAP2_HUMAN Ganglioside-induced differentiation-associated protein 2 OS=Homo sapiens OX=9606 GN=GDAP2 PE=1 SV=1	1	6	6	6	16.5	56.224	141360	132280	138480	75865	73895		137373	74880	1.83458	-	0.000394787
sp|Q16718|NDUA5_HUMAN	NDUFA5	sp|Q16718|NDUA5_HUMAN NADH dehydrogenase [ubiquinone] 1 alpha subcomplex subunit 5 OS=Homo sapiens OX=9606 GN=NDUFA5 PE=1 SV=3	1	5	5	5	44	13.459	1678200	1522600	1460000	749090	921720	870480	1553600	847097	1.83403	-	0.00102725
sp|Q13885|TBB2A_HUMAN;sp|Q9BVA1|TBB2B_HUMAN	TUBB2A; TUBB2B	sp|Q13885|TBB2A_HUMAN Tubulin beta-2A chain OS=Homo sapiens OX=9606 GN=TUBB2A PE=1 SV=1;sp|Q9BVA1|TBB2B_HUMAN Tubulin beta-2B chain OS=Homo sapiens OX=9606 GN=TUBB2B PE=1 SV=1	2	19	3	3	55.3	49.906	814060	814170	902500	468510	412500	500020	843577	460343	1.83249	-	0.000602896
sp|Q9NZM1|MYOF_HUMAN;sp|O75923|DYSF_HUMAN	MYOF	sp|Q9NZM1|MYOF_HUMAN Myoferlin OS=Homo sapiens OX=9606 GN=MYOF PE=1 SV=1	2	71	71	71	41	234.71	11019000	10812000	9815800	5763700	5562300	5950100	1.05489e+07	5758700	1.83183	-	0.000247134
sp|Q9NV88|INT9_HUMAN	INTS9	sp|Q9NV88|INT9_HUMAN Integrator complex subunit 9 OS=Homo sapiens OX=9606 GN=INTS9 PE=1 SV=2	1	5	5	5	11.2	73.814	164980	160070	197650	70335	127750	87370	174233	95151.7	1.83111	-	0.0188046
sp|P49247|RPIA_HUMAN	RPIA	sp|P49247|RPIA_HUMAN Ribose-5-phosphate isomerase OS=Homo sapiens OX=9606 GN=RPIA PE=1 SV=3	1	4	4	4	20.6	33.269	199300	307470	279890	142050	146400	141170	262220	143207	1.83106	-	0.0215263
sp|P48444|COPD_HUMAN	ARCN1	sp|P48444|COPD_HUMAN Coatomer subunit delta OS=Homo sapiens OX=9606 GN=ARCN1 PE=1 SV=1	1	22	22	22	46	57.21	6058800	6705800	6700300	3494400	3400500	3739900	6488300	3.54493e+06	1.8303	-	0.000243265
sp|P14854|CX6B1_HUMAN	COX6B1	sp|P14854|CX6B1_HUMAN Cytochrome c oxidase subunit 6B1 OS=Homo sapiens OX=9606 GN=COX6B1 PE=1 SV=2	1	3	3	3	47.7	10.192	2300400	1690100	1988300	620890	1816200	830950	1.99293e+06	1.08935e+06	1.82948	-	0.0913776
sp|Q14119|VEZF1_HUMAN	VEZF1	sp|Q14119|VEZF1_HUMAN Vascular endothelial zinc finger 1 OS=Homo sapiens OX=9606 GN=VEZF1 PE=1 SV=2	1	5	5	5	16.5	56.931	175650	315380	304360	129980	196580	108800	265130	145120	1.82697	-	0.0825009
sp|Q8NEU8|DP13B_HUMAN	APPL2	sp|Q8NEU8|DP13B_HUMAN DCC-interacting protein 13-beta OS=Homo sapiens OX=9606 GN=APPL2 PE=1 SV=3	1	5	5	5	11.7	74.493	133520	128140		83170	68701	63232	130830	71701	1.82466	-	0.00500518
sp|P18754|RCC1_HUMAN	RCC1	sp|P18754|RCC1_HUMAN Regulator of chromosome condensation OS=Homo sapiens OX=9606 GN=RCC1 PE=1 SV=1	1	12	12	12	44.2	44.969	4176500	4305800	3610600	2199700	2289200	2139400	4.03097e+06	2.20943e+06	1.82443	-	0.00111894
sp|Q9H1D9|RPC6_HUMAN	POLR3F	sp|Q9H1D9|RPC6_HUMAN DNA-directed RNA polymerase III subunit RPC6 OS=Homo sapiens OX=9606 GN=POLR3F PE=1 SV=1	1	4	4	4	14.9	35.684	157690	155640	174460	73624		104620	162597	89122	1.82443	-	0.013155
sp|Q9P2E9|RRBP1_HUMAN	RRBP1	sp|Q9P2E9|RRBP1_HUMAN Ribosome-binding protein 1 OS=Homo sapiens OX=9606 GN=RRBP1 PE=1 SV=5	1	48	48	46	41.3	152.45	8490200	5913100	7453400	4241400	3966900	3776500	7.28557e+06	3.99493e+06	1.8237	-	0.0123921
sp|Q9Y2K1|ZBTB1_HUMAN	ZBTB1	sp|Q9Y2K1|ZBTB1_HUMAN Zinc finger and BTB domain-containing protein 1 OS=Homo sapiens OX=9606 GN=ZBTB1 PE=1 SV=3	1	4	4	4	7.6	82.015	102330	153140	180160	43256	105400	90383	145210	79679.7	1.82242	-	0.0905679
sp|Q9Y697|NFS1_HUMAN	NFS1	sp|Q9Y697|NFS1_HUMAN Cysteine desulfurase, mitochondrial OS=Homo sapiens OX=9606 GN=NFS1 PE=1 SV=3	1	13	13	13	37	50.195	1495700	1481400	1387400	715650	875170	807500	1.45483e+06	799440	1.81982	-	0.000334846
sp|Q9NW08|RPC2_HUMAN	POLR3B	sp|Q9NW08|RPC2_HUMAN DNA-directed RNA polymerase III subunit RPC2 OS=Homo sapiens OX=9606 GN=POLR3B PE=1 SV=2	1	4	4	4	4.5	127.78	93730	79966	146530	54172	63125	58676	106742	58657.7	1.81975	-	0.0784115
sp|P04181|OAT_HUMAN	OAT	sp|P04181|OAT_HUMAN Ornithine aminotransferase, mitochondrial OS=Homo sapiens OX=9606 GN=OAT PE=1 SV=1	1	16	16	16	44.9	48.534	2368900	3977300	4745500	2301800	1735100	2061600	3.69723e+06	2.03283e+06	1.81876	-	0.0816545
sp|O43264|ZW10_HUMAN	ZW10	sp|O43264|ZW10_HUMAN Centromere/kinetochore protein zw10 homolog OS=Homo sapiens OX=9606 GN=ZW10 PE=1 SV=3	1	12	12	12	19.6	88.828	480850	535810	433990	259780	318850	219440	483550	266023	1.8177	-	0.0061815
sp|Q9P2N5|RBM27_HUMAN	RBM27	sp|Q9P2N5|RBM27_HUMAN RNA-binding protein 27 OS=Homo sapiens OX=9606 GN=RBM27 PE=1 SV=2	1	10	9	9	10.7	118.72	515400	471050	484170	257760	277370	275030	490207	270053	1.81522	-	0.000110755
sp|O43660|PLRG1_HUMAN	PLRG1	sp|O43660|PLRG1_HUMAN Pleiotropic regulator 1 OS=Homo sapiens OX=9606 GN=PLRG1 PE=1 SV=1	1	18	18	18	49.6	57.193	1564500	2021200	1433400	903950	874230	986940	1.67303e+06	921707	1.81515	-	0.0143323
sp|P46736|BRCC3_HUMAN	BRCC3	sp|P46736|BRCC3_HUMAN Lys-63-specific deubiquitinase BRCC36 OS=Homo sapiens OX=9606 GN=BRCC3 PE=1 SV=2	1	6	6	6	25	36.072	591550	530520	550040	276570	319980	324910	557370	307153	1.81463	-	0.000452188
sp|Q9Y3I0|RTCB_HUMAN	RTCB	sp|Q9Y3I0|RTCB_HUMAN RNA-splicing ligase RtcB homolog OS=Homo sapiens OX=9606 GN=RTCB PE=1 SV=1	1	20	20	20	46.3	55.21	8164400	8349700	8220200	4474000	4702000	4472400	8.24477e+06	4.54947e+06	1.81225	-	2.49752e-06
sp|Q9BSC4|NOL10_HUMAN	NOL10	sp|Q9BSC4|NOL10_HUMAN Nucleolar protein 10 OS=Homo sapiens OX=9606 GN=NOL10 PE=1 SV=1	1	15	15	15	22.2	80.301	2071300	2012600	1846900	935600	1306600	1031100	1.97693e+06	1091100	1.81187	-	0.00242019
sp|Q13573|SNW1_HUMAN	SNW1	sp|Q13573|SNW1_HUMAN SNW domain-containing protein 1 OS=Homo sapiens OX=9606 GN=SNW1 PE=1 SV=1	1	12	12	12	29.5	61.494	1866800	2161000	1826300	1117100	1039500	1075400	1.95137e+06	1.07733e+06	1.81129	-	0.00125913
sp|Q13795|ARFRP_HUMAN	ARFRP1	sp|Q13795|ARFRP_HUMAN ADP-ribosylation factor-related protein 1 OS=Homo sapiens OX=9606 GN=ARFRP1 PE=1 SV=1	1	5	5	5	33.8	22.614	219040	303150	169000	155760	59893	166200	230397	127284	1.81009	-	0.117032
sp|Q9Y530|OARD1_HUMAN	OARD1	sp|Q9Y530|OARD1_HUMAN ADP-ribose glycohydrolase OARD1 OS=Homo sapiens OX=9606 GN=OARD1 PE=1 SV=2	1	2	2	2	16.4	17.025	75684	71124	56455	29212	37552	45546	67754.3	37436.7	1.80984	-	0.0154067
sp|Q9H832|UBE2Z_HUMAN	UBE2Z	sp|Q9H832|UBE2Z_HUMAN Ubiquitin-conjugating enzyme E2 Z OS=Homo sapiens OX=9606 GN=UBE2Z PE=1 SV=2	1	7	7	7	22	38.21	932650	763610	896710	461910	523670	447560	864323	477713	1.80929	-	0.00238169
sp|Q8IXM6|NRM_HUMAN	NRM	sp|Q8IXM6|NRM_HUMAN Nurim OS=Homo sapiens OX=9606 GN=NRM PE=1 SV=1	1	4	4	4	21.4	29.379	188090	218000	199910	118520	89248	127170	202000	111646	1.80929	-	0.0032914
sp|P48729|KC1A_HUMAN;sp|Q8N752|KC1AL_HUMAN	CSNK1A1; CSNK1A1L	sp|P48729|KC1A_HUMAN Casein kinase I isoform alpha OS=Homo sapiens OX=9606 GN=CSNK1A1 PE=1 SV=2;sp|Q8N752|KC1AL_HUMAN Casein kinase I isoform alpha-like OS=Homo sapiens OX=9606 GN=CSNK1A1L PE=2 SV=2	2	10	10	10	35	38.914	1816200	1798200	2045300	955420	1059200	1115800	1.88657e+06	1.04347e+06	1.80797	-	0.000799304
sp|Q71UM5|RS27L_HUMAN	RPS27L	sp|Q71UM5|RS27L_HUMAN 40S ribosomal protein S27-like OS=Homo sapiens OX=9606 GN=RPS27L PE=1 SV=3	1	4	2	2	39.3	9.4771	703090	839740	880420	489170	464880	386520	807750	446857	1.80763	-	0.00432032
sp|Q9UKK6|NXT1_HUMAN;sp|Q9NPJ8|NXT2_HUMAN	NXT1; NXT2	sp|Q9UKK6|NXT1_HUMAN NTF2-related export protein 1 OS=Homo sapiens OX=9606 GN=NXT1 PE=1 SV=1;sp|Q9NPJ8|NXT2_HUMAN NTF2-related export protein 2 OS=Homo sapiens OX=9606 GN=NXT2 PE=1 SV=1	2	2	2	2	16.4	15.847	172400	121170	240850	75331	113520	106910	178140	98587	1.80693	-	0.0955256
sp|Q9Y496|KIF3A_HUMAN	KIF3A	sp|Q9Y496|KIF3A_HUMAN Kinesin-like protein KIF3A OS=Homo sapiens OX=9606 GN=KIF3A PE=1 SV=4	1	12	11	10	19.9	80.04	481770	417340	331230	261720	211050	208210	410113	226993	1.80672	-	0.0175293
sp|P26639|SYTC_HUMAN	TARS1	sp|P26639|SYTC_HUMAN Threonine--tRNA ligase 1, cytoplasmic OS=Homo sapiens OX=9606 GN=TARS1 PE=1 SV=3	1	27	27	26	40.1	83.434	10236000	9707200	10165000	5585900	5910300	5178100	1.00361e+07	5558100	1.80567	-	7.622e-05
sp|Q58FF8|H90B2_HUMAN	HSP90AB2P	sp|Q58FF8|H90B2_HUMAN Putative heat shock protein HSP 90-beta 2 OS=Homo sapiens OX=9606 GN=HSP90AB2P PE=1 SV=2	1	13	1	1	25.2	44.348	6389000	4803700	5625600	3248800	2428800	3638900	5606100	3105500	1.80522	-	0.0125507
sp|Q9Y6C9|MTCH2_HUMAN	MTCH2	sp|Q9Y6C9|MTCH2_HUMAN Mitochondrial carrier homolog 2 OS=Homo sapiens OX=9606 GN=MTCH2 PE=1 SV=1	1	11	11	11	46.9	33.331	4293100	4124200	3567100	2052800	2417000	2169500	3994800	2213100	1.80507	-	0.00187642
sp|Q9BY32|ITPA_HUMAN	ITPA	sp|Q9BY32|ITPA_HUMAN Inosine triphosphate pyrophosphatase OS=Homo sapiens OX=9606 GN=ITPA PE=1 SV=2	1	4	4	4	33.5	21.445	538920	84253	555800	200110	253030	200480	392991	217873	1.80376	-	0.322935
sp|Q06787|FMR1_HUMAN	FMR1	sp|Q06787|FMR1_HUMAN Synaptic functional regulator FMR1 OS=Homo sapiens OX=9606 GN=FMR1 PE=1 SV=1	1	12	10	10	23.4	71.174	289070	303600	339610	161920	178620	176790	310760	172443	1.8021	-	0.000967477
sp|Q71UI9|H2AV_HUMAN;sp|P0C0S5|H2AZ_HUMAN	H2AZ2; H2AZ1	sp|Q71UI9|H2AV_HUMAN Histone H2A.V OS=Homo sapiens OX=9606 GN=H2AZ2 PE=1 SV=3;sp|P0C0S5|H2AZ_HUMAN Histone H2A.Z OS=Homo sapiens OX=9606 GN=H2AZ1 PE=1 SV=2	2	5	3	3	53.9	13.509	10347000	11951000	7825300	4242300	6665600	5822400	10041100	5.57677e+06	1.80052	-	0.0329002
sp|Q9H3P7|GCP60_HUMAN	ACBD3	sp|Q9H3P7|GCP60_HUMAN Golgi resident protein GCP60 OS=Homo sapiens OX=9606 GN=ACBD3 PE=1 SV=4	1	8	8	8	21.8	60.593	1122300	1095900	763190	514860	531810	609730	993797	552133	1.79992	-	0.0207346
sp|O00203|AP3B1_HUMAN;sp|Q13367|AP3B2_HUMAN	AP3B1	sp|O00203|AP3B1_HUMAN AP-3 complex subunit beta-1 OS=Homo sapiens OX=9606 GN=AP3B1 PE=1 SV=3	2	19	19	19	21.2	121.32	1477000	1633100	1798400	852860	823830	1051200	1.63617e+06	909297	1.79938	-	0.00342811
sp|O43447|PPIH_HUMAN	PPIH	sp|O43447|PPIH_HUMAN Peptidyl-prolyl cis-trans isomerase H OS=Homo sapiens OX=9606 GN=PPIH PE=1 SV=1	1	8	8	8	38.4	19.208	1210600	1514500	855160	527980	826420	636300	1193420	663567	1.79849	-	0.0647621
sp|O00743|PPP6_HUMAN	PPP6C	sp|O00743|PPP6_HUMAN Serine/threonine-protein phosphatase 6 catalytic subunit OS=Homo sapiens OX=9606 GN=PPP6C PE=1 SV=1	1	6	6	6	25.2	35.144	835780	874900	908570	489110	448780	519650	873083	485847	1.79703	-	0.000191577
sp|Q5TAQ9|DCAF8_HUMAN	DCAF8	sp|Q5TAQ9|DCAF8_HUMAN DDB1- and CUL4-associated factor 8 OS=Homo sapiens OX=9606 GN=DCAF8 PE=1 SV=1	1	5	5	5	10.1	66.851	210870	187650	201760	110790	103270	120000	200093	111353	1.79692	-	0.000435284
sp|Q13636|RAB31_HUMAN	RAB31	sp|Q13636|RAB31_HUMAN Ras-related protein Rab-31 OS=Homo sapiens OX=9606 GN=RAB31 PE=1 SV=1	1	8	8	7	52.1	21.569	1083200	1026700	1135300	572940	618700	615540	1.08173e+06	602393	1.79573	-	0.000158391
sp|Q6NUQ4|TM214_HUMAN	TMEM214	sp|Q6NUQ4|TM214_HUMAN Transmembrane protein 214 OS=Homo sapiens OX=9606 GN=TMEM214 PE=1 SV=2	1	15	15	15	25.1	77.15	1164500	1141500	966610	505460	638170	679120	1090870	607583	1.79542	-	0.00406332
sp|Q5T6F2|UBAP2_HUMAN	UBAP2	sp|Q5T6F2|UBAP2_HUMAN Ubiquitin-associated protein 2 OS=Homo sapiens OX=9606 GN=UBAP2 PE=1 SV=1	1	12	12	12	16	117.11	750810	1013400	899560	552730	447640	485250	887923	495207	1.79304	-	0.00871895
sp|Q9UKR5|ERG28_HUMAN	ERG28	sp|Q9UKR5|ERG28_HUMAN Ergosterol biosynthetic protein 28 homolog OS=Homo sapiens OX=9606 GN=ERG28 PE=1 SV=1	1	3	3	3	19.3	15.864	667090	732960	559440	280340	558370	254580	653163	364430	1.79229	-	0.057943
sp|Q69YN4|VIR_HUMAN	VIRMA	sp|Q69YN4|VIR_HUMAN Protein virilizer homolog OS=Homo sapiens OX=9606 GN=VIRMA PE=1 SV=2	1	12	12	12	7.8	202.02	419570	405600	414470	239680	214020	237990	413213	230563	1.79219	-	3.85809e-05
sp|P61254|RL26_HUMAN;sp|Q9UNX3|RL26L_HUMAN	RPL26; RPL26L1	sp|P61254|RL26_HUMAN 60S ribosomal protein L26 OS=Homo sapiens OX=9606 GN=RPL26 PE=1 SV=1;sp|Q9UNX3|RL26L_HUMAN 60S ribosomal protein L26-like 1 OS=Homo sapiens OX=9606 GN=RPL26L1 PE=1 SV=1	2	8	8	8	44.8	17.258	7348600	8399200	7316300	5006400	3784800	4078500	7.68803e+06	4289900	1.79212	-	0.00267286
sp|P38606|VATA_HUMAN	ATP6V1A	sp|P38606|VATA_HUMAN V-type proton ATPase catalytic subunit A OS=Homo sapiens OX=9606 GN=ATP6V1A PE=1 SV=2	1	18	18	18	37.3	68.303	3662500	3360200	3542600	1930200	2047500	1920600	3.52177e+06	1966100	1.79124	-	8.80021e-05
sp|Q9NX70|MED29_HUMAN	MED29	sp|Q9NX70|MED29_HUMAN Mediator of RNA polymerase II transcription subunit 29 OS=Homo sapiens OX=9606 GN=MED29 PE=1 SV=1	1	4	4	4	25	21.073	777590	871480	574540	280400	428240	532810	741203	413817	1.79114	-	0.0456081
sp|Q9Y2X3|NOP58_HUMAN	NOP58	sp|Q9Y2X3|NOP58_HUMAN Nucleolar protein 58 OS=Homo sapiens OX=9606 GN=NOP58 PE=1 SV=1	1	21	21	21	46.5	59.578	9227100	11992000	10627000	5796800	6319700	5665200	1.06154e+07	5.92723e+06	1.79095	-	0.00468888
sp|Q6NYC8|PPR18_HUMAN	PPP1R18	sp|Q6NYC8|PPR18_HUMAN Phostensin OS=Homo sapiens OX=9606 GN=PPP1R18 PE=1 SV=1	1	7	7	7	15.3	67.942	376040	533700		177950	311440	272850	454870	254080	1.79026	-	0.0820402
sp|O14647|CHD2_HUMAN	CHD2	sp|O14647|CHD2_HUMAN Chromodomain-helicase-DNA-binding protein 2 OS=Homo sapiens OX=9606 GN=CHD2 PE=1 SV=2	1	6	3	3	4	211.34	81617	49961	69697	37783		37187	67091.7	37485	1.78983	-	0.0889526
sp|Q9BQ70|TCF25_HUMAN	TCF25	sp|Q9BQ70|TCF25_HUMAN Transcription factor 25 OS=Homo sapiens OX=9606 GN=TCF25 PE=1 SV=1	1	7	7	7	13.8	76.666	268210	213760	185920	107330	159120	106760	222630	124403	1.78958	-	0.0298978
sp|Q6IQ22|RAB12_HUMAN	RAB12	sp|Q6IQ22|RAB12_HUMAN Ras-related protein Rab-12 OS=Homo sapiens OX=9606 GN=RAB12 PE=1 SV=3	1	7	7	7	29.1	27.248	503140	500220	480140	277040	267310	284990	494500	276447	1.78877	-	1.6135e-05
sp|Q02880|TOP2B_HUMAN	TOP2B	sp|Q02880|TOP2B_HUMAN DNA topoisomerase 2-beta OS=Homo sapiens OX=9606 GN=TOP2B PE=1 SV=3	1	43	31	31	28.1	183.26	3523600	3191100	3351800	1952500	1729100	1946700	3355500	1876100	1.78855	-	0.000256267
sp|Q96N67|DOCK7_HUMAN;sp|Q8NF50|DOCK8_HUMAN	DOCK7	sp|Q96N67|DOCK7_HUMAN Dedicator of cytokinesis protein 7 OS=Homo sapiens OX=9606 GN=DOCK7 PE=1 SV=4	2	25	25	25	14.6	242.56	1193700	1335000	1015100	665350	663240	653250	1.18127e+06	660613	1.78814	-	0.00492586
sp|Q13427|PPIG_HUMAN	PPIG	sp|Q13427|PPIG_HUMAN Peptidyl-prolyl cis-trans isomerase G OS=Homo sapiens OX=9606 GN=PPIG PE=1 SV=2	1	7	7	7	11.4	88.616	815970	885340	713180	406510	443680	500630	804830	450273	1.78743	-	0.00340256
sp|P51991|ROA3_HUMAN	HNRNPA3	sp|P51991|ROA3_HUMAN Heterogeneous nuclear ribonucleoprotein A3 OS=Homo sapiens OX=9606 GN=HNRNPA3 PE=1 SV=2	1	16	16	16	40.7	39.594	33913000	34026000	32301000	18025000	18269000	19797000	3.34133e+07	18697000	1.7871	-	4.79181e-05
sp|O75844|FACE1_HUMAN	ZMPSTE24	sp|O75844|FACE1_HUMAN CAAX prenyl protease 1 homolog OS=Homo sapiens OX=9606 GN=ZMPSTE24 PE=1 SV=2	1	11	11	11	28.4	54.812	3223900	2870100	2986900	1781100	1537200	1764100	3.02697e+06	1.69413e+06	1.78673	-	0.000516904
sp|Q9Y4K4|M4K5_HUMAN	MAP4K5	sp|Q9Y4K4|M4K5_HUMAN Mitogen-activated protein kinase kinase kinase kinase 5 OS=Homo sapiens OX=9606 GN=MAP4K5 PE=1 SV=2	1	8	8	8	13.2	95.023	462770	459150	382730	96426	521940	112080	434883	243482	1.7861	-	0.248203
sp|P07814|SYEP_HUMAN	EPRS1	sp|P07814|SYEP_HUMAN Bifunctional glutamate/proline--tRNA ligase OS=Homo sapiens OX=9606 GN=EPRS1 PE=1 SV=5	1	49	49	48	41.1	170.59	9800400	8460400	7928300	4872200	5030700	4768300	8729700	4890400	1.78507	-	0.00240381
sp|Q9UHA4|LTOR3_HUMAN	LAMTOR3	sp|Q9UHA4|LTOR3_HUMAN Ragulator complex protein LAMTOR3 OS=Homo sapiens OX=9606 GN=LAMTOR3 PE=1 SV=1	1	3	3	3	21	13.623	900720	706770	671990	440460	390390	447560	759827	426137	1.78306	-	0.0104466
sp|Q08945|SSRP1_HUMAN	SSRP1	sp|Q08945|SSRP1_HUMAN FACT complex subunit SSRP1 OS=Homo sapiens OX=9606 GN=SSRP1 PE=1 SV=1	1	21	21	21	29.8	81.074	8204500	7802700	7449500	4421700	4532200	4203400	7818900	4.38577e+06	1.78279	-	0.000135443
sp|P68036|UB2L3_HUMAN;sp|A0A1B0GUS4|UB2L5_HUMAN	UBE2L3; UBE2L5	sp|P68036|UB2L3_HUMAN Ubiquitin-conjugating enzyme E2 L3 OS=Homo sapiens OX=9606 GN=UBE2L3 PE=1 SV=1;sp|A0A1B0GUS4|UB2L5_HUMAN Ubiquitin-conjugating enzyme E2 L5 OS=Homo sapiens OX=9606 GN=UBE2L5 PE=2 SV=1	2	6	6	6	48.7	17.861	2209200	2521300	2010000	1078900	1288300	1413800	2.24683e+06	1.26033e+06	1.78273	-	0.00518262
sp|P35813|PPM1A_HUMAN	PPM1A	sp|P35813|PPM1A_HUMAN Protein phosphatase 1A OS=Homo sapiens OX=9606 GN=PPM1A PE=1 SV=1	1	8	8	7	28.5	42.447	738200	571980	714530	411320	342260	386130	674903	379903	1.77651	-	0.00610142
sp|P49588|SYAC_HUMAN	AARS1	sp|P49588|SYAC_HUMAN Alanine--tRNA ligase, cytoplasmic OS=Homo sapiens OX=9606 GN=AARS1 PE=1 SV=2	1	31	31	31	40.7	106.81	7193900	8328800	8620500	4557000	5014600	4045300	8.04773e+06	4.53897e+06	1.77303	-	0.00246851
sp|P11233|RALA_HUMAN	RALA	sp|P11233|RALA_HUMAN Ras-related protein Ral-A OS=Homo sapiens OX=9606 GN=RALA PE=1 SV=1	1	5	5	3	27.2	23.567	1530200	1367800	1783700	993430	761570	886160	1.56057e+06	880387	1.77259	-	0.00794453
sp|Q13895|BYST_HUMAN	BYSL	sp|Q13895|BYST_HUMAN Bystin OS=Homo sapiens OX=9606 GN=BYSL PE=1 SV=3	1	10	10	10	31.1	49.601	1129600	1322300	1432600	747220	778680	666140	1.29483e+06	730680	1.77209	-	0.00398154
sp|Q96JJ3|ELMO2_HUMAN	ELMO2	sp|Q96JJ3|ELMO2_HUMAN Engulfment and cell motility protein 2 OS=Homo sapiens OX=9606 GN=ELMO2 PE=1 SV=2	1	8	8	8	14.7	82.614	589810	715430	746590	428660	473550	255680	683943	385963	1.77204	-	0.0219966
sp|P55081|MFAP1_HUMAN	MFAP1	sp|P55081|MFAP1_HUMAN Microfibrillar-associated protein 1 OS=Homo sapiens OX=9606 GN=MFAP1 PE=1 SV=2	1	9	9	9	25.1	51.958	1142500	1127400	1331900	713000	670200	651920	1200600	678373	1.76982	-	0.00156658
sp|P63272|SPT4H_HUMAN	SUPT4H1	sp|P63272|SPT4H_HUMAN Transcription elongation factor SPT4 OS=Homo sapiens OX=9606 GN=SUPT4H1 PE=1 SV=1	1	2	2	2	21.4	13.193	370010	237920	148670	181630		103420	252200	142525	1.76951	-	0.300974
sp|Q13415|ORC1_HUMAN	ORC1	sp|Q13415|ORC1_HUMAN Origin recognition complex subunit 1 OS=Homo sapiens OX=9606 GN=ORC1 PE=1 SV=2	1	5	5	5	7.1	97.349	114250	104190	104860	67796		54017	107767	60906.5	1.76938	-	0.00582103
sp|Q5JUR7|TEX30_HUMAN	TEX30	sp|Q5JUR7|TEX30_HUMAN Testis-expressed protein 30 OS=Homo sapiens OX=9606 GN=TEX30 PE=2 SV=1	1	5	5	5	30.8	25.585	316370	150980	140140	82727		146220	202497	114474	1.76894	-	0.337653
sp|Q9NW64|RBM22_HUMAN	RBM22	sp|Q9NW64|RBM22_HUMAN Pre-mRNA-splicing factor RBM22 OS=Homo sapiens OX=9606 GN=RBM22 PE=1 SV=1	1	6	6	6	16.2	46.895	906690	840910	745260	340850	579130	491110	830953	470363	1.76662	-	0.0126557
sp|Q14644|RASA3_HUMAN	RASA3	sp|Q14644|RASA3_HUMAN Ras GTPase-activating protein 3 OS=Homo sapiens OX=9606 GN=RASA3 PE=1 SV=3	1	5	5	5	7.4	95.698	167770	130120	194000	160350	44191	74410	163963	92983.7	1.76336	-	0.146175
sp|P63208|SKP1_HUMAN	SKP1	sp|P63208|SKP1_HUMAN S-phase kinase-associated protein 1 OS=Homo sapiens OX=9606 GN=SKP1 PE=1 SV=2	1	8	8	8	40.5	18.658	2619700	2483000	2253900	1267400	1458900	1451000	2452200	1.39243e+06	1.76109	-	0.00101936
sp|O75822|EIF3J_HUMAN	EIF3J	sp|O75822|EIF3J_HUMAN Eukaryotic translation initiation factor 3 subunit J OS=Homo sapiens OX=9606 GN=EIF3J PE=1 SV=2	1	8	8	8	28.7	29.062	2320900	2157400	2232600	1098700	1528700	1183500	2.23697e+06	1270300	1.76098	-	0.00229087
sp|P09601|HMOX1_HUMAN	HMOX1	sp|P09601|HMOX1_HUMAN Heme oxygenase 1 OS=Homo sapiens OX=9606 GN=HMOX1 PE=1 SV=1	1	8	8	8	37.2	32.818	1499100	487260	675630	389830	385120	738090	887330	504347	1.75937	-	0.312838
sp|P43378|PTN9_HUMAN	PTPN9	sp|P43378|PTN9_HUMAN Tyrosine-protein phosphatase non-receptor type 9 OS=Homo sapiens OX=9606 GN=PTPN9 PE=1 SV=1	1	6	6	6	13	68.019	257670	220320	177270	120990	113880	137960	218420	124277	1.75753	-	0.0179349
sp|P45973|CBX5_HUMAN	CBX5	sp|P45973|CBX5_HUMAN Chromobox protein homolog 5 OS=Homo sapiens OX=9606 GN=CBX5 PE=1 SV=1	1	9	9	8	49.2	22.225	2615200	2654100	2455100	1530700	1228600	1640100	2574800	1.46647e+06	1.75578	-	0.00127923
sp|P27105|STOM_HUMAN	STOM	sp|P27105|STOM_HUMAN Stomatin OS=Homo sapiens OX=9606 GN=STOM PE=1 SV=3	1	8	8	8	32.3	31.73	1499400	1125800	1627800	965260	726390	731560	1.41767e+06	807737	1.75511	-	0.0229759
sp|P49427|UB2R1_HUMAN	CDC34	sp|P49427|UB2R1_HUMAN Ubiquitin-conjugating enzyme E2 R1 OS=Homo sapiens OX=9606 GN=CDC34 PE=1 SV=2	1	3	3	3	14.8	26.736	353010	393780	373190	213720	230180	194550	373327	212817	1.75422	-	0.000507887
sp|O60264|SMCA5_HUMAN	SMARCA5	sp|O60264|SMCA5_HUMAN SWI/SNF-related matrix-associated actin-dependent regulator of chromatin subfamily A member 5 OS=Homo sapiens OX=9606 GN=SMARCA5 PE=1 SV=1	1	41	41	28	38.4	121.9	8186900	8917000	8713000	4852200	4977700	4897100	8.60563e+06	4909000	1.75303	-	7.42778e-05
sp|Q9H3Z4|DNJC5_HUMAN	DNAJC5	sp|Q9H3Z4|DNJC5_HUMAN DnaJ homolog subfamily C member 5 OS=Homo sapiens OX=9606 GN=DNAJC5 PE=1 SV=1	1	5	5	5	41.4	22.149	1163400	995800	806350	526210	599830	565730	988517	563923	1.75293	-	0.0157079
sp|Q5VT52|RPRD2_HUMAN	RPRD2	sp|Q5VT52|RPRD2_HUMAN Regulation of nuclear pre-mRNA domain-containing protein 2 OS=Homo sapiens OX=9606 GN=RPRD2 PE=1 SV=1	1	19	19	19	20.4	156.02	708370	591860	440670	310490	401910	281150	580300	331183	1.7522	-	0.0436701
sp|Q9H3F6|BACD3_HUMAN;sp|Q8WZ19|BACD1_HUMAN	KCTD10	sp|Q9H3F6|BACD3_HUMAN BTB/POZ domain-containing adapter for CUL3-mediated RhoA degradation protein 3 OS=Homo sapiens OX=9606 GN=KCTD10 PE=1 SV=1	2	5	4	4	19.8	35.432	223660	184460	136480	87335	109740	114150	181533	103742	1.74986	-	0.0427707
sp|Q9Y371|SHLB1_HUMAN	SH3GLB1	sp|Q9Y371|SHLB1_HUMAN Endophilin-B1 OS=Homo sapiens OX=9606 GN=SH3GLB1 PE=1 SV=1	1	8	8	7	25.2	40.796	549560	594870	594870	303950	427240	262920	579767	331370	1.74961	-	0.00858134
sp|P25787|PSA2_HUMAN	PSMA2	sp|P25787|PSA2_HUMAN Proteasome subunit alpha type-2 OS=Homo sapiens OX=9606 GN=PSMA2 PE=1 SV=2	1	5	5	5	34.6	25.898	1764500	1805200	1808000	1001000	1014800	1058300	1.79257e+06	1024700	1.74936	-	4.21708e-06
sp|P50613|CDK7_HUMAN	CDK7	sp|P50613|CDK7_HUMAN Cyclin-dependent kinase 7 OS=Homo sapiens OX=9606 GN=CDK7 PE=1 SV=1	1	6	6	6	21.7	39.038	307260	316130	476700		194770	224550	366697	209660	1.74901	-	0.117049
sp|P21796|VDAC1_HUMAN	VDAC1	sp|P21796|VDAC1_HUMAN Voltage-dependent anion-selective channel protein 1 OS=Homo sapiens OX=9606 GN=VDAC1 PE=1 SV=2	1	17	17	17	72.4	30.772	21999000	23249000	25109000	13206000	13868000	13187000	2.34523e+07	1.34203e+07	1.74752	-	0.000420329
sp|Q14696|MESD_HUMAN	MESD	sp|Q14696|MESD_HUMAN LRP chaperone MESD OS=Homo sapiens OX=9606 GN=MESD PE=1 SV=2	1	7	7	7	31.2	26.076	723560	713120	843880	338340	470020	496670	760187	435010	1.74752	-	0.00726026
sp|O00264|PGRC1_HUMAN	PGRMC1	sp|O00264|PGRC1_HUMAN Membrane-associated progesterone receptor component 1 OS=Homo sapiens OX=9606 GN=PGRMC1 PE=1 SV=3	1	8	8	7	57.9	21.671	3562200	4017200	3575200	2289700	2022500	2072100	3718200	2128100	1.74719	-	0.000737179
sp|Q8N766|EMC1_HUMAN	EMC1	sp|Q8N766|EMC1_HUMAN ER membrane protein complex subunit 1 OS=Homo sapiens OX=9606 GN=EMC1 PE=1 SV=1	1	25	25	25	29.5	111.76	3724400	3985400	3575800	2156700	2067900	2239900	3.76187e+06	2.15483e+06	1.74578	-	0.000243206
sp|Q15382|RHEB_HUMAN	RHEB	sp|Q15382|RHEB_HUMAN GTP-binding protein Rheb OS=Homo sapiens OX=9606 GN=RHEB PE=1 SV=1	1	6	6	6	28.8	20.497	2198800	2121800	2220100	1021000	1357700	1370100	2.18023e+06	1249600	1.74474	-	0.00140617
sp|Q15057|ACAP2_HUMAN;sp|Q96P50|ACAP3_HUMAN	ACAP2	sp|Q15057|ACAP2_HUMAN Arf-GAP with coiled-coil, ANK repeat and PH domain-containing protein 2 OS=Homo sapiens OX=9606 GN=ACAP2 PE=1 SV=3	2	15	15	15	27.5	88.028	554550	567700	610410	304120	352380	337410	577553	331303	1.74328	-	0.000368157
sp|Q53EL6|PDCD4_HUMAN	PDCD4	sp|Q53EL6|PDCD4_HUMAN Programmed cell death protein 4 OS=Homo sapiens OX=9606 GN=PDCD4 PE=1 SV=2	1	2	2	2	5.8	51.735	57443	41403	44630	32485	22426		47825.3	27455.5	1.74192	-	0.0695145
sp|O14602|IF1AY_HUMAN	EIF1AY	sp|O14602|IF1AY_HUMAN Eukaryotic translation initiation factor 1A, Y-chromosomal OS=Homo sapiens OX=9606 GN=EIF1AY PE=1 SV=4	1	3	3	1	21.5	16.442	2972600	1711900	1468400	1016200	1499500	1017000	2.05097e+06	1.17757e+06	1.7417	-	0.151256
sp|Q8WUQ7|CATIN_HUMAN	CACTIN	sp|Q8WUQ7|CATIN_HUMAN Cactin OS=Homo sapiens OX=9606 GN=CACTIN PE=1 SV=3	1	6	6	6	11.9	88.701	84616	166770	203210	105030	50150	105830	151532	87003.3	1.74168	-	0.178704
sp|Q8N5K1|CISD2_HUMAN	CISD2	sp|Q8N5K1|CISD2_HUMAN CDGSH iron-sulfur domain-containing protein 2 OS=Homo sapiens OX=9606 GN=CISD2 PE=1 SV=1	1	6	6	6	45.2	15.278	1862900	2143300	2287300	1097000	1348600	1168300	2.09783e+06	1.20463e+06	1.74147	-	0.00355777
sp|P17844|DDX5_HUMAN	DDX5	sp|P17844|DDX5_HUMAN Probable ATP-dependent RNA helicase DDX5 OS=Homo sapiens OX=9606 GN=DDX5 PE=1 SV=1	1	29	21	21	45.3	69.147	20614000	20269000	21931000	12274000	11577000	12275000	20938000	12042000	1.73875	-	8.99881e-05
sp|Q9UKF6|CPSF3_HUMAN	CPSF3	sp|Q9UKF6|CPSF3_HUMAN Cleavage and polyadenylation specificity factor subunit 3 OS=Homo sapiens OX=9606 GN=CPSF3 PE=1 SV=1	1	14	14	14	24.7	77.485	1526900	1597100	1421000	803520	901470	911960	1515000	872317	1.73675	-	0.000481092
sp|Q9H446|RWDD1_HUMAN	RWDD1	sp|Q9H446|RWDD1_HUMAN RWD domain-containing protein 1 OS=Homo sapiens OX=9606 GN=RWDD1 PE=1 SV=1	1	2	2	2	7.4	27.939	307990	263370	277980		156430	170150	283113	163290	1.73381	-	0.00659721
sp|O14562|UBFD1_HUMAN	UBFD1	sp|O14562|UBFD1_HUMAN Ubiquitin domain-containing protein UBFD1 OS=Homo sapiens OX=9606 GN=UBFD1 PE=1 SV=2	1	4	4	4	23.6	33.382		322580	290930	137880	238310	154630	306755	176940	1.73367	-	0.0530673
sp|Q04917|1433F_HUMAN	YWHAH	sp|Q04917|1433F_HUMAN 14-3-3 protein eta OS=Homo sapiens OX=9606 GN=YWHAH PE=1 SV=4	1	12	9	9	50.8	28.218	4263400	3465300	3643700	1946800	2118100	2497800	3790800	2.18757e+06	1.73288	-	0.00533106
sp|Q6UN15|FIP1_HUMAN	FIP1L1	sp|Q6UN15|FIP1_HUMAN Pre-mRNA 3-end-processing factor FIP1 OS=Homo sapiens OX=9606 GN=FIP1L1 PE=1 SV=1	1	9	9	9	20.2	66.526	1844100	2151800	2299900	1272000	1234100	1127500	2098600	1211200	1.73266	-	0.00325984
sp|P49768|PSN1_HUMAN;sp|P49810|PSN2_HUMAN	PSEN1	sp|P49768|PSN1_HUMAN Presenilin-1 OS=Homo sapiens OX=9606 GN=PSEN1 PE=1 SV=1	2	5	5	5	13.7	52.667	287660	231240	207940	146780	161450	111410	242280	139880	1.73206	-	0.0214857
sp|Q9UK99|FBX3_HUMAN	FBXO3	sp|Q9UK99|FBX3_HUMAN F-box only protein 3 OS=Homo sapiens OX=9606 GN=FBXO3 PE=1 SV=3	1	6	6	6	16.6	54.56	143360	164620	141190	96044		76946	149723	86495	1.73101	-	0.0132955
sp|P03886|NU1M_HUMAN	MT-ND1	sp|P03886|NU1M_HUMAN NADH-ubiquinone oxidoreductase chain 1 OS=Homo sapiens OX=9606 GN=MT-ND1 PE=1 SV=1	1	4	4	4	11.9	35.66	304990	307930	225710	235760		87561	279543	161660	1.7292	-	0.168613
sp|Q9UMY4|SNX12_HUMAN	SNX12	sp|Q9UMY4|SNX12_HUMAN Sorting nexin-12 OS=Homo sapiens OX=9606 GN=SNX12 PE=1 SV=4	1	4	3	3	29	18.884	321170	282080	162410	170460	118110	154220	255220	147597	1.72917	-	0.0986587
sp|Q15061|WDR43_HUMAN	WDR43	sp|Q15061|WDR43_HUMAN WD repeat-containing protein 43 OS=Homo sapiens OX=9606 GN=WDR43 PE=1 SV=3	1	19	19	19	35.3	74.89	2105000	2683700	2552100	1492900	1357700	1406500	2.44693e+06	1.41903e+06	1.72437	-	0.00460751
sp|Q9P265|DIP2B_HUMAN	DIP2B	sp|Q9P265|DIP2B_HUMAN Disco-interacting protein 2 homolog B OS=Homo sapiens OX=9606 GN=DIP2B PE=1 SV=3	1	14	14	12	12.5	171.49	537240	494680	408530	261030	320650	254690	480150	278790	1.72226	-	0.0096574
sp|P78316|NOP14_HUMAN	NOP14	sp|P78316|NOP14_HUMAN Nucleolar protein 14 OS=Homo sapiens OX=9606 GN=NOP14 PE=1 SV=3	1	19	19	19	25.7	97.667	1253500	1513800	1465300	792010	903170	762630	1.41087e+06	819270	1.7221	-	0.00284814
sp|P29144|TPP2_HUMAN	TPP2	sp|P29144|TPP2_HUMAN Tripeptidyl-peptidase 2 OS=Homo sapiens OX=9606 GN=TPP2 PE=1 SV=4	1	37	37	37	34.7	138.35	4101300	3944900	3966800	2261000	2302500	2416600	4.00433e+06	2326700	1.72104	-	1.55452e-05
sp|P62136|PP1A_HUMAN	PPP1CA	sp|P62136|PP1A_HUMAN Serine/threonine-protein phosphatase PP1-alpha catalytic subunit OS=Homo sapiens OX=9606 GN=PPP1CA PE=1 SV=1	1	14	14	3	45.8	37.512	8978600	9200800	9494800	5382900	5431000	5266700	9.22473e+06	5360200	1.72097	-	1.62674e-05
sp|P36543|VATE1_HUMAN;sp|Q96A05|VATE2_HUMAN	ATP6V1E1	sp|P36543|VATE1_HUMAN V-type proton ATPase subunit E 1 OS=Homo sapiens OX=9606 GN=ATP6V1E1 PE=1 SV=1	2	10	10	10	42.5	26.145	1644400	1415100	1905100	1058200	855460	973500	1.65487e+06	962387	1.71954	-	0.0106744
sp|Q96C36|P5CR2_HUMAN	PYCR2	sp|Q96C36|P5CR2_HUMAN Pyrroline-5-carboxylate reductase 2 OS=Homo sapiens OX=9606 GN=PYCR2 PE=1 SV=1	1	10	10	9	41.2	33.637	1597700	2239000	1983800	909290	1091500	1391200	1.94017e+06	1.13066e+06	1.71595	-	0.0256298
sp|Q14240|IF4A2_HUMAN	EIF4A2	sp|Q14240|IF4A2_HUMAN Eukaryotic initiation factor 4A-II OS=Homo sapiens OX=9606 GN=EIF4A2 PE=1 SV=2	1	15	7	7	38.6	46.402	1496400	1308900	1293500	802290	709250	878540	1.36627e+06	796693	1.71492	-	0.00221005
sp|Q9HCK8|CHD8_HUMAN	CHD8	sp|Q9HCK8|CHD8_HUMAN Chromodomain-helicase-DNA-binding protein 8 OS=Homo sapiens OX=9606 GN=CHD8 PE=1 SV=5	1	7	6	5	4.5	290.52	181730	169720	237240	106280	90107	146970	196230	114452	1.71451	-	0.0380061
sp|Q9Y277|VDAC3_HUMAN	VDAC3	sp|Q9Y277|VDAC3_HUMAN Voltage-dependent anion-selective channel protein 3 OS=Homo sapiens OX=9606 GN=VDAC3 PE=1 SV=1	1	10	10	10	50.2	30.658	5334400	5719700	7255600	3177900	4436700	3067700	6.10323e+06	3.56077e+06	1.71402	-	0.025609
sp|O15321|TM9S1_HUMAN	TM9SF1	sp|O15321|TM9S1_HUMAN Transmembrane 9 superfamily member 1 OS=Homo sapiens OX=9606 GN=TM9SF1 PE=2 SV=2	1	8	8	8	17.7	68.86	474430	525240	402970	279090	190660	349560	467547	273103	1.71198	-	0.0285922
sp|Q9Y6M1|IF2B2_HUMAN	IGF2BP2	sp|Q9Y6M1|IF2B2_HUMAN Insulin-like growth factor 2 mRNA-binding protein 2 OS=Homo sapiens OX=9606 GN=IGF2BP2 PE=1 SV=2	1	15	14	14	32.4	66.121	2797500	2741600	2905200	1574900	1659900	1704400	2.81477e+06	1646400	1.70965	-	4.44153e-05
sp|P62081|RS7_HUMAN	RPS7	sp|P62081|RS7_HUMAN 40S ribosomal protein S7 OS=Homo sapiens OX=9606 GN=RPS7 PE=1 SV=1	1	7	7	7	37.1	22.127	4953500	5709800	5170100	2897500	3051600	3314200	5277800	3.08777e+06	1.70926	-	0.00101987
sp|Q9Y5K5|UCHL5_HUMAN	UCHL5	sp|Q9Y5K5|UCHL5_HUMAN Ubiquitin carboxyl-terminal hydrolase isozyme L5 OS=Homo sapiens OX=9606 GN=UCHL5 PE=1 SV=3	1	9	9	9	32.2	37.606	1144500	1154800	1090500	639780	724020	622460	1.12993e+06	662087	1.70662	-	0.000229295
sp|Q86XK2|FBX11_HUMAN	FBXO11	sp|Q86XK2|FBX11_HUMAN F-box only protein 11 OS=Homo sapiens OX=9606 GN=FBXO11 PE=1 SV=3	1	7	7	7	11.5	103.58	113540	134720	161090	71031	84604	84355	136450	79996.7	1.7057	-	0.0175048
sp|P63244|RACK1_HUMAN	RACK1	sp|P63244|RACK1_HUMAN Receptor of activated protein C kinase 1 OS=Homo sapiens OX=9606 GN=RACK1 PE=1 SV=3	1	17	17	17	68.8	35.076	37283000	33692000	31846000	18867000	20133000	21292000	3.42737e+07	2.00973e+07	1.70538	-	0.00124344
sp|Q15436|SC23A_HUMAN	SEC23A	sp|Q15436|SC23A_HUMAN Protein transport protein Sec23A OS=Homo sapiens OX=9606 GN=SEC23A PE=1 SV=2	1	18	18	16	31.1	86.16	3055800	3163900	3474300	1876500	1909400	1909100	3.23133e+06	1.89833e+06	1.70219	-	0.000450357
sp|Q15910|EZH2_HUMAN	EZH2	sp|Q15910|EZH2_HUMAN Histone-lysine N-methyltransferase EZH2 OS=Homo sapiens OX=9606 GN=EZH2 PE=1 SV=2	1	7	7	7	15.1	85.362	179040	199000	205370	112730	99053	131340	194470	114374	1.70029	-	0.00284102
sp|P00492|HPRT_HUMAN	HPRT1	sp|P00492|HPRT_HUMAN Hypoxanthine-guanine phosphoribosyltransferase OS=Homo sapiens OX=9606 GN=HPRT1 PE=1 SV=2	1	10	10	10	56	24.579	4565600	4837500	5048400	2893100	2795600	2812400	4.81717e+06	2833700	1.69996	-	0.000156406
sp|Q7L5N1|CSN6_HUMAN	COPS6	sp|Q7L5N1|CSN6_HUMAN COP9 signalosome complex subunit 6 OS=Homo sapiens OX=9606 GN=COPS6 PE=1 SV=1	1	10	10	10	42.5	36.163	2629800	2772500	2458900	1505600	1572000	1549200	2620400	1.54227e+06	1.69906	-	0.000312631
sp|P38919|IF4A3_HUMAN	EIF4A3	sp|P38919|IF4A3_HUMAN Eukaryotic initiation factor 4A-III OS=Homo sapiens OX=9606 GN=EIF4A3 PE=1 SV=4	1	17	15	15	38.2	46.871	9654300	9732500	8819600	5536000	5608700	5459500	9.40213e+06	5.53473e+06	1.69875	-	0.000196258
sp|Q9UK39|NOCT_HUMAN	NOCT	sp|Q9UK39|NOCT_HUMAN Nocturnin OS=Homo sapiens OX=9606 GN=NOCT PE=1 SV=2	1	3	3	3	11.1	48.195	96226	129040	109960		78586	53033	111742	65809.5	1.69796	-	0.0597677
sp|Q96BP3|PPWD1_HUMAN	PPWD1	sp|Q96BP3|PPWD1_HUMAN Peptidylprolyl isomerase domain and WD repeat-containing protein 1 OS=Homo sapiens OX=9606 GN=PPWD1 PE=1 SV=1	1	10	10	10	19.2	73.574	975460	845410	1042600	565040	610970	512810	954490	562940	1.69554	-	0.00370982
sp|Q9P0J7|KCMF1_HUMAN	KCMF1	sp|Q9P0J7|KCMF1_HUMAN E3 ubiquitin-protein ligase KCMF1 OS=Homo sapiens OX=9606 GN=KCMF1 PE=1 SV=2	1	3	3	3	12.9	41.945	269770	367050	250380	163530	225030	135530	295733	174697	1.69284	-	0.0537916
sp|Q15555|MARE2_HUMAN	MAPRE2	sp|Q15555|MARE2_HUMAN Microtubule-associated protein RP/EB family member 2 OS=Homo sapiens OX=9606 GN=MAPRE2 PE=1 SV=1	1	5	5	4	20.2	37.031	283870	264160	264850	152290	163450	164610	270960	160117	1.69227	-	0.000125818
sp|Q15054|DPOD3_HUMAN	POLD3	sp|Q15054|DPOD3_HUMAN DNA polymerase delta subunit 3 OS=Homo sapiens OX=9606 GN=POLD3 PE=1 SV=2	1	6	6	6	15.2	51.4	193370	398060	206440	172960	187680	111100	265957	157247	1.69133	-	0.196384
sp|Q9BW60|ELOV1_HUMAN	ELOVL1	sp|Q9BW60|ELOV1_HUMAN Elongation of very long chain fatty acids protein 1 OS=Homo sapiens OX=9606 GN=ELOVL1 PE=1 SV=1	1	2	2	2	9.3	32.662		1512900	1177000	932450	597120	856500	1344950	795357	1.691	-	0.0561997
sp|P23368|MAOM_HUMAN	ME2	sp|P23368|MAOM_HUMAN NAD-dependent malic enzyme, mitochondrial OS=Homo sapiens OX=9606 GN=ME2 PE=1 SV=1	1	18	18	18	35.4	65.443	2791800	2841300	2558200	1574300	1606200	1663800	2.73043e+06	1.61477e+06	1.69092	-	0.000255702
sp|P49711|CTCF_HUMAN;sp|Q8NI51|CTCFL_HUMAN	CTCF	sp|P49711|CTCF_HUMAN Transcriptional repressor CTCF OS=Homo sapiens OX=9606 GN=CTCF PE=1 SV=1	2	14	14	14	23.9	82.785	1408200	1487700	1308500	795740	858100	833030	1.40147e+06	828957	1.69064	-	0.000478175
sp|Q53F19|NCBP3_HUMAN	NCBP3	sp|Q53F19|NCBP3_HUMAN Nuclear cap-binding protein subunit 3 OS=Homo sapiens OX=9606 GN=NCBP3 PE=1 SV=2	1	7	7	7	15.6	70.592	503890	501300	485120	270700	369200	242060	496770	293987	1.68977	-	0.00648831
sp|Q9Y5S9|RBM8A_HUMAN	RBM8A	sp|Q9Y5S9|RBM8A_HUMAN RNA-binding protein 8A OS=Homo sapiens OX=9606 GN=RBM8A PE=1 SV=1	1	6	6	6	31.6	19.889	3596400	3189900	3092400	1651700	2132300	2062700	3292900	1948900	1.68962	-	0.00334984
sp|Q96S59|RANB9_HUMAN	RANBP9	sp|Q96S59|RANB9_HUMAN Ran-binding protein 9 OS=Homo sapiens OX=9606 GN=RANBP9 PE=1 SV=1	1	9	9	7	19.3	77.846	604860	479600	662040	305450	409680	319910	582167	345013	1.68737	-	0.0196709
sp|P13861|KAP2_HUMAN	PRKAR2A	sp|P13861|KAP2_HUMAN cAMP-dependent protein kinase type II-alpha regulatory subunit OS=Homo sapiens OX=9606 GN=PRKAR2A PE=1 SV=2	1	15	15	13	49.5	45.518	2911000	2568800	2102200	1576300	1250000	1672900	2.52733e+06	1.49973e+06	1.68519	-	0.0183329
sp|P49754|VPS41_HUMAN	VPS41	sp|P49754|VPS41_HUMAN Vacuolar protein sorting-associated protein 41 homolog OS=Homo sapiens OX=9606 GN=VPS41 PE=1 SV=3	1	3	3	3	3.7	98.565	66775	64007	82322	43331		41044	71034.7	42187.5	1.68378	-	0.0300378
sp|Q12904|AIMP1_HUMAN	AIMP1	sp|Q12904|AIMP1_HUMAN Aminoacyl tRNA synthase complex-interacting multifunctional protein 1 OS=Homo sapiens OX=9606 GN=AIMP1 PE=1 SV=2	1	12	12	12	50.3	34.352	3089900	3590700	3825700	2037300	2230600	1975800	3502100	2.08123e+06	1.6827	-	0.00349656
sp|Q96FZ7|CHMP6_HUMAN	CHMP6	sp|Q96FZ7|CHMP6_HUMAN Charged multivesicular body protein 6 OS=Homo sapiens OX=9606 GN=CHMP6 PE=1 SV=3	1	3	3	3	16.4	23.485	337190	302360	24068	137980		125190	221206	131585	1.68109	-	0.534241
sp|Q8IXB1|DJC10_HUMAN	DNAJC10	sp|Q8IXB1|DJC10_HUMAN DnaJ homolog subfamily C member 10 OS=Homo sapiens OX=9606 GN=DNAJC10 PE=1 SV=2	1	12	12	12	18.2	91.079	779160	755400	650200	408330	525630	366980	728253	433647	1.67937	-	0.00889384
sp|Q9UIJ7|KAD3_HUMAN	AK3	sp|Q9UIJ7|KAD3_HUMAN GTP:AMP phosphotransferase AK3, mitochondrial OS=Homo sapiens OX=9606 GN=AK3 PE=1 SV=4	1	12	12	12	51.1	25.565	2478300	2265500	2102000	1175000	1440200	1463200	2.28193e+06	1.35947e+06	1.67855	-	0.00296442
sp|P60228|EIF3E_HUMAN	EIF3E	sp|P60228|EIF3E_HUMAN Eukaryotic translation initiation factor 3 subunit E OS=Homo sapiens OX=9606 GN=EIF3E PE=1 SV=1	1	20	20	20	47.2	52.22	10180000	11208000	10062000	5944000	6541900	6250900	1.04833e+07	6245600	1.67852	-	0.000461567
sp|Q86U42|PABP2_HUMAN;sp|A6NDY0|EPAB2_HUMAN	PABPN1	sp|Q86U42|PABP2_HUMAN Polyadenylate-binding protein 2 OS=Homo sapiens OX=9606 GN=PABPN1 PE=1 SV=3	2	8	8	8	27.1	32.749	2251500	1896400	1593400	1008900	1375300	1037900	1.91377e+06	1140700	1.67771	-	0.0258792
sp|Q9Y3A4|RRP7A_HUMAN;sp|Q9NSQ0|RRP7B_HUMAN	RRP7A	sp|Q9Y3A4|RRP7A_HUMAN Ribosomal RNA-processing protein 7 homolog A OS=Homo sapiens OX=9606 GN=RRP7A PE=1 SV=2	2	10	10	10	44.3	32.334	712450	594060	679110	531450	318290	334110	661873	394617	1.67726	-	0.0256656
sp|Q9Y333|LSM2_HUMAN	LSM2	sp|Q9Y333|LSM2_HUMAN U6 snRNA-associated Sm-like protein LSm2 OS=Homo sapiens OX=9606 GN=LSM2 PE=1 SV=1	1	4	4	4	48.4	10.834	910800	750260	1087200	837620	239730	561350	916087	546233	1.6771	-	0.135562
sp|P52434|RPAB3_HUMAN	POLR2H	sp|P52434|RPAB3_HUMAN DNA-directed RNA polymerases I, II, and III subunit RPABC3 OS=Homo sapiens OX=9606 GN=POLR2H PE=1 SV=4	1	6	6	6	49.3	17.143	1682600	1772200	1540200	966560	1034500	977470	1665000	992843	1.677	-	0.000685359
sp|P62805|H4_HUMAN	H4C1	sp|P62805|H4_HUMAN Histone H4 OS=Homo sapiens OX=9606 GN=H4C1 PE=1 SV=2	1	10	10	10	53.4	11.367	177510000	249850000	210460000	122350000	144170000	113890000	2.12607e+08	1.26803e+08	1.67666	-	0.0196422
sp|Q96P47|AGAP3_HUMAN	AGAP3	sp|Q96P47|AGAP3_HUMAN Arf-GAP with GTPase, ANK repeat and PH domain-containing protein 3 OS=Homo sapiens OX=9606 GN=AGAP3 PE=1 SV=2	1	8	8	6	11.9	95.043	370800	320270	281000	202600	197380	180580	324023	193520	1.67437	-	0.00825103
sp|Q96P16|RPR1A_HUMAN	RPRD1A	sp|Q96P16|RPR1A_HUMAN Regulation of nuclear pre-mRNA domain-containing protein 1A OS=Homo sapiens OX=9606 GN=RPRD1A PE=1 SV=1	1	6	4	4	27.9	35.719	117510	113900	98451	62215		69140	109954	65677.5	1.67415	-	0.0115243
sp|Q99536|VAT1_HUMAN	VAT1	sp|Q99536|VAT1_HUMAN Synaptic vesicle membrane protein VAT-1 homolog OS=Homo sapiens OX=9606 GN=VAT1 PE=1 SV=2	1	11	11	11	36.9	41.92	5808400	5180800	5711700	3175800	3471000	3335300	5.56697e+06	3.32737e+06	1.67308	-	0.000462027
sp|Q12824|SNF5_HUMAN	SMARCB1	sp|Q12824|SNF5_HUMAN SWI/SNF-related matrix-associated actin-dependent regulator of chromatin subfamily B member 1 OS=Homo sapiens OX=9606 GN=SMARCB1 PE=1 SV=2	1	7	7	7	25.5	44.141	951580	1111400	1203800	616370	682760	653860	1.08893e+06	650997	1.67271	-	0.00453008
sp|Q9UNP9|PPIE_HUMAN	PPIE	sp|Q9UNP9|PPIE_HUMAN Peptidyl-prolyl cis-trans isomerase E OS=Homo sapiens OX=9606 GN=PPIE PE=1 SV=1	1	5	4	4	19.3	33.43	422290	360290	384550	226780	236030	235080	389043	232630	1.67237	-	0.00102341
sp|Q9UP83|COG5_HUMAN	COG5	sp|Q9UP83|COG5_HUMAN Conserved oligomeric Golgi complex subunit 5 OS=Homo sapiens OX=9606 GN=COG5 PE=1 SV=3	1	7	7	7	11	92.742	183530	172230	153180	99404	96363	108560	169647	101442	1.67235	-	0.00206102
sp|O43815|STRN_HUMAN	STRN	sp|O43815|STRN_HUMAN Striatin OS=Homo sapiens OX=9606 GN=STRN PE=1 SV=4	1	14	14	14	27.8	86.131	758010	709350	789850	448920	430680	470780	752403	450127	1.67154	-	0.000318491
sp|Q9UQR1|ZN148_HUMAN	ZNF148	sp|Q9UQR1|ZN148_HUMAN Zinc finger protein 148 OS=Homo sapiens OX=9606 GN=ZNF148 PE=1 SV=2	1	6	6	6	11.2	88.975	183030	258020		155020	150290	90898	220525	132069	1.66977	-	0.105836
sp|Q9Y4C8|RBM19_HUMAN	RBM19	sp|Q9Y4C8|RBM19_HUMAN Probable RNA-binding protein 19 OS=Homo sapiens OX=9606 GN=RBM19 PE=1 SV=3	1	14	14	14	19.4	107.33	708400	1006700	1229100	586870	563840	612570	981400	587760	1.66973	-	0.0601563
sp|Q96MU7|YTDC1_HUMAN	YTHDC1	sp|Q96MU7|YTDC1_HUMAN YTH domain-containing protein 1 OS=Homo sapiens OX=9606 GN=YTHDC1 PE=1 SV=3	1	6	6	6	9.9	84.699	551790	355860	741960	233830	398200	356130	549870	329387	1.66938	-	0.144704
sp|Q02252|MMSA_HUMAN	ALDH6A1	sp|Q02252|MMSA_HUMAN Methylmalonate-semialdehyde dehydrogenase [acylating], mitochondrial OS=Homo sapiens OX=9606 GN=ALDH6A1 PE=1 SV=2	1	7	7	7	17.8	57.839	198420		108410	69361		114450	153415	91905.5	1.66927	-	0.346192
sp|O00217|NDUS8_HUMAN	NDUFS8	sp|O00217|NDUS8_HUMAN NADH dehydrogenase [ubiquinone] iron-sulfur protein 8, mitochondrial OS=Homo sapiens OX=9606 GN=NDUFS8 PE=1 SV=1	1	6	6	6	31	23.705	1672300	1841700	1773900	1024400	994280	1156000	1.76263e+06	1.05823e+06	1.66565	-	0.000546043
sp|Q15291|RBBP5_HUMAN	RBBP5	sp|Q15291|RBBP5_HUMAN Retinoblastoma-binding protein 5 OS=Homo sapiens OX=9606 GN=RBBP5 PE=1 SV=2	1	7	7	7	17.8	59.152	310800	280780	355720	220580	147240	200990	315767	189603	1.66541	-	0.0150619
sp|P12004|PCNA_HUMAN	PCNA	sp|P12004|PCNA_HUMAN Proliferating cell nuclear antigen OS=Homo sapiens OX=9606 GN=PCNA PE=1 SV=1	1	10	10	10	47.9	28.768	7075700	6538400	7242800	4121500	4514700	3889300	6952300	4.17517e+06	1.66516	-	0.000581115
sp|P23193|TCEA1_HUMAN	TCEA1	sp|P23193|TCEA1_HUMAN Transcription elongation factor A protein 1 OS=Homo sapiens OX=9606 GN=TCEA1 PE=1 SV=2	1	12	12	10	45.8	33.969	2662000	2711500	2603400	1580100	1701600	1509900	2.65897e+06	1597200	1.66477	-	7.79063e-05
sp|P22830|HEMH_HUMAN	FECH	sp|P22830|HEMH_HUMAN Ferrochelatase, mitochondrial OS=Homo sapiens OX=9606 GN=FECH PE=1 SV=2	1	8	8	8	30.3	47.862	259280	544220	571870	265250	302450	258740	458457	275480	1.66421	-	0.143762
sp|Q9UGJ1|GCP4_HUMAN	TUBGCP4	sp|Q9UGJ1|GCP4_HUMAN Gamma-tubulin complex component 4 OS=Homo sapiens OX=9606 GN=TUBGCP4 PE=1 SV=1	1	6	6	6	12.7	76.088	240520	168820	202520	119780	149760	98160	203953	122567	1.66402	-	0.0333582
sp|Q8WXA3|RUFY2_HUMAN	RUFY2	sp|Q8WXA3|RUFY2_HUMAN RUN and FYVE domain-containing protein 2 OS=Homo sapiens OX=9606 GN=RUFY2 PE=1 SV=3	1	4	3	3	7.6	70.009	90372		63861	41076		51734	77116.5	46405	1.66181	-	0.164575
sp|Q99439|CNN2_HUMAN	CNN2	sp|Q99439|CNN2_HUMAN Calponin-2 OS=Homo sapiens OX=9606 GN=CNN2 PE=1 SV=4	1	7	6	6	28.8	33.697	766180	889570	757340	329230	651310	473260	804363	484600	1.65985	-	0.0354985
sp|Q16134|ETFD_HUMAN	ETFDH	sp|Q16134|ETFD_HUMAN Electron transfer flavoprotein-ubiquinone oxidoreductase, mitochondrial OS=Homo sapiens OX=9606 GN=ETFDH PE=1 SV=2	1	5	5	5	9.6	68.495	137340	175250	205710	79182	75640	157590	172767	104137	1.65903	-	0.108055
sp|Q9UI26|IPO11_HUMAN	IPO11	sp|Q9UI26|IPO11_HUMAN Importin-11 OS=Homo sapiens OX=9606 GN=IPO11 PE=1 SV=1	1	11	11	11	13.1	112.53	576260	538930	557650	338050	358420	312480	557613	336317	1.658	-	0.00020613
sp|Q07820|MCL1_HUMAN	MCL1	sp|Q07820|MCL1_HUMAN Induced myeloid leukemia cell differentiation protein Mcl-1 OS=Homo sapiens OX=9606 GN=MCL1 PE=1 SV=3	1	4	4	4	13.4	37.337	442900	292230	120710	60073	268180	188150	285280	172134	1.65731	-	0.365939
sp|O60341|KDM1A_HUMAN	KDM1A	sp|O60341|KDM1A_HUMAN Lysine-specific histone demethylase 1A OS=Homo sapiens OX=9606 GN=KDM1A PE=1 SV=2	1	18	18	18	26.6	92.902	1777900	1710800	1662400	996460	1003200	1108700	1.71703e+06	1036120	1.65718	-	0.000160779
sp|Q9BXY0|MAK16_HUMAN	MAK16	sp|Q9BXY0|MAK16_HUMAN Protein MAK16 homolog OS=Homo sapiens OX=9606 GN=MAK16 PE=1 SV=2	1	7	7	7	26.3	35.368	616100	828760	686030	468250	481030	337330	710297	428870	1.65621	-	0.0222418
sp|P11216|PYGB_HUMAN	PYGB	sp|P11216|PYGB_HUMAN Glycogen phosphorylase, brain form OS=Homo sapiens OX=9606 GN=PYGB PE=1 SV=5	1	24	24	19	35.1	96.695	3333500	3296900	3332500	1900500	1873100	2242900	3.32097e+06	2005500	1.65593	-	0.000387954
sp|P40925|MDHC_HUMAN	MDH1	sp|P40925|MDHC_HUMAN Malate dehydrogenase, cytoplasmic OS=Homo sapiens OX=9606 GN=MDH1 PE=1 SV=4	1	10	10	10	39.8	36.426	6502200	6089700	7653300	3475000	4660500	4103700	6748400	4.07973e+06	1.65413	-	0.0100094
sp|O00116|ADAS_HUMAN	AGPS	sp|O00116|ADAS_HUMAN Alkyldihydroxyacetonephosphate synthase, peroxisomal OS=Homo sapiens OX=9606 GN=AGPS PE=1 SV=1	1	20	20	20	40.7	72.911	2022600	2232500	2277500	1266800	1382000	1300900	2.17753e+06	1.31657e+06	1.65395	-	0.000550971
sp|Q13247|SRSF6_HUMAN	SRSF6	sp|Q13247|SRSF6_HUMAN Serine/arginine-rich splicing factor 6 OS=Homo sapiens OX=9606 GN=SRSF6 PE=1 SV=2	1	11	11	7	27.6	39.586	3224300	5535400	1828900	2352400	2100500	1964900	3.52953e+06	2.13927e+06	1.64988	-	0.269965
sp|P25490|TYY1_HUMAN	YY1	sp|P25490|TYY1_HUMAN Transcriptional repressor protein YY1 OS=Homo sapiens OX=9606 GN=YY1 PE=1 SV=2	1	6	6	4	21	44.712	823540	843110	855060	476040	526230	526260	840570	509510	1.64976	-	6.49039e-05
sp|Q12972|PP1R8_HUMAN	PPP1R8	sp|Q12972|PP1R8_HUMAN Nuclear inhibitor of protein phosphatase 1 OS=Homo sapiens OX=9606 GN=PPP1R8 PE=1 SV=2	1	7	7	7	27.1	38.478	633480	599430	720090	413560	373880	396370	651000	394603	1.64976	-	0.00244405
sp|Q9Y3L5|RAP2C_HUMAN	RAP2C	sp|Q9Y3L5|RAP2C_HUMAN Ras-related protein Rap-2c OS=Homo sapiens OX=9606 GN=RAP2C PE=1 SV=1	1	3	2	2	19.1	20.745	457170	252920	266690	130190	209140	252760	325593	197363	1.64972	-	0.162651
sp|O14920|IKKB_HUMAN	IKBKB	sp|O14920|IKKB_HUMAN Inhibitor of nuclear factor kappa-B kinase subunit beta OS=Homo sapiens OX=9606 GN=IKBKB PE=1 SV=1	1	5	5	5	9	86.563	88420	57240	73526	39029	59413	34423	73062	44288.3	1.64969	-	0.0718577
sp|O75348|VATG1_HUMAN;sp|O95670|VATG2_HUMAN	ATP6V1G1	sp|O75348|VATG1_HUMAN V-type proton ATPase subunit G 1 OS=Homo sapiens OX=9606 GN=ATP6V1G1 PE=1 SV=3	2	4	4	4	41.5	13.757	1402400	1469300	1293000	836050	895670	793500	1.38823e+06	841740	1.64924	-	0.000771111
sp|Q96GA3|LTV1_HUMAN	LTV1	sp|Q96GA3|LTV1_HUMAN Protein LTV1 homolog OS=Homo sapiens OX=9606 GN=LTV1 PE=1 SV=1	1	5	5	5	9.7	54.854	340970	344650	70185	106030	176940	175610	251935	152860	1.64814	-	0.350658
sp|Q9H0E9|BRD8_HUMAN	BRD8	sp|Q9H0E9|BRD8_HUMAN Bromodomain-containing protein 8 OS=Homo sapiens OX=9606 GN=BRD8 PE=1 SV=2	1	4	4	4	4.4	135.33	307720	349100	117440	123830	130300	215840	258087	156657	1.64747	-	0.259427
sp|Q99615|DNJC7_HUMAN	DNAJC7	sp|Q99615|DNJC7_HUMAN DnaJ homolog subfamily C member 7 OS=Homo sapiens OX=9606 GN=DNAJC7 PE=1 SV=2	1	19	19	19	37.2	56.44	3363400	4016500	3935300	2247000	2703400	1926300	3.77173e+06	2.29223e+06	1.64544	-	0.00834135
sp|Q9UM54|MYO6_HUMAN	MYO6	sp|Q9UM54|MYO6_HUMAN Unconventional myosin-VI OS=Homo sapiens OX=9606 GN=MYO6 PE=1 SV=4	1	7	7	7	6.6	149.69	183500	171100	172160	105740	100440	114160	175587	106780	1.64438	-	0.00025749
sp|Q6YHU6|THADA_HUMAN	THADA	sp|Q6YHU6|THADA_HUMAN Thyroid adenoma-associated protein OS=Homo sapiens OX=9606 GN=THADA PE=1 SV=1	1	8	8	8	5.8	219.6	152460	126760	123690	66756	84641	93657	134303	81684.7	1.64417	-	0.0120682
sp|P28072|PSB6_HUMAN	PSMB6	sp|P28072|PSB6_HUMAN Proteasome subunit beta type-6 OS=Homo sapiens OX=9606 GN=PSMB6 PE=1 SV=4	1	4	4	4	16.7	25.357	4483400	3118500	2620600	1810700	2297500	2112500	3407500	2.07357e+06	1.6433	-	0.0810067
sp|P23588|IF4B_HUMAN	EIF4B	sp|P23588|IF4B_HUMAN Eukaryotic translation initiation factor 4B OS=Homo sapiens OX=9606 GN=EIF4B PE=1 SV=2	1	13	13	13	28.6	69.15	2841400	3436200	2823100	1720500	1842100	1976100	3.03357e+06	1.84623e+06	1.64311	-	0.00520517
sp|Q8WWC4|MAIP1_HUMAN	MAIP1	sp|Q8WWC4|MAIP1_HUMAN m-AAA protease-interacting protein 1, mitochondrial OS=Homo sapiens OX=9606 GN=MAIP1 PE=1 SV=1	1	5	5	5	19.2	32.544	432470	427460	414080	244660	258840	272180	424670	258560	1.64244	-	6.70261e-05
sp|P55011|S12A2_HUMAN	SLC12A2	sp|P55011|S12A2_HUMAN Solute carrier family 12 member 2 OS=Homo sapiens OX=9606 GN=SLC12A2 PE=1 SV=1	1	6	6	6	7.8	131.45	123930	137100	113640	73872	56374	97883	124890	76043	1.64236	-	0.0241048
sp|P49005|DPOD2_HUMAN	POLD2	sp|P49005|DPOD2_HUMAN DNA polymerase delta subunit 2 OS=Homo sapiens OX=9606 GN=POLD2 PE=1 SV=1	1	10	10	10	27.1	51.289	229380	285900	180290	151120	131540	141290	231857	141317	1.64069	-	0.0433428
sp|Q9BZL1|UBL5_HUMAN	UBL5	sp|Q9BZL1|UBL5_HUMAN Ubiquitin-like protein 5 OS=Homo sapiens OX=9606 GN=UBL5 PE=1 SV=1	1	3	3	3	28.8	8.5468	401010	358430	409350	317950	193430	201380	389597	237587	1.63981	-	0.0245241
sp|P55769|NH2L1_HUMAN	SNU13	sp|P55769|NH2L1_HUMAN NHP2-like protein 1 OS=Homo sapiens OX=9606 GN=SNU13 PE=1 SV=3	1	7	7	7	53.1	14.173	6119200	6886400	4773900	3386700	4276700	3182200	5926500	3615200	1.63933	-	0.0302641
sp|Q2TAY7|SMU1_HUMAN	SMU1	sp|Q2TAY7|SMU1_HUMAN WD40 repeat-containing protein SMU1 OS=Homo sapiens OX=9606 GN=SMU1 PE=1 SV=2	1	15	15	15	42.3	57.543	3784500	3661600	3569700	2166900	2285800	2270700	3.67193e+06	2.24113e+06	1.63843	-	3.90621e-05
sp|P0DN76|U2AF5_HUMAN;sp|Q01081|U2AF1_HUMAN;sp|Q8WU68|U2AF4_HUMAN	U2AF1L5; U2AF1	sp|P0DN76|U2AF5_HUMAN Splicing factor U2AF 35 kDa subunit-like protein OS=Homo sapiens OX=9606 GN=U2AF1L5 PE=1 SV=1;sp|Q01081|U2AF1_HUMAN Splicing factor U2AF 35 kDa subunit OS=Homo sapiens OX=9606 GN=U2AF1 PE=1 SV=3;sp|Q8WU68|U2AF4_HUMAN Splicing factor U	3	8	8	8	35	27.872	2420300	3433300	3426900	2010900	1844600	1809100	3093500	1888200	1.63833	-	0.0244249
sp|Q96KQ7|EHMT2_HUMAN	EHMT2	sp|Q96KQ7|EHMT2_HUMAN Histone-lysine N-methyltransferase EHMT2 OS=Homo sapiens OX=9606 GN=EHMT2 PE=1 SV=3	1	6	6	6	6	132.37	204170	235280	211180	127840	152680	116710	216877	132410	1.63792	-	0.0040135
sp|Q9Y657|SPIN1_HUMAN;sp|Q5JUX0|SPIN3_HUMAN	SPIN1	sp|Q9Y657|SPIN1_HUMAN Spindlin-1 OS=Homo sapiens OX=9606 GN=SPIN1 PE=1 SV=3	2	5	5	5	26.7	29.6	258840	261680	176010	139930	77776	208110	232177	141939	1.63575	-	0.127082
sp|Q8TAF3|WDR48_HUMAN	WDR48	sp|Q8TAF3|WDR48_HUMAN WD repeat-containing protein 48 OS=Homo sapiens OX=9606 GN=WDR48 PE=1 SV=1	1	5	5	5	9.2	76.21	275570	231700	186430	153630	118130	152540	231233	141433	1.63493	-	0.0335759
sp|O95757|HS74L_HUMAN	HSPA4L	sp|O95757|HS74L_HUMAN Heat shock 70 kDa protein 4L OS=Homo sapiens OX=9606 GN=HSPA4L PE=1 SV=3	1	22	18	18	34.9	94.511	933590	692200	813470	497530	564660	430080	813087	497423	1.6346	-	0.0167254
sp|O43684|BUB3_HUMAN	BUB3	sp|O43684|BUB3_HUMAN Mitotic checkpoint protein BUB3 OS=Homo sapiens OX=9606 GN=BUB3 PE=1 SV=1	1	10	10	10	41.5	37.154	6622400	6328200	5809400	3457200	4275800	3749800	6.25333e+06	3827600	1.63375	-	0.00198296
sp|Q9UHB9|SRP68_HUMAN	SRP68	sp|Q9UHB9|SRP68_HUMAN Signal recognition particle subunit SRP68 OS=Homo sapiens OX=9606 GN=SRP68 PE=1 SV=2	1	23	23	23	41.8	70.729	3596400	3568800	3306300	2140100	2107100	2166600	3490500	2.13793e+06	1.63265	-	0.000135756
sp|Q13740|CD166_HUMAN	ALCAM	sp|Q13740|CD166_HUMAN CD166 antigen OS=Homo sapiens OX=9606 GN=ALCAM PE=1 SV=2	1	7	7	7	14.9	65.102	1128200	1048600	1123500	660590	666170	696590	1100100	674450	1.63111	-	0.000110846
sp|Q9NVN8|GNL3L_HUMAN	GNL3L	sp|Q9NVN8|GNL3L_HUMAN Guanine nucleotide-binding protein-like 3-like protein OS=Homo sapiens OX=9606 GN=GNL3L PE=1 SV=1	1	10	10	10	23.4	65.572	117520	744730	530690	235470	346920	271600	464313	284663	1.6311	-	0.391065
sp|Q9Y3B4|SF3B6_HUMAN	SF3B6	sp|Q9Y3B4|SF3B6_HUMAN Splicing factor 3B subunit 6 OS=Homo sapiens OX=9606 GN=SF3B6 PE=1 SV=1	1	3	3	3	32	14.585	1318900	1385600	1519400	890080	896630	803690	1.40797e+06	863467	1.6306	-	0.00118572
sp|Q99747|SNAG_HUMAN	NAPG	sp|Q99747|SNAG_HUMAN Gamma-soluble NSF attachment protein OS=Homo sapiens OX=9606 GN=NAPG PE=1 SV=1	1	9	9	9	35.6	34.746	763480	796010	814710	501980	477060	477020	791400	485353	1.63056	-	5.75607e-05
sp|P48507|GSH0_HUMAN	GCLM	sp|P48507|GSH0_HUMAN Glutamate--cysteine ligase regulatory subunit OS=Homo sapiens OX=9606 GN=GCLM PE=1 SV=1	1	7	7	7	35.4	30.727	438360	228710	1001300	386550	213540	423360	556123	341150	1.63014	-	0.420265
sp|Q9NRR5|UBQL4_HUMAN	UBQLN4	sp|Q9NRR5|UBQL4_HUMAN Ubiquilin-4 OS=Homo sapiens OX=9606 GN=UBQLN4 PE=1 SV=2	1	9	6	6	23.8	63.852	228230	219880	234670	113060	170860	134990	227593	139637	1.6299	-	0.00717934
sp|Q969H8|MYDGF_HUMAN	MYDGF	sp|Q969H8|MYDGF_HUMAN Myeloid-derived growth factor OS=Homo sapiens OX=9606 GN=MYDGF PE=1 SV=1	1	4	4	4	20.8	18.795	1138600	1568600		697570	967130	828460	1353600	831053	1.62878	-	0.0699944
sp|P15529|MCP_HUMAN	CD46	sp|P15529|MCP_HUMAN Membrane cofactor protein OS=Homo sapiens OX=9606 GN=CD46 PE=1 SV=3	1	2	2	2	6.4	43.747	166230	136520	131870	75220	76491	115210	144873	88973.7	1.62827	-	0.0301126
sp|O15111|IKKA_HUMAN	CHUK	sp|O15111|IKKA_HUMAN Inhibitor of nuclear factor kappa-B kinase subunit alpha OS=Homo sapiens OX=9606 GN=CHUK PE=1 SV=2	1	4	4	4	6.7	84.639	53284	69617	98876	44320		46498	73925.7	45409	1.628	-	0.19661
sp|Q9H501|ESF1_HUMAN	ESF1	sp|Q9H501|ESF1_HUMAN ESF1 homolog OS=Homo sapiens OX=9606 GN=ESF1 PE=1 SV=1	1	12	12	12	15.4	98.795	379810	637700	522220	529330	186810	229950	513243	315363	1.62747	-	0.205448
sp|Q96FJ0|STALP_HUMAN	STAMBPL1	sp|Q96FJ0|STALP_HUMAN AMSH-like protease OS=Homo sapiens OX=9606 GN=STAMBPL1 PE=1 SV=2	1	3	3	3	9.2	49.783	728020	851590	888440	189150	983190	347660	822683	506667	1.62372	-	0.270612
sp|P01111|RASN_HUMAN	NRAS	sp|P01111|RASN_HUMAN GTPase NRas OS=Homo sapiens OX=9606 GN=NRAS PE=1 SV=1	1	7	7	2	39.2	21.229	1210400	1354200	1443700	738900	875990	854470	1336100	823120	1.62321	-	0.00306533
sp|Q8WUB8|PHF10_HUMAN	PHF10	sp|Q8WUB8|PHF10_HUMAN PHD finger protein 10 OS=Homo sapiens OX=9606 GN=PHF10 PE=1 SV=3	1	3	3	3	7.8	56.05	108140	129900	120990	63133	88255	69998	119677	73795.3	1.62174	-	0.00944336
sp|Q9H9Y4|GPN2_HUMAN	GPN2	sp|Q9H9Y4|GPN2_HUMAN GPN-loop GTPase 2 OS=Homo sapiens OX=9606 GN=GPN2 PE=1 SV=2	1	2	2	2	12.3	34.56	120400	126110	113900	83672		64622	120137	74147	1.62025	-	0.0121173
sp|P34932|HSP74_HUMAN	HSPA4	sp|P34932|HSP74_HUMAN Heat shock 70 kDa protein 4 OS=Homo sapiens OX=9606 GN=HSPA4 PE=1 SV=4	1	40	40	38	59.9	94.33	15898000	16148000	16590000	9382300	10423000	10218000	16212000	1.00078e+07	1.61994	-	7.99428e-05
sp|P38646|GRP75_HUMAN	HSPA9	sp|P38646|GRP75_HUMAN Stress-70 protein, mitochondrial OS=Homo sapiens OX=9606 GN=HSPA9 PE=1 SV=2	1	33	33	33	50.8	73.68	71532000	89140000	84180000	48913000	51588000	50720000	8.16173e+07	50407000	1.61917	-	0.00416033
sp|Q96D71|REPS1_HUMAN	REPS1	sp|Q96D71|REPS1_HUMAN RalBP1-associated Eps domain-containing protein 1 OS=Homo sapiens OX=9606 GN=REPS1 PE=1 SV=3	1	5	5	5	8	86.661	129990	102260		77235	69873	68122	116125	71743.3	1.61862	-	0.0270233
sp|Q00534|CDK6_HUMAN	CDK6	sp|Q00534|CDK6_HUMAN Cyclin-dependent kinase 6 OS=Homo sapiens OX=9606 GN=CDK6 PE=1 SV=1	1	6	5	5	23.3	36.938	371850	341970	398650	233290	262500	192720	370823	229503	1.61576	-	0.00557981
sp|Q96T37|RBM15_HUMAN	RBM15	sp|Q96T37|RBM15_HUMAN RNA-binding protein 15 OS=Homo sapiens OX=9606 GN=RBM15 PE=1 SV=2	1	12	12	12	17.3	107.19	638050	732710	512470	309120	517280	340490	627743	388963	1.61389	-	0.0584197
sp|Q8NBJ5|GT251_HUMAN	COLGALT1	sp|Q8NBJ5|GT251_HUMAN Procollagen galactosyltransferase 1 OS=Homo sapiens OX=9606 GN=COLGALT1 PE=1 SV=1	1	17	17	17	31.5	71.635	2211100	2670800	2574900	1445500	1588700	1587600	2485600	1540600	1.6134	-	0.00307726
sp|P05976|MYL1_HUMAN;sp|P08590|MYL3_HUMAN	MYL1; MYL3	sp|P05976|MYL1_HUMAN Myosin light chain 1/3, skeletal muscle isoform OS=Homo sapiens OX=9606 GN=MYL1 PE=1 SV=3;sp|P08590|MYL3_HUMAN Myosin light chain 3 OS=Homo sapiens OX=9606 GN=MYL3 PE=1 SV=3	2	2	2	2	8.2	21.145	205580	908920	693270	392650	413360	314670	602590	373560	1.6131	-	0.337134
sp|P30519|HMOX2_HUMAN	HMOX2	sp|P30519|HMOX2_HUMAN Heme oxygenase 2 OS=Homo sapiens OX=9606 GN=HMOX2 PE=1 SV=2	1	7	7	7	30.4	36.032	558940	1011800	590310	326900	455010	558060	720350	446657	1.61276	-	0.163523
sp|Q9Y376|CAB39_HUMAN	CAB39	sp|Q9Y376|CAB39_HUMAN Calcium-binding protein 39 OS=Homo sapiens OX=9606 GN=CAB39 PE=1 SV=1	1	14	14	12	35.2	39.869	1414700	1294600	1354200	753270	851850	916190	1354500	840437	1.61166	-	0.000937548
sp|P04062|GLCM_HUMAN	GBA	sp|P04062|GLCM_HUMAN Lysosomal acid glucosylceramidase OS=Homo sapiens OX=9606 GN=GBA PE=1 SV=3	1	9	9	9	17.4	59.716	1570300	1554500	1628600	1040300	879550	1036700	1.58447e+06	985517	1.60775	-	0.000482539
sp|Q8TEA8|DTD1_HUMAN	DTD1	sp|Q8TEA8|DTD1_HUMAN D-aminoacyl-tRNA deacylase 1 OS=Homo sapiens OX=9606 GN=DTD1 PE=1 SV=2	1	3	3	3	18.2	23.423	344670	315590	249320	182710	200710	182580	303193	188667	1.60703	-	0.0165422
sp|O94906|PRP6_HUMAN	PRPF6	sp|O94906|PRP6_HUMAN Pre-mRNA-processing factor 6 OS=Homo sapiens OX=9606 GN=PRPF6 PE=1 SV=1	1	30	30	30	36.7	106.92	3979300	4373700	3969100	2614300	2528500	2527100	4.10737e+06	2.55663e+06	1.60655	-	0.000340216
sp|O94905|ERLN2_HUMAN	ERLIN2	sp|O94905|ERLN2_HUMAN Erlin-2 OS=Homo sapiens OX=9606 GN=ERLIN2 PE=1 SV=1	1	11	11	9	34.8	37.839	2525000	2500600	2194900	1472500	1605900	1418300	2.40683e+06	1498900	1.60573	-	0.00163261
sp|Q14980|NUMA1_HUMAN	NUMA1	sp|Q14980|NUMA1_HUMAN Nuclear mitotic apparatus protein 1 OS=Homo sapiens OX=9606 GN=NUMA1 PE=1 SV=2	1	57	57	57	36.4	238.26	4930100	5206500	5100200	3402000	2999200	3090100	5.07893e+06	3.16377e+06	1.60534	-	0.000195761
sp|Q15005|SPCS2_HUMAN	SPCS2	sp|Q15005|SPCS2_HUMAN Signal peptidase complex subunit 2 OS=Homo sapiens OX=9606 GN=SPCS2 PE=1 SV=3	1	7	7	7	38.9	25.003	1221800	1331500	1770300	1040300	731420	921540	1441200	897753	1.60534	-	0.0460495
sp|Q92890|UFD1_HUMAN	UFD1	sp|Q92890|UFD1_HUMAN Ubiquitin recognition factor in ER-associated degradation protein 1 OS=Homo sapiens OX=9606 GN=UFD1 PE=1 SV=3	1	9	9	9	41.7	34.5	1805400	1730300	2020200	1187400	1202700	1076400	1.85197e+06	1155500	1.60274	-	0.00188282
sp|Q9UBX3|DIC_HUMAN	SLC25A10	sp|Q9UBX3|DIC_HUMAN Mitochondrial dicarboxylate carrier OS=Homo sapiens OX=9606 GN=SLC25A10 PE=1 SV=2	1	7	7	7	27.5	31.282	1037200	721340	622850	397030	828050	260910	793797	495330	1.60256	-	0.231485
sp|Q9H6S0|YTDC2_HUMAN	YTHDC2	sp|Q9H6S0|YTDC2_HUMAN 3-5 RNA helicase YTHDC2 OS=Homo sapiens OX=9606 GN=YTHDC2 PE=1 SV=2	1	6	6	6	5.9	160.25	143660	263210	235810	144760	148630	107790	214227	133727	1.60197	-	0.104277
sp|Q6IAA8|LTOR1_HUMAN	LAMTOR1	sp|Q6IAA8|LTOR1_HUMAN Ragulator complex protein LAMTOR1 OS=Homo sapiens OX=9606 GN=LAMTOR1 PE=1 SV=2	1	7	7	7	74.5	17.745	1016400	1026300	1238100	637060	772920	639560	1093600	683180	1.60075	-	0.00850582
sp|P53701|CCHL_HUMAN	HCCS	sp|P53701|CCHL_HUMAN Cytochrome c-type heme lyase OS=Homo sapiens OX=9606 GN=HCCS PE=1 SV=1	1	9	9	9	35.4	30.601	1283700	1457700	1211200	822200	700540	949990	1.31753e+06	824243	1.59848	-	0.00861198
sp|O94855|SC24D_HUMAN	SEC24D	sp|O94855|SC24D_HUMAN Protein transport protein Sec24D OS=Homo sapiens OX=9606 GN=SEC24D PE=1 SV=2	1	16	16	16	20.6	113.01	957230	1016600	977670	703650	518730	624080	983833	615487	1.59846	-	0.00282349
sp|Q14498|RBM39_HUMAN;sp|Q86U06|RBM23_HUMAN	RBM39	sp|Q14498|RBM39_HUMAN RNA-binding protein 39 OS=Homo sapiens OX=9606 GN=RBM39 PE=1 SV=2	2	13	13	13	29.2	59.379	5981900	5910200	6309300	3849600	3736700	3802600	6.06713e+06	3796300	1.59817	-	5.77251e-05
sp|Q96G21|IMP4_HUMAN	IMP4	sp|Q96G21|IMP4_HUMAN U3 small nucleolar ribonucleoprotein protein IMP4 OS=Homo sapiens OX=9606 GN=IMP4 PE=1 SV=1	1	4	4	4	16.2	33.756	460020	381850	331130	394280	153330	186420	391000	244677	1.59803	-	0.15729
sp|Q7L1Q6|BZW1_HUMAN	BZW1	sp|Q7L1Q6|BZW1_HUMAN Basic leucine zipper and W2 domain-containing protein 1 OS=Homo sapiens OX=9606 GN=BZW1 PE=1 SV=1	1	14	14	14	32.7	48.043	4374200	4221000	4280000	2787600	2652500	2617000	4.29173e+06	2685700	1.59799	-	1.96089e-05
sp|Q9NVA2|SEP11_HUMAN	SEPTIN11	sp|Q9NVA2|SEP11_HUMAN Septin-11 OS=Homo sapiens OX=9606 GN=SEPTIN11 PE=1 SV=3	1	16	16	10	47.8	49.398	4451600	4409600	4271200	2536300	2913200	2776300	4.37747e+06	2.74193e+06	1.59649	-	0.000184281
sp|P50579|MAP2_HUMAN	METAP2	sp|P50579|MAP2_HUMAN Methionine aminopeptidase 2 OS=Homo sapiens OX=9606 GN=METAP2 PE=1 SV=1	1	14	14	14	41.8	52.891	1319500	1362600	1229900	727960	873700	850210	1304000	817290	1.59552	-	0.00123488
sp|Q9UMS4|PRP19_HUMAN	PRPF19	sp|Q9UMS4|PRP19_HUMAN Pre-mRNA-processing factor 19 OS=Homo sapiens OX=9606 GN=PRPF19 PE=1 SV=1	1	13	13	13	36.9	55.18	4999500	4579800	4015500	2791000	3087300	2642700	4531600	2.84033e+06	1.59545	-	0.00571904
sp|Q16637|SMN_HUMAN	SMN1	sp|Q16637|SMN_HUMAN Survival motor neuron protein OS=Homo sapiens OX=9606 GN=SMN1 PE=1 SV=1	1	7	7	7	31.3	31.848	265600	302920	272430	147470	188400	191520	280317	175797	1.59455	-	0.00460075
sp|Q15269|PWP2_HUMAN	PWP2	sp|Q15269|PWP2_HUMAN Periodic tryptophan protein 2 homolog OS=Homo sapiens OX=9606 GN=PWP2 PE=2 SV=2	1	15	15	15	22	102.45	1170900	1299300	1017100	639790	859920	688360	1.16243e+06	729357	1.59378	-	0.0147532
sp|Q96JP5|ZFP91_HUMAN	ZFP91	sp|Q96JP5|ZFP91_HUMAN E3 ubiquitin-protein ligase ZFP91 OS=Homo sapiens OX=9606 GN=ZFP91 PE=1 SV=1	1	11	11	11	27	63.444	230940	261220	304190	174220	140990	184630	265450	166613	1.59321	-	0.0167591
sp|A2RRP1|NBAS_HUMAN	NBAS	sp|A2RRP1|NBAS_HUMAN Neuroblastoma-amplified sequence OS=Homo sapiens OX=9606 GN=NBAS PE=1 SV=2	1	15	15	15	8.4	268.57	298830	149960	185230	136280	161740	100030	211340	132683	1.59281	-	0.179115
sp|Q13838|DX39B_HUMAN	DDX39B	sp|Q13838|DX39B_HUMAN Spliceosome RNA helicase DDX39B OS=Homo sapiens OX=9606 GN=DDX39B PE=1 SV=1	1	19	19	7	47.4	48.991	17556000	15194000	15942000	10480000	10106000	10018000	1.62307e+07	1.02013e+07	1.59103	-	0.00106121
sp|P20042|IF2B_HUMAN	EIF2S2	sp|P20042|IF2B_HUMAN Eukaryotic translation initiation factor 2 subunit 2 OS=Homo sapiens OX=9606 GN=EIF2S2 PE=1 SV=2	1	21	21	20	64.3	38.388	6121800	6541100	6062800	3690200	4196200	3884800	6241900	3.92373e+06	1.59081	-	0.000387715
sp|Q9BYN0|SRXN1_HUMAN	SRXN1	sp|Q9BYN0|SRXN1_HUMAN Sulfiredoxin-1 OS=Homo sapiens OX=9606 GN=SRXN1 PE=1 SV=2	1	4	4	4	40.9	14.259		266460	230890	127760	204460	136780	248675	156333	1.59067	-	0.0725172
sp|Q96KR1|ZFR_HUMAN	ZFR	sp|Q96KR1|ZFR_HUMAN Zinc finger RNA-binding protein OS=Homo sapiens OX=9606 GN=ZFR PE=1 SV=2	1	25	25	25	30.7	117.01	2368200	2700600	2631100	1584300	1729200	1528900	2.56663e+06	1.61413e+06	1.5901	-	0.00126004
sp|Q9UBQ0|VPS29_HUMAN	VPS29	sp|Q9UBQ0|VPS29_HUMAN Vacuolar protein sorting-associated protein 29 OS=Homo sapiens OX=9606 GN=VPS29 PE=1 SV=1	1	7	7	7	44	20.505	2185300	2003700	1867000	1294000	1253300	1262100	2.01867e+06	1269800	1.58975	-	0.00129225
sp|Q9NVH2|INT7_HUMAN	INTS7	sp|Q9NVH2|INT7_HUMAN Integrator complex subunit 7 OS=Homo sapiens OX=9606 GN=INTS7 PE=1 SV=1	1	10	10	10	13.4	106.83	929940	764150	1094800	509810	550060	695040	929630	584970	1.58919	-	0.0358407
sp|P43487|RANG_HUMAN	RANBP1	sp|P43487|RANG_HUMAN Ran-specific GTPase-activating protein OS=Homo sapiens OX=9606 GN=RANBP1 PE=1 SV=1	1	5	5	5	42.8	23.31	2485800	2953200	2872700	1571700	2285500	1373500	2.77057e+06	1.74357e+06	1.58902	-	0.0302476
sp|P62072|TIM10_HUMAN	TIMM10	sp|P62072|TIM10_HUMAN Mitochondrial import inner membrane translocase subunit Tim10 OS=Homo sapiens OX=9606 GN=TIMM10 PE=1 SV=1	1	6	6	6	33.3	10.333	1112400	1677600	1124700	790250	1207100	466660	1304900	821337	1.58875	-	0.163863
sp|P50750|CDK9_HUMAN	CDK9	sp|P50750|CDK9_HUMAN Cyclin-dependent kinase 9 OS=Homo sapiens OX=9606 GN=CDK9 PE=1 SV=3	1	8	7	7	24.2	42.777	720660	832980	721890	467450	470910	494050	758510	477470	1.5886	-	0.00181131
sp|Q9Y6D5|BIG2_HUMAN	ARFGEF2	sp|Q9Y6D5|BIG2_HUMAN Brefeldin A-inhibited guanine nucleotide-exchange protein 2 OS=Homo sapiens OX=9606 GN=ARFGEF2 PE=1 SV=3	1	24	24	17	18.2	202.04	1040900	1046000	1041400	659120	516590	793950	1.04277e+06	656553	1.58824	-	0.0085105
sp|Q6NXT6|TAPT1_HUMAN	TAPT1	sp|Q6NXT6|TAPT1_HUMAN Transmembrane anterior posterior transformation protein 1 homolog OS=Homo sapiens OX=9606 GN=TAPT1 PE=1 SV=1	1	4	4	4	10.1	64.259	212570	231960	150070	137380	122420	114670	198200	124823	1.58784	-	0.0455911
sp|P62266|RS23_HUMAN	RPS23	sp|P62266|RS23_HUMAN 40S ribosomal protein S23 OS=Homo sapiens OX=9606 GN=RPS23 PE=1 SV=3	1	5	5	5	29.4	15.807	10443000	11424000	9865000	6360100	7278600	6369100	1.05773e+07	6.66927e+06	1.58598	-	0.00203885
sp|Q9NWU5|RM22_HUMAN	MRPL22	sp|Q9NWU5|RM22_HUMAN 39S ribosomal protein L22, mitochondrial OS=Homo sapiens OX=9606 GN=MRPL22 PE=1 SV=1	1	6	6	6	33.5	23.64	709640	816510	666220	524430	452140	406670	730790	461080	1.58495	-	0.00870781
sp|P31749|AKT1_HUMAN;sp|Q9Y243|AKT3_HUMAN	AKT1	sp|P31749|AKT1_HUMAN RAC-alpha serine/threonine-protein kinase OS=Homo sapiens OX=9606 GN=AKT1 PE=1 SV=2	2	7	7	5	15.8	55.686	1158500	921540	820120	636170	604900	589220	966720	610097	1.58454	-	0.0243672
sp|Q16576|RBBP7_HUMAN	RBBP7	sp|Q16576|RBBP7_HUMAN Histone-binding protein RBBP7 OS=Homo sapiens OX=9606 GN=RBBP7 PE=1 SV=1	1	15	15	8	40.7	47.82	9974700	9502400	10084000	5866200	6089700	6700200	9853700	6218700	1.58453	-	0.000289609
sp|Q16775|GLO2_HUMAN	HAGH	sp|Q16775|GLO2_HUMAN Hydroxyacylglutathione hydrolase, mitochondrial OS=Homo sapiens OX=9606 GN=HAGH PE=1 SV=2	1	4	4	4	20.5	33.805	201940	98954	87331	78672	86581	79918	129408	81723.7	1.58349	-	0.261498
sp|P18077|RL35A_HUMAN	RPL35A	sp|P18077|RL35A_HUMAN 60S ribosomal protein L35a OS=Homo sapiens OX=9606 GN=RPL35A PE=1 SV=2	1	5	5	5	40	12.538	7100500	4297600	8027400	5215500	3782800	3279800	6.47517e+06	4092700	1.58213	-	0.132137
sp|Q99700|ATX2_HUMAN	ATXN2	sp|Q99700|ATX2_HUMAN Ataxin-2 OS=Homo sapiens OX=9606 GN=ATXN2 PE=1 SV=2	1	14	14	14	14.5	140.28	851900	736590	723390	497300	510150	453890	770627	487113	1.58203	-	0.00304125
sp|O95816|BAG2_HUMAN	BAG2	sp|O95816|BAG2_HUMAN BAG family molecular chaperone regulator 2 OS=Homo sapiens OX=9606 GN=BAG2 PE=1 SV=1	1	9	9	9	47.9	23.772	1174500	1312000	1302200	807780	837870	750270	1262900	798640	1.58131	-	0.000820255
sp|Q9Y5R8|TPPC1_HUMAN	TRAPPC1	sp|Q9Y5R8|TPPC1_HUMAN Trafficking protein particle complex subunit 1 OS=Homo sapiens OX=9606 GN=TRAPPC1 PE=1 SV=1	1	4	4	4	34.5	16.831	202100		172480	116720		120240	187290	118480	1.58077	-	0.0439074
sp|Q05048|CSTF1_HUMAN	CSTF1	sp|Q05048|CSTF1_HUMAN Cleavage stimulation factor subunit 1 OS=Homo sapiens OX=9606 GN=CSTF1 PE=1 SV=1	1	11	11	11	34.8	48.357	1264400	1320400	1379900	798110	886990	826200	1.32157e+06	837100	1.57874	-	0.000335562
sp|P62306|RUXF_HUMAN	SNRPF	sp|P62306|RUXF_HUMAN Small nuclear ribonucleoprotein F OS=Homo sapiens OX=9606 GN=SNRPF PE=1 SV=1	1	4	4	4	48.8	9.7251	1952600	1950500	1608600	1062600	1212200	1217700	1.83723e+06	1.16417e+06	1.57815	-	0.00576783
sp|Q9BWH2|FUND2_HUMAN	FUNDC2	sp|Q9BWH2|FUND2_HUMAN FUN14 domain-containing protein 2 OS=Homo sapiens OX=9606 GN=FUNDC2 PE=1 SV=2	1	6	6	6	18	20.675	1414100	1509700	1393300	731560	1526700	481900	1.43903e+06	913387	1.57549	-	0.172665
sp|Q13356|PPIL2_HUMAN	PPIL2	sp|Q13356|PPIL2_HUMAN RING-type E3 ubiquitin-protein ligase PPIL2 OS=Homo sapiens OX=9606 GN=PPIL2 PE=1 SV=1	1	8	8	8	22.5	58.823	159000	152800	195990	125230	132420	64725	169263	107458	1.57515	-	0.0713573
sp|Q9P0I2|EMC3_HUMAN	EMC3	sp|Q9P0I2|EMC3_HUMAN ER membrane protein complex subunit 3 OS=Homo sapiens OX=9606 GN=EMC3 PE=1 SV=3	1	9	9	9	37.9	29.952	1568900	1665900	1760700	1084500	1025400	1062000	1.66517e+06	1057300	1.57492	-	0.000468059
sp|P06730|IF4E_HUMAN	EIF4E	sp|P06730|IF4E_HUMAN Eukaryotic translation initiation factor 4E OS=Homo sapiens OX=9606 GN=EIF4E PE=1 SV=2	1	8	8	8	42.9	25.097	2814900	2593300	2338000	1407700	1808600	1702300	2.58207e+06	1.63953e+06	1.57488	-	0.00669711
sp|Q9C0J8|WDR33_HUMAN	WDR33	sp|Q9C0J8|WDR33_HUMAN pre-mRNA 3 end processing protein WDR33 OS=Homo sapiens OX=9606 GN=WDR33 PE=1 SV=2	1	10	10	10	10.4	145.89	444740	334130	405360	97935	335420	318660	394743	250672	1.57474	-	0.15794
sp|Q969X6|UTP4_HUMAN	UTP4	sp|Q969X6|UTP4_HUMAN U3 small nucleolar RNA-associated protein 4 homolog OS=Homo sapiens OX=9606 GN=UTP4 PE=1 SV=1	1	15	15	15	27.3	76.889	1292500	1286400	1165300	761690	778420	837870	1.24807e+06	792660	1.57453	-	0.00065787
sp|O95613|PCNT_HUMAN	PCNT	sp|O95613|PCNT_HUMAN Pericentrin OS=Homo sapiens OX=9606 GN=PCNT PE=1 SV=4	1	10	10	10	4.1	378.03	391770	302590	365840	282360	232270	158720	353400	224450	1.57452	-	0.0445547
sp|Q9ULM3|YETS2_HUMAN	YEATS2	sp|Q9ULM3|YETS2_HUMAN YEATS domain-containing protein 2 OS=Homo sapiens OX=9606 GN=YEATS2 PE=1 SV=2	1	3	3	3	3.4	150.78	44079	38181	45354	16665	29154	35232	42538	27017	1.57449	-	0.0580087
sp|Q9BVK6|TMED9_HUMAN	TMED9	sp|Q9BVK6|TMED9_HUMAN Transmembrane emp24 domain-containing protein 9 OS=Homo sapiens OX=9606 GN=TMED9 PE=1 SV=2	1	8	8	7	38.3	27.277	1691000	1299700	1490000	401140	1019900	1428300	1.49357e+06	949780	1.57254	-	0.163704
sp|Q2NL82|TSR1_HUMAN	TSR1	sp|Q2NL82|TSR1_HUMAN Pre-rRNA-processing protein TSR1 homolog OS=Homo sapiens OX=9606 GN=TSR1 PE=1 SV=1	1	13	13	13	20.4	91.809	1677200	1202400	1279200	718630	1148400	780070	1.38627e+06	882367	1.57108	-	0.0646458
sp|Q9NWH9|SLTM_HUMAN	SLTM	sp|Q9NWH9|SLTM_HUMAN SAFB-like transcription modulator OS=Homo sapiens OX=9606 GN=SLTM PE=1 SV=2	1	17	17	17	20	117.15	1373500	1384200	1342200	965370	803840	840730	1.36663e+06	869980	1.57088	-	0.000597968
sp|O60427|FADS1_HUMAN	FADS1	sp|O60427|FADS1_HUMAN Acyl-CoA (8-3)-desaturase OS=Homo sapiens OX=9606 GN=FADS1 PE=1 SV=3	1	3	3	3	12.6	51.964	107270		48082	63911	46356	38204	77676	49490.3	1.56952	-	0.327225
sp|O75122|CLAP2_HUMAN	CLASP2	sp|O75122|CLAP2_HUMAN CLIP-associating protein 2 OS=Homo sapiens OX=9606 GN=CLASP2 PE=1 SV=3	1	22	16	16	21.5	141.06	529150	494970	466940	278810	309770	361720	497020	316767	1.56904	-	0.00393075
sp|Q99627|CSN8_HUMAN	COPS8	sp|Q99627|CSN8_HUMAN COP9 signalosome complex subunit 8 OS=Homo sapiens OX=9606 GN=COPS8 PE=1 SV=1	1	4	4	4	30.1	23.225	552320	718550	601430	396840	396460	400280	624100	397860	1.56864	-	0.0101297
sp|Q9H223|EHD4_HUMAN	EHD4	sp|Q9H223|EHD4_HUMAN EH domain-containing protein 4 OS=Homo sapiens OX=9606 GN=EHD4 PE=1 SV=1	1	16	14	12	36.4	61.174	991870	1002100	1058800	632150	642710	671780	1017590	648880	1.56823	-	0.000103905
sp|O00487|PSDE_HUMAN	PSMD14	sp|O00487|PSDE_HUMAN 26S proteasome non-ATPase regulatory subunit 14 OS=Homo sapiens OX=9606 GN=PSMD14 PE=1 SV=1	1	7	7	7	24.5	34.577	2256700	2468800	2805000	1726100	1451400	1626300	2.51017e+06	1.60127e+06	1.56761	-	0.00704705
sp|Q14331|FRG1_HUMAN	FRG1	sp|Q14331|FRG1_HUMAN Protein FRG1 OS=Homo sapiens OX=9606 GN=FRG1 PE=1 SV=1	1	9	9	9	38	29.172	1018900	1043800	1253200	656870	762600	696830	1105300	705433	1.56684	-	0.00764557
sp|Q15370|ELOB_HUMAN	ELOB	sp|Q15370|ELOB_HUMAN Elongin-B OS=Homo sapiens OX=9606 GN=ELOB PE=1 SV=1	1	1	1	1	10.2	13.133	470540	455890	463640	255820	326650	305540	463357	296003	1.56538	-	0.0014478
sp|O95819|M4K4_HUMAN;sp|Q9UKE5|TNIK_HUMAN	MAP4K4	sp|O95819|M4K4_HUMAN Mitogen-activated protein kinase kinase kinase kinase 4 OS=Homo sapiens OX=9606 GN=MAP4K4 PE=1 SV=2	2	10	10	7	11.5	142.1	327160	296240	275590	203030	169470	201880	299663	191460	1.56515	-	0.00433764
sp|Q9P0S3|ORML1_HUMAN;sp|Q53FV1|ORML2_HUMAN	ORMDL1; ORMDL2	sp|Q9P0S3|ORML1_HUMAN ORM1-like protein 1 OS=Homo sapiens OX=9606 GN=ORMDL1 PE=1 SV=1;sp|Q53FV1|ORML2_HUMAN ORM1-like protein 2 OS=Homo sapiens OX=9606 GN=ORMDL2 PE=1 SV=2	2	2	2	1	17	17.371	596500	605780	541010	477760	106150	530200	581097	371370	1.56474	-	0.195244
sp|P25685|DNJB1_HUMAN	DNAJB1	sp|P25685|DNJB1_HUMAN DnaJ homolog subfamily B member 1 OS=Homo sapiens OX=9606 GN=DNAJB1 PE=1 SV=4	1	14	14	13	37.9	38.044	5124900	4085400	4256100	2775600	2874100	2969700	4488800	2.87313e+06	1.56234	-	0.00778547
sp|P49642|PRI1_HUMAN	PRIM1	sp|P49642|PRI1_HUMAN DNA primase small subunit OS=Homo sapiens OX=9606 GN=PRIM1 PE=1 SV=1	1	5	5	5	14.8	49.901	188080	215000	199990	109780	115710	160540	201023	128677	1.56224	-	0.0153387
sp|Q6NYC1|JMJD6_HUMAN	JMJD6	sp|Q6NYC1|JMJD6_HUMAN Bifunctional arginine demethylase and lysyl-hydroxylase JMJD6 OS=Homo sapiens OX=9606 GN=JMJD6 PE=1 SV=1	1	8	8	8	26.8	46.461	1065000	1071400	1025600	643210	679300	702010	1054000	674840	1.56185	-	7.04058e-05
sp|Q9NP79|VTA1_HUMAN	VTA1	sp|Q9NP79|VTA1_HUMAN Vacuolar protein sorting-associated protein VTA1 homolog OS=Homo sapiens OX=9606 GN=VTA1 PE=1 SV=1	1	8	8	8	26.4	33.879	647800	582470	611420	285660	507250	387250	613897	393387	1.56054	-	0.0298649
sp|Q9UPP1|PHF8_HUMAN	PHF8	sp|Q9UPP1|PHF8_HUMAN Histone lysine demethylase PHF8 OS=Homo sapiens OX=9606 GN=PHF8 PE=1 SV=3	1	4	3	2	5	117.86	135190	101990	92519	53166	79004	79149	109900	70439.7	1.5602	-	0.0642034
sp|Q9UBS8|RNF14_HUMAN	RNF14	sp|Q9UBS8|RNF14_HUMAN E3 ubiquitin-protein ligase RNF14 OS=Homo sapiens OX=9606 GN=RNF14 PE=1 SV=1	1	4	4	4	9.5	53.837	138250	61046		46413	38414	106780	99648	63869	1.56019	-	0.437482
sp|Q96A33|CCD47_HUMAN	CCDC47	sp|Q96A33|CCD47_HUMAN Coiled-coil domain-containing protein 47 OS=Homo sapiens OX=9606 GN=CCDC47 PE=1 SV=1	1	17	17	17	38.1	55.873	3901300	4444000	4532800	2732500	2748000	2775400	4292700	2.75197e+06	1.55987	-	0.00146427
sp|O75718|CRTAP_HUMAN	CRTAP	sp|O75718|CRTAP_HUMAN Cartilage-associated protein OS=Homo sapiens OX=9606 GN=CRTAP PE=1 SV=1	1	10	10	10	30.4	46.561	1134300	1481400	420280	736280	531230	679410	1.01199e+06	648973	1.55938	-	0.317712
sp|Q02809|PLOD1_HUMAN	PLOD1	sp|Q02809|PLOD1_HUMAN Procollagen-lysine,2-oxoglutarate 5-dioxygenase 1 OS=Homo sapiens OX=9606 GN=PLOD1 PE=1 SV=2	1	24	24	24	39.8	83.549	3689500	2385000	2151700	1941900	1698600	1635100	2.74207e+06	1.75853e+06	1.55929	-	0.113837
sp|Q99996|AKAP9_HUMAN	AKAP9	sp|Q99996|AKAP9_HUMAN A-kinase anchor protein 9 OS=Homo sapiens OX=9606 GN=AKAP9 PE=1 SV=4	1	12	12	12	4	452.98	150800	159110	104910	78026	112410	75875	138273	88770.3	1.55765	-	0.0740571
sp|Q9UHG3|PCYOX_HUMAN	PCYOX1	sp|Q9UHG3|PCYOX_HUMAN Prenylcysteine oxidase 1 OS=Homo sapiens OX=9606 GN=PCYOX1 PE=1 SV=3	1	14	14	14	36	56.639	1273600	1372400	1358100	674710	889920	1008200	1334700	857610	1.5563	-	0.00958584
sp|P05412|JUN_HUMAN	JUN	sp|P05412|JUN_HUMAN Transcription factor AP-1 OS=Homo sapiens OX=9606 GN=JUN PE=1 SV=2	1	3	3	3	13	35.675	594020	858460	860810	451080	550090	485620	771097	495597	1.5559	-	0.0416846
sp|Q15437|SC23B_HUMAN	SEC23B	sp|Q15437|SC23B_HUMAN Protein transport protein Sec23B OS=Homo sapiens OX=9606 GN=SEC23B PE=1 SV=2	1	16	14	14	28	86.478	1196800	1355100	1340300	825020	805070	873860	1297400	834650	1.55442	-	0.00105195
sp|P30520|PURA2_HUMAN	ADSS2	sp|P30520|PURA2_HUMAN Adenylosuccinate synthetase isozyme 2 OS=Homo sapiens OX=9606 GN=ADSS2 PE=1 SV=3	1	10	10	10	30	50.097	1608000	1639000	1573400	951850	1116200	1033300	1606800	1.03378e+06	1.55429	-	0.00035981
sp|Q8N5M9|JAGN1_HUMAN	JAGN1	sp|Q8N5M9|JAGN1_HUMAN Protein jagunal homolog 1 OS=Homo sapiens OX=9606 GN=JAGN1 PE=1 SV=1	1	3	3	3	13.7	21.125	985260	1100300	968060	551990	805420	608310	1.01787e+06	655240	1.55344	-	0.0142304
sp|O95639|CPSF4_HUMAN;sp|A6NMK7|CPS4L_HUMAN	CPSF4	sp|O95639|CPSF4_HUMAN Cleavage and polyadenylation specificity factor subunit 4 OS=Homo sapiens OX=9606 GN=CPSF4 PE=1 SV=1	2	7	7	7	39	30.255	405280	475570	449110	257930	295950	302300	443320	285393	1.55336	-	0.00309001
sp|Q9BT78|CSN4_HUMAN	COPS4	sp|Q9BT78|CSN4_HUMAN COP9 signalosome complex subunit 4 OS=Homo sapiens OX=9606 GN=COPS4 PE=1 SV=1	1	19	19	19	59.9	46.268	3386100	3193400	3340800	2203700	2014000	2170300	3.30677e+06	2.12933e+06	1.55296	-	0.000139848
sp|Q9P016|THYN1_HUMAN	THYN1	sp|Q9P016|THYN1_HUMAN Thymocyte nuclear protein 1 OS=Homo sapiens OX=9606 GN=THYN1 PE=1 SV=1	1	4	4	4	17.3	25.697	1475800	417310	148380	543990	402190	369390	680497	438523	1.55179	-	0.585645
sp|Q16740|CLPP_HUMAN	CLPP	sp|Q16740|CLPP_HUMAN ATP-dependent Clp protease proteolytic subunit, mitochondrial OS=Homo sapiens OX=9606 GN=CLPP PE=1 SV=1	1	10	10	10	41.9	30.18	1819300	1793800	2029800	1125800	1216200	1295300	1.88097e+06	1.21243e+06	1.5514	-	0.00170869
sp|Q9Y221|NIP7_HUMAN	NIP7	sp|Q9Y221|NIP7_HUMAN 60S ribosome subunit biogenesis protein NIP7 homolog OS=Homo sapiens OX=9606 GN=NIP7 PE=1 SV=1	1	7	7	7	49.4	20.462	2150400	1975900	2011400	1244600	1528600	1184000	2045900	1.31907e+06	1.55102	-	0.00361612
sp|P31930|QCR1_HUMAN	UQCRC1	sp|P31930|QCR1_HUMAN Cytochrome b-c1 complex subunit 1, mitochondrial OS=Homo sapiens OX=9606 GN=UQCRC1 PE=1 SV=3	1	16	16	16	49.8	52.645	5017000	5001500	5711700	3620200	3485600	3039600	5243400	3381800	1.55048	-	0.00312978
sp|Q15542|TAF5_HUMAN	TAF5	sp|Q15542|TAF5_HUMAN Transcription initiation factor TFIID subunit 5 OS=Homo sapiens OX=9606 GN=TAF5 PE=1 SV=3	1	9	9	9	17.4	86.829	158190	147240	181550	117020	105460	91657	162327	104712	1.55022	-	0.00994796
sp|Q8WYA6|CTBL1_HUMAN	CTNNBL1	sp|Q8WYA6|CTBL1_HUMAN Beta-catenin-like protein 1 OS=Homo sapiens OX=9606 GN=CTNNBL1 PE=1 SV=1	1	13	13	13	26.6	65.173	1123600	784610	1075000	531200	683480	710220	994403	641633	1.5498	-	0.042006
sp|Q8IUF8|RIOX2_HUMAN	RIOX2	sp|Q8IUF8|RIOX2_HUMAN Ribosomal oxygenase 2 OS=Homo sapiens OX=9606 GN=RIOX2 PE=1 SV=1	1	11	11	11	29.2	52.8	560330	437330		343040	307850	314930	498830	321940	1.54945	-	0.0344338
sp|O95625|ZBT11_HUMAN	ZBTB11	sp|O95625|ZBT11_HUMAN Zinc finger and BTB domain-containing protein 11 OS=Homo sapiens OX=9606 GN=ZBTB11 PE=1 SV=2	1	5	5	5	6	119.38	319450	334630	636190	154230	393870	284980	430090	277693	1.54879	-	0.287251
sp|Q9NXG2|THUM1_HUMAN	THUMPD1	sp|Q9NXG2|THUM1_HUMAN THUMP domain-containing protein 1 OS=Homo sapiens OX=9606 GN=THUMPD1 PE=1 SV=2	1	10	10	10	40.5	39.315	803870	723600	841430	522500	508990	498040	789633	509843	1.54878	-	0.00139584
sp|Q9Y6B6|SAR1B_HUMAN	SAR1B	sp|Q9Y6B6|SAR1B_HUMAN GTP-binding protein SAR1b OS=Homo sapiens OX=9606 GN=SAR1B PE=1 SV=1	1	5	5	2	25.3	22.41	2354400	2249700	1959400	1383500	1573100	1285300	2.18783e+06	1.41397e+06	1.5473	-	0.00597189
sp|P63098|CANB1_HUMAN	PPP3R1	sp|P63098|CANB1_HUMAN Calcineurin subunit B type 1 OS=Homo sapiens OX=9606 GN=PPP3R1 PE=1 SV=2	1	3	3	3	20	19.3	537780	318200	296560	235980		260710	384180	248345	1.54696	-	0.267099
sp|Q14165|MLEC_HUMAN	MLEC	sp|Q14165|MLEC_HUMAN Malectin OS=Homo sapiens OX=9606 GN=MLEC PE=1 SV=1	1	11	11	11	41.4	32.233	2334000	2078900	2346400	1412500	1523700	1433600	2253100	1456600	1.54682	-	0.00104627
sp|Q9UM00|TMCO1_HUMAN	TMCO1	sp|Q9UM00|TMCO1_HUMAN Calcium load-activated calcium channel OS=Homo sapiens OX=9606 GN=TMCO1 PE=1 SV=2	1	3	3	3	15.5	27.079	853900	690920	722250	517030	350690	597920	755690	488547	1.54681	-	0.0389008
sp|P35241|RADI_HUMAN	RDX	sp|P35241|RADI_HUMAN Radixin OS=Homo sapiens OX=9606 GN=RDX PE=1 SV=1	1	24	13	12	35.2	68.563	1750500	1660300	1247500	970430	1128700	912430	1.55277e+06	1.00385e+06	1.54681	-	0.0307451
sp|Q16678|CP1B1_HUMAN	CYP1B1	sp|Q16678|CP1B1_HUMAN Cytochrome P450 1B1 OS=Homo sapiens OX=9606 GN=CYP1B1 PE=1 SV=2	1	7	7	7	15.3	60.845		252740	244040	181490	151600	148770	248390	160620	1.54645	-	0.00802163
sp|P42566|EPS15_HUMAN	EPS15	sp|P42566|EPS15_HUMAN Epidermal growth factor receptor substrate 15 OS=Homo sapiens OX=9606 GN=EPS15 PE=1 SV=2	1	12	12	12	18.6	98.655	314070	344120	342720	231340	225450	190560	333637	215783	1.54617	-	0.00183444
sp|P51572|BAP31_HUMAN	BCAP31	sp|P51572|BAP31_HUMAN B-cell receptor-associated protein 31 OS=Homo sapiens OX=9606 GN=BCAP31 PE=1 SV=3	1	11	11	11	34.6	27.991	4981300	5018100	4916000	3071600	3438200	3139300	4971800	3.21637e+06	1.54578	-	0.000113107
sp|Q8TCJ2|STT3B_HUMAN	STT3B	sp|Q8TCJ2|STT3B_HUMAN Dolichyl-diphosphooligosaccharide--protein glycosyltransferase subunit STT3B OS=Homo sapiens OX=9606 GN=STT3B PE=1 SV=1	1	11	10	10	14.9	93.673	3131400	3554900	3509600	2115900	2056400	2428700	3.39863e+06	2.20033e+06	1.5446	-	0.00248796
sp|Q7KZI7|MARK2_HUMAN	MARK2	sp|Q7KZI7|MARK2_HUMAN Serine/threonine-protein kinase MARK2 OS=Homo sapiens OX=9606 GN=MARK2 PE=1 SV=2	1	12	12	9	20.2	87.91	375710	341250	297110	206410	231000	219440	338023	218950	1.54384	-	0.00750781
sp|Q8NBS9|TXND5_HUMAN	TXNDC5	sp|Q8NBS9|TXND5_HUMAN Thioredoxin domain-containing protein 5 OS=Homo sapiens OX=9606 GN=TXNDC5 PE=1 SV=2	1	16	16	16	41.4	47.628	4183800	4152500	4950700	2899800	2590400	3116700	4429000	2.86897e+06	1.54376	-	0.00670325
sp|P17028|ZNF24_HUMAN	ZNF24	sp|P17028|ZNF24_HUMAN Zinc finger protein 24 OS=Homo sapiens OX=9606 GN=ZNF24 PE=1 SV=4	1	5	5	5	17.7	42.155	178230	226720	187490	130800		125170	197480	127985	1.54299	-	0.0367499
sp|P49721|PSB2_HUMAN	PSMB2	sp|P49721|PSB2_HUMAN Proteasome subunit beta type-2 OS=Homo sapiens OX=9606 GN=PSMB2 PE=1 SV=1	1	6	6	6	31.3	22.836	976240	771520	847440	572980	755870	354570	865067	561140	1.54162	-	0.0803161
sp|P36969|GPX4_HUMAN	GPX4	sp|P36969|GPX4_HUMAN Phospholipid hydroperoxide glutathione peroxidase OS=Homo sapiens OX=9606 GN=GPX4 PE=1 SV=3	1	8	8	8	48.2	22.174	977850	461290	578100	262770	780910	266590	672413	436757	1.53956	-	0.368172
sp|Q6ZW49|PAXI1_HUMAN	PAXIP1	sp|Q6ZW49|PAXI1_HUMAN PAX-interacting protein 1 OS=Homo sapiens OX=9606 GN=PAXIP1 PE=1 SV=2	1	5	5	5	6.3	121.34	121300	241240	216280	103570	124300	148170	192940	125347	1.53925	-	0.155987
sp|Q9BZZ5|API5_HUMAN	API5	sp|Q9BZZ5|API5_HUMAN Apoptosis inhibitor 5 OS=Homo sapiens OX=9606 GN=API5 PE=1 SV=3	1	11	11	11	24.2	59.004	4060300	3892800	3875500	2520600	2609500	2554900	3.94287e+06	2.56167e+06	1.53918	-	2.7888e-05
sp|Q9Y6V7|DDX49_HUMAN	DDX49	sp|Q9Y6V7|DDX49_HUMAN Probable ATP-dependent RNA helicase DDX49 OS=Homo sapiens OX=9606 GN=DDX49 PE=1 SV=1	1	7	7	7	17.2	54.226	305250	233790	505310	105380	225550	348270	348117	226400	1.53762	-	0.320128
sp|Q9Y696|CLIC4_HUMAN	CLIC4	sp|Q9Y696|CLIC4_HUMAN Chloride intracellular channel protein 4 OS=Homo sapiens OX=9606 GN=CLIC4 PE=1 SV=4	1	15	15	15	64.4	28.772	4084400	3594100	3676500	2356200	2371800	2660700	3785000	2462900	1.53681	-	0.00186987
sp|O60870|KIN17_HUMAN	KIN	sp|O60870|KIN17_HUMAN DNA/RNA-binding protein KIN17 OS=Homo sapiens OX=9606 GN=KIN PE=1 SV=2	1	7	7	7	22.6	45.373	231540	313420	347490	173720	235850	171400	297483	193657	1.53614	-	0.0618375
sp|P08397|HEM3_HUMAN	HMBS	sp|P08397|HEM3_HUMAN Porphobilinogen deaminase OS=Homo sapiens OX=9606 GN=HMBS PE=1 SV=2	1	6	6	6	21.1	39.33	299380	220620	200710	116450	206170	146570	240237	156397	1.53607	-	0.104312
sp|P84103|SRSF3_HUMAN	SRSF3	sp|P84103|SRSF3_HUMAN Serine/arginine-rich splicing factor 3 OS=Homo sapiens OX=9606 GN=SRSF3 PE=1 SV=1	1	5	4	4	31.1	19.329	3092300	3221000	3773800	3040100	1480000	2048100	3.36237e+06	2189400	1.53575	-	0.0794785
sp|Q12981|SEC20_HUMAN	BNIP1	sp|Q12981|SEC20_HUMAN Vesicle transport protein SEC20 OS=Homo sapiens OX=9606 GN=BNIP1 PE=1 SV=3	1	8	8	8	40.8	26.132	718640	526930	609930	519220	460170	229070	618500	402820	1.53543	-	0.107956
sp|P08133|ANXA6_HUMAN	ANXA6	sp|P08133|ANXA6_HUMAN Annexin A6 OS=Homo sapiens OX=9606 GN=ANXA6 PE=1 SV=3	1	25	25	25	43.7	75.872	3767500	2802500	3303100	2019500	2057700	2358500	3.29103e+06	2.14523e+06	1.53411	-	0.0184925
sp|O75044|SRGP2_HUMAN;sp|P0DMP2|SRG2B_HUMAN;sp|P0DJJ0|SRG2C_HUMAN	SRGAP2	sp|O75044|SRGP2_HUMAN SLIT-ROBO Rho GTPase-activating protein 2 OS=Homo sapiens OX=9606 GN=SRGAP2 PE=1 SV=3	3	3	3	3	3.4	120.87	42782	61933	66472		43161	31235	57062.3	37198	1.53402	-	0.151361
sp|Q7LGA3|HS2ST_HUMAN	HS2ST1	sp|Q7LGA3|HS2ST_HUMAN Heparan sulfate 2-O-sulfotransferase 1 OS=Homo sapiens OX=9606 GN=HS2ST1 PE=1 SV=1	1	3	3	3	12.6	41.881	202540	365170	268700	199660	192650	153270	278803	181860	1.53307	-	0.121087
sp|P11802|CDK4_HUMAN	CDK4	sp|P11802|CDK4_HUMAN Cyclin-dependent kinase 4 OS=Homo sapiens OX=9606 GN=CDK4 PE=1 SV=2	1	8	7	7	35	33.729	441770	219390	310670	204390	199590	231060	323943	211680	1.53034	-	0.160582
sp|P51116|FXR2_HUMAN	FXR2	sp|P51116|FXR2_HUMAN Fragile X mental retardation syndrome-related protein 2 OS=Homo sapiens OX=9606 GN=FXR2 PE=1 SV=2	1	14	12	11	26	74.222	1223100	1218300	1219900	762880	751890	878030	1.22043e+06	797600	1.53013	-	0.0004694
sp|Q9NVM9|INT13_HUMAN	INTS13	sp|Q9NVM9|INT13_HUMAN Integrator complex subunit 13 OS=Homo sapiens OX=9606 GN=INTS13 PE=1 SV=2	1	14	14	14	22.7	80.224	525950	449350	439430	288990	302700	333280	471577	308323	1.52949	-	0.00574502
sp|Q9UKN8|TF3C4_HUMAN	GTF3C4	sp|Q9UKN8|TF3C4_HUMAN General transcription factor 3C polypeptide 4 OS=Homo sapiens OX=9606 GN=GTF3C4 PE=1 SV=2	1	18	18	18	28.5	91.981	597800	691640	716790	424460	434730	452710	668743	437300	1.52926	-	0.00337655
sp|O75489|NDUS3_HUMAN	NDUFS3	sp|O75489|NDUS3_HUMAN NADH dehydrogenase [ubiquinone] iron-sulfur protein 3, mitochondrial OS=Homo sapiens OX=9606 GN=NDUFS3 PE=1 SV=1	1	11	11	11	49.6	30.241	2528100	2587200	3009200	1886400	1817400	1609600	2.70817e+06	1.77113e+06	1.52906	-	0.00560935
sp|Q9BRP1|PDD2L_HUMAN	PDCD2L	sp|Q9BRP1|PDD2L_HUMAN Programmed cell death protein 2-like OS=Homo sapiens OX=9606 GN=PDCD2L PE=1 SV=1	1	4	4	4	13.7	39.416	230980	215550	212230	123780	177040	130410	219587	143743	1.52763	-	0.0128607
sp|Q6P3X3|TTC27_HUMAN	TTC27	sp|Q6P3X3|TTC27_HUMAN Tetratricopeptide repeat protein 27 OS=Homo sapiens OX=9606 GN=TTC27 PE=1 SV=1	1	7	7	7	11	96.631	227410		76863	72271	109770	116840	152136	99627	1.52706	-	0.438185
sp|Q15007|FL2D_HUMAN	WTAP	sp|Q15007|FL2D_HUMAN Pre-mRNA-splicing regulator WTAP OS=Homo sapiens OX=9606 GN=WTAP PE=1 SV=2	1	8	8	8	28.8	44.243	647680	535050	551810	401120	335830	400150	578180	379033	1.52541	-	0.00844094
sp|P33527|MRP1_HUMAN	ABCC1	sp|P33527|MRP1_HUMAN Multidrug resistance-associated protein 1 OS=Homo sapiens OX=9606 GN=ABCC1 PE=1 SV=3	1	15	15	15	12.3	171.59	404630	527270	381530	325490	239150	297010	437810	287217	1.52432	-	0.0439715
sp|Q9Y4I1|MYO5A_HUMAN	MYO5A	sp|Q9Y4I1|MYO5A_HUMAN Unconventional myosin-Va OS=Homo sapiens OX=9606 GN=MYO5A PE=1 SV=2	1	26	26	22	16.2	215.4	1324100	1468700	1256000	1027900	753470	877750	1349600	886373	1.52261	-	0.0101795
sp|Q96S66|CLCC1_HUMAN	CLCC1	sp|Q96S66|CLCC1_HUMAN Chloride channel CLIC-like protein 1 OS=Homo sapiens OX=9606 GN=CLCC1 PE=1 SV=1	1	10	10	10	27.4	62.022	1364400	904660	919270	521540	819530	755940	1.06278e+06	699003	1.52042	-	0.107593
sp|Q14156|EFR3A_HUMAN;sp|Q9Y2G0|EFR3B_HUMAN	EFR3A	sp|Q14156|EFR3A_HUMAN Protein EFR3 homolog A OS=Homo sapiens OX=9606 GN=EFR3A PE=1 SV=2	2	4	4	4	6.6	92.923	146580	122400	82490	91954	64747	74554	117157	77085	1.51984	-	0.119743
sp|P84085|ARF5_HUMAN	ARF5	sp|P84085|ARF5_HUMAN ADP-ribosylation factor 5 OS=Homo sapiens OX=9606 GN=ARF5 PE=1 SV=2	1	10	10	5	64.4	20.529	7512400	6681100	7217400	4605400	4601700	4886300	7.13697e+06	4697800	1.51921	-	0.000729325
sp|Q9UL25|RAB21_HUMAN	RAB21	sp|Q9UL25|RAB21_HUMAN Ras-related protein Rab-21 OS=Homo sapiens OX=9606 GN=RAB21 PE=1 SV=3	1	9	9	9	44.4	24.347	2062600	1994900	1942200	1231600	1297700	1421700	1999900	1317000	1.51853	-	0.000484304
sp|Q9UKD2|MRT4_HUMAN	MRTO4	sp|Q9UKD2|MRT4_HUMAN mRNA turnover protein 4 homolog OS=Homo sapiens OX=9606 GN=MRTO4 PE=1 SV=2	1	12	12	12	47.3	27.56	6132600	6739300	5831300	3828400	4380300	4119400	6234400	4.10937e+06	1.51712	-	0.00239876
sp|Q9Y6G5|COMDA_HUMAN	COMMD10	sp|Q9Y6G5|COMDA_HUMAN COMM domain-containing protein 10 OS=Homo sapiens OX=9606 GN=COMMD10 PE=1 SV=1	1	4	4	4	23.3	22.966	168830	156310	148200	106120	78131	127750	157780	104000	1.51711	-	0.0259371
sp|Q9H8M1|CQ10B_HUMAN	COQ10B	sp|Q9H8M1|CQ10B_HUMAN Coenzyme Q-binding protein COQ10 homolog B, mitochondrial OS=Homo sapiens OX=9606 GN=COQ10B PE=2 SV=1	1	3	3	3	13	27.07	93888	95115		17857	111980	57080	94501.5	62305.7	1.51674	-	0.428313
sp|P27824|CALX_HUMAN	CANX	sp|P27824|CALX_HUMAN Calnexin OS=Homo sapiens OX=9606 GN=CANX PE=1 SV=2	1	23	23	23	40.5	67.567	13550000	19830000	10165000	8433300	9526300	10766000	14515000	9575200	1.5159	-	0.164892
sp|P61018|RAB4B_HUMAN	RAB4B	sp|P61018|RAB4B_HUMAN Ras-related protein Rab-4B OS=Homo sapiens OX=9606 GN=RAB4B PE=1 SV=1	1	4	3	3	24.4	23.586		25003	74479	53307		12389	49741	32848	1.51428	-	0.651261
sp|Q9NS86|LANC2_HUMAN	LANCL2	sp|Q9NS86|LANC2_HUMAN LanC-like protein 2 OS=Homo sapiens OX=9606 GN=LANCL2 PE=1 SV=1	1	8	8	8	22	50.854	268540	183710	295020	175160	166230	152560	249090	164650	1.51285	-	0.0690686
sp|Q9UHB6|LIMA1_HUMAN	LIMA1	sp|Q9UHB6|LIMA1_HUMAN LIM domain and actin-binding protein 1 OS=Homo sapiens OX=9606 GN=LIMA1 PE=1 SV=1	1	17	17	17	29	85.225	1343000	1753200	1481100	897020	1209500	922250	1.52577e+06	1009590	1.51127	-	0.0301199
sp|P29083|T2EA_HUMAN	GTF2E1	sp|P29083|T2EA_HUMAN General transcription factor IIE subunit 1 OS=Homo sapiens OX=9606 GN=GTF2E1 PE=1 SV=2	1	8	8	8	23.7	49.452	332150	188170	203800	124650	261440	93300	241373	159797	1.5105	-	0.30188
sp|Q8N3X1|FNBP4_HUMAN	FNBP4	sp|Q8N3X1|FNBP4_HUMAN Formin-binding protein 4 OS=Homo sapiens OX=9606 GN=FNBP4 PE=1 SV=3	1	7	7	7	9.5	110.26	242420	262150	202490	114730	191510	161870	235687	156037	1.51046	-	0.0486838
sp|P62753|RS6_HUMAN	RPS6	sp|P62753|RS6_HUMAN 40S ribosomal protein S6 OS=Homo sapiens OX=9606 GN=RPS6 PE=1 SV=1	1	9	9	9	33.7	28.68	18454000	18252000	16655000	10971000	12037000	12351000	17787000	1.17863e+07	1.50912	-	0.00104971
sp|P19174|PLCG1_HUMAN	PLCG1	sp|P19174|PLCG1_HUMAN 1-phosphatidylinositol 4,5-bisphosphate phosphodiesterase gamma-1 OS=Homo sapiens OX=9606 GN=PLCG1 PE=1 SV=1	1	10	10	10	9.9	148.53	250630	326370	457370	222360	280470	183580	344790	228803	1.50693	-	0.15669
sp|O75116|ROCK2_HUMAN	ROCK2	sp|O75116|ROCK2_HUMAN Rho-associated protein kinase 2 OS=Homo sapiens OX=9606 GN=ROCK2 PE=1 SV=4	1	21	21	16	18.2	160.9	708040	622680	685230	479810	442020	416370	671983	446067	1.50646	-	0.00199482
sp|P62140|PP1B_HUMAN	PPP1CB	sp|P62140|PP1B_HUMAN Serine/threonine-protein phosphatase PP1-beta catalytic subunit OS=Homo sapiens OX=9606 GN=PPP1CB PE=1 SV=3	1	13	3	3	44	37.186	1066300	925390	1018100	648190	745820	604460	1.00326e+06	666157	1.50605	-	0.00457976
sp|P39880|CUX1_HUMAN	CUX1	sp|P39880|CUX1_HUMAN Homeobox protein cut-like 1 OS=Homo sapiens OX=9606 GN=CUX1 PE=1 SV=3	1	11	11	2	9.6	164.19	491610	344740	350010	289220	157750	340970	395453	262647	1.50565	-	0.14183
sp|P46108|CRK_HUMAN	CRK	sp|P46108|CRK_HUMAN Adapter molecule crk OS=Homo sapiens OX=9606 GN=CRK PE=1 SV=2	1	10	10	10	37.8	33.83	782960	655950	578080	383530	480580	476470	672330	446860	1.50457	-	0.0289547
sp|Q9Y320|TMX2_HUMAN	TMX2	sp|Q9Y320|TMX2_HUMAN Thioredoxin-related transmembrane protein 2 OS=Homo sapiens OX=9606 GN=TMX2 PE=1 SV=1	1	11	11	11	35.5	34.037	1104900	1105300	1294800	705010	804850	820130	1.16833e+06	776663	1.5043	-	0.00577151
sp|Q16531|DDB1_HUMAN	DDB1	sp|Q16531|DDB1_HUMAN DNA damage-binding protein 1 OS=Homo sapiens OX=9606 GN=DDB1 PE=1 SV=1	1	38	38	38	40.3	126.97	8138800	8083500	8243400	5140600	5513500	5612200	8.15523e+06	5422100	1.50407	-	5.4874e-05
[truncated: 1,988 more rows]

## Sheet: Sh VS Con有无差异分析
Protein IDs	Gene Name	Fasta headers	Number of proteins	Peptides	Razor + unique peptides	Unique peptides	Sequence coverage [%]	Mol. weight [kDa]	LFQ intensity Sh1	LFQ intensity Sh2	LFQ intensity Sh3	LFQ intensity Con1	LFQ intensity Con2	LFQ intensity Con3
[truncated: 1,115 more rows]
